# Supplementary material for: LncRNA regulates tomato fruit cracking by coordinating gene expression via a hormone-redox-cell wall network
Source: BMC Plant Biol. 2020 Apr 15;20:162. doi: 10.1186/s12870-020-02373-9 (PMC7161180; doi:10.1186/s12870-020-02373-9)
Supplement: Supplementary file 1 — Additional file 1: Table S1. LncRNAs in 12 tomato fruit libraries. [file 12870_2020_2373_MOESM1_ESM.xls]

## Sheet: Sheet1
Table S1a. Putative lncRNAs in 12 tomato libraries
Putative_lncRNA_ID	Putative_lncRNA_Gene_ID	Putative_lncRNA_Gene_Name	Gene_Type	Chromosome	Start	End	Strand	Exon_number	Length	ORF
TCONS_00153705	XLOC_108220	XLOC_108220	putative	7	47900666	47907802	+	2	1124	158	2.58321
TCONS_00106685	XLOC_073814	XLOC_073814	putative	4	12086254	12092232	+	2	224	49	1470.03
TCONS_00106684	XLOC_073814	XLOC_073814	putative	4	12086243	12087419	+	2	518	59	88.49
TCONS_00182369	XLOC_128963	XLOC_128963	putative	9	13494479	13505998	+	3	1296	126
TCONS_00123665	XLOC_086043	XLOC_086043	putative	5	26710768	26711570	+	2	474	67
TCONS_00153707	XLOC_108220	XLOC_108220	putative	7	47900861	47907802	+	3	1006	158
TCONS_00168437	XLOC_118800	XLOC_118800	putative	8	31013897	31020247	+	2	339	59
TCONS_00168438	XLOC_118801	XLOC_118801	putative	8	31014181	31020684	+	2	493	60
TCONS_00113921	XLOC_078987	XLOC_078987	putative	4	8708529	8712543	-	2	776	100
TCONS_00013291	XLOC_008763	XLOC_008763	putative	1	3850088	3852629	-	2	1620	70
TCONS_00066078	XLOC_047948	XLOC_047948	putative	12	35198002	35202359	-	2	378	46
TCONS_00123460	XLOC_085847	XLOC_085847	putative	5	24219355	24225131	+	2	955	99
TCONS_00039867	XLOC_028728	XLOC_028728	putative	10	59919291	59920835	-	2	285	51
TCONS_00106754	XLOC_073861	XLOC_073861	putative	4	12460403	12467989	+	2	461	74
TCONS_00111310	XLOC_077472	XLOC_077472	putative	4	60932056	60941645	+	4	3127	147
TCONS_00189100	Solyc09g010180.3	SPY	putative	9	3554440	3556327	-	2	796	81
TCONS_00135559	XLOC_095344	XLOC_095344	putative	6	220344	221440	+	2	212	51
TCONS_00153602	XLOC_108125	XLOC_108125	putative	7	46917320	46925869	+	3	2292	79
TCONS_00154195	XLOC_108649	XLOC_108649	putative	7	52431112	52435822	+	2	2516	169
TCONS_00154197	XLOC_108649	XLOC_108649	putative	7	52431148	52439878	+	2	1486	157
TCONS_00005788	XLOC_004911	XLOC_004911	putative	1	63603233	63607845	+	4	381	82
TCONS_00111295	XLOC_077472	XLOC_077472	putative	4	60931952	60941645	+	3	6526	112
TCONS_00111296	XLOC_077472	XLOC_077472	putative	4	60931952	60941645	+	4	4825	114
TCONS_00111297	XLOC_077472	XLOC_077472	putative	4	60931952	60941645	+	3	4717	106
TCONS_00111298	XLOC_077472	XLOC_077472	putative	4	60931952	60941645	+	4	2899	121
TCONS_00111299	XLOC_077472	XLOC_077472	putative	4	60931952	60941645	+	4	5062	114
TCONS_00037049	XLOC_026350	XLOC_026350	putative	10	35576327	35576907	-	2	346	71
TCONS_00018599	XLOC_013597	XLOC_013597	putative	1	65971211	65974594	-	2	818	90
TCONS_00161643	XLOC_113895	XLOC_113895	putative	7	45939533	45944984	-	2	289	61
TCONS_00058981	XLOC_042735	XLOC_042735	putative	12	43662922	43679725	+	2	1072	85
TCONS_00058982	XLOC_042735	XLOC_042735	putative	12	43662942	43672416	+	2	538	82
TCONS_00174008	XLOC_122657	XLOC_122657	putative	8	7505313	7506717	-	3	664	96
TCONS_00125336	XLOC_087564	XLOC_087564	putative	5	46880975	46881744	+	2	694	141
TCONS_00072341	XLOC_052926	XLOC_052926	putative	2	29630341	29630633	+	2	212	59
TCONS_00034421	XLOC_023916	XLOC_023916	putative	10	7367346	7375683	-	2	2329	98
TCONS_00034420	XLOC_023916	XLOC_023916	putative	10	7367346	7375623	-	3	6761	98
TCONS_00107578	XLOC_074651	XLOC_074651	putative	4	24006517	24015091	+	8	1600	111
TCONS_00107572	XLOC_074651	XLOC_074651	putative	4	24006510	24008735	+	2	2082	66
TCONS_00107573	XLOC_074651	XLOC_074651	putative	4	24006510	24011442	+	5	1791	96
TCONS_00018344	XLOC_013371	XLOC_013371	putative	1	63500142	63506633	-	2	6104	99
TCONS_00107577	XLOC_074651	XLOC_074651	putative	4	24006510	24015091	+	8	1625	111
TCONS_00107574	XLOC_074651	XLOC_074651	putative	4	24006510	24015091	+	5	2363	81
TCONS_00122986	XLOC_085462	XLOC_085462	putative	5	20063793	20077431	+	2	202	64
TCONS_00153594	XLOC_108123	XLOC_108123	putative	7	46894403	46904293	+	2	708	62
TCONS_00068456	XLOC_050031	XLOC_050031	putative	12	60874272	60874807	-	2	360	112
TCONS_00018597	XLOC_013597	XLOC_013597	putative	1	65971211	65974067	-	2	1831	102
TCONS_00169272	XLOC_119573	XLOC_119573	putative	8	40792770	40799635	+	2	451	59
TCONS_00152070	XLOC_106794	XLOC_106794	putative	7	27470758	27479479	+	4	2230	149
TCONS_00152073	XLOC_106794	XLOC_106794	putative	7	27472250	27479479	+	2	3617	156
TCONS_00152072	XLOC_106794	XLOC_106794	putative	7	27472250	27479479	+	2	6695	149
TCONS_00182014	XLOC_128659	XLOC_128659	putative	9	9929339	9953257	+	2	289	43
TCONS_00153592	XLOC_108123	XLOC_108123	putative	7	46894328	46904293	+	3	1013	81
TCONS_00072987	XLOC_053400	XLOC_053400	putative	2	35538007	35544087	+	2	2137	179
TCONS_00147576	XLOC_103572	XLOC_103572	putative	6	42938859	42942678	-	4	415	115
TCONS_00147577	XLOC_103572	XLOC_103572	putative	6	42938859	42947074	-	10	745	228
TCONS_00072988	XLOC_053400	XLOC_053400	putative	2	35538007	35544087	+	2	362	63
TCONS_00072989	XLOC_053400	XLOC_053400	putative	2	35538007	35544087	+	3	494	91
TCONS_00158108	XLOC_110811	XLOC_110811	putative	7	4586046	4590691	-	3	2631	98
TCONS_00195700	XLOC_139379	XLOC_139379	putative	9	68392386	68394562	-	2	203	65
TCONS_00026797	XLOC_018070	XLOC_018070	putative	10	10791439	10796114	+	2	544	65
TCONS_00123700	XLOC_086071	XLOC_086071	putative	5	26914477	26940918	+	3	4199	98
TCONS_00091053	XLOC_063873	XLOC_063873	putative	3	41911421	41915362	+	2	330	77
TCONS_00003269	XLOC_002666	XLOC_002666	putative	1	29740929	29742936	+	2	809	46
TCONS_00003263	XLOC_002666	XLOC_002666	putative	1	29729553	29742936	+	3	1075	49
TCONS_00089934	XLOC_062919	XLOC_062919	putative	3	29827793	29828877	+	2	915	110
TCONS_00004945	XLOC_004226	XLOC_004226	putative	1	55643539	55643842	+	2	220	52
TCONS_00089932	XLOC_062919	XLOC_062919	putative	3	29827765	29828877	+	2	939	123
TCONS_00072960	XLOC_053378	XLOC_053378	putative	2	35264049	35267247	+	2	271	63
TCONS_00189956	XLOC_134682	XLOC_134682	putative	9	9484334	9503734	-	3	588	73
TCONS_00152610	XLOC_107254	XLOC_107254	putative	7	32860642	32869549	+	2	222	44
TCONS_00189954	XLOC_134682	XLOC_134682	putative	9	9484334	9503727	-	2	518	89
TCONS_00169478	XLOC_119776	XLOC_119776	putative	8	44198962	44199595	+	2	526	71
TCONS_00078591	XLOC_055757	XLOC_055757	putative	2	55457631	55464019	+	2	4541	153
TCONS_00078593	XLOC_055757	XLOC_055757	putative	2	55458046	55464019	+	3	923	61
TCONS_00078592	XLOC_055757	XLOC_055757	putative	2	55458046	55461852	+	2	1131	74
TCONS_00118371	XLOC_082653	XLOC_082653	putative	4	58519067	58520263	-	2	900	60
TCONS_00189958	XLOC_134682	XLOC_134682	putative	9	9485945	9503734	-	3	624	130
TCONS_00189959	XLOC_134682	XLOC_134682	putative	9	9485945	9503734	-	2	559	67
TCONS_00124416	XLOC_086723	XLOC_086723	putative	5	35043051	35048183	+	2	1550	81
TCONS_00124417	XLOC_086723	XLOC_086723	putative	5	35043055	35045347	+	2	2194	78
TCONS_00173585	XLOC_122324	XLOC_122324	putative	8	3805045	3813450	-	3	594	78
TCONS_00030253	XLOC_021183	XLOC_021183	putative	10	46850419	46854132	+	2	422	82
TCONS_00180843	XLOC_127836	XLOC_127836	putative	9	1663589	1666642	+	2	2315	173
TCONS_00158319	XLOC_110943	XLOC_110943	putative	7	6036773	6044846	-	5	1096	230
TCONS_00174026	XLOC_122674	XLOC_122674	putative	8	7664820	7680786	-	2	211	46
TCONS_00025460	XLOC_017083	XLOC_017083	putative	10	958389	961346	+	3	1846	77
TCONS_00098631	XLOC_068589	XLOC_068589	putative	3	26172770	26173682	-	2	809	73
TCONS_00073961	XLOC_053936	XLOC_053936	putative	2	40412410	40415802	+	3	518	84
TCONS_00073963	XLOC_053936	XLOC_053936	putative	2	40412419	40415802	+	3	500	84
TCONS_00073962	XLOC_053936	XLOC_053936	putative	2	40412410	40419951	+	2	608	63
TCONS_00073965	XLOC_053938	XLOC_053938	putative	2	40465216	40465799	+	2	511	58
TCONS_00073966	XLOC_053938	XLOC_053938	putative	2	40465305	40466380	+	3	400	59
TCONS_00180391	XLOC_127580	XLOC_127580	putative	8	65592896	65595346	-	2	1548	72
TCONS_00016742	XLOC_011931	XLOC_011931	putative	1	44789802	44795985	-	2	224	60
TCONS_00154603	XLOC_108972	XLOC_108972	putative	7	55787511	55794564	+	3	2773	99
TCONS_00154604	XLOC_108972	XLOC_108972	putative	7	55787513	55794564	+	3	1759	99
TCONS_00028173	XLOC_019300	XLOC_019300	putative	10	25331679	25333641	+	2	1214	80
TCONS_00154606	XLOC_108972	XLOC_108972	putative	7	55787692	55798193	+	4	1001	99
TCONS_00199794	XLOC_142951	XLOC_142951	putative	SL3.00SC0001251	603	2742	-	2	2007	102
TCONS_00031477	XLOC_022219	XLOC_022219	putative	10	57386766	57390899	+	2	2640	120
TCONS_00031479	XLOC_022219	XLOC_022219	putative	10	57386766	57392841	+	2	1424	107
TCONS_00031478	XLOC_022219	XLOC_022219	putative	10	57386766	57390899	+	2	2683	120
TCONS_00018827	XLOC_013779	XLOC_013779	putative	1	68114103	68116058	-	3	394	76
TCONS_00088978	XLOC_062105	XLOC_062105	putative	3	20028832	20031229	+	2	363	50
TCONS_00068184	XLOC_049853	XLOC_049853	putative	12	59148649	59150774	-	2	209	66
TCONS_00006921	XLOC_005871	XLOC_005871	putative	1	75068272	75070143	+	2	805	97
TCONS_00078849	XLOC_055953	XLOC_055953	putative	2	2578391	2593335	-	3	4863	162
TCONS_00038927	XLOC_028012	XLOC_028012	putative	10	53418878	53419362	-	2	254	51
TCONS_00126014	XLOC_088193	XLOC_088193	putative	5	54546676	54546984	+	2	209	69
TCONS_00038381	XLOC_027535	XLOC_027535	putative	10	48636871	48639113	-	2	1064	106
TCONS_00185751	XLOC_132010	XLOC_132010	putative	9	54932396	54936588	+	2	2372	107
TCONS_00159770	XLOC_112189	XLOC_112189	putative	7	21220952	21228249	-	3	1316	69
TCONS_00096908	XLOC_067193	XLOC_067193	putative	3	4384535	4385122	-	2	506	65
TCONS_00096909	XLOC_067194	XLOC_067194	putative	3	4385257	4387603	-	2	486	72
TCONS_00029771	XLOC_020755	XLOC_020755	putative	10	42353906	42362485	+	3	1354	90
TCONS_00029770	XLOC_020755	XLOC_020755	putative	10	42352973	42362485	+	3	1446	90
TCONS_00117324	XLOC_081996	XLOC_081996	putative	4	49365151	49367832	-	2	280	82
TCONS_00155026	XLOC_109250	XLOC_109250	putative	7	58565981	58568734	+	2	1741	68
TCONS_00081704	XLOC_058255	XLOC_058255	putative	2	34365210	34366607	-	3	884	73
TCONS_00115441	XLOC_080315	XLOC_080315	putative	4	27108164	27109461	-	2	395	99
TCONS_00154527	XLOC_108913	XLOC_108913	putative	7	55389577	55393457	+	2	3816	107
TCONS_00115445	XLOC_080318	XLOC_080318	putative	4	27110497	27112531	-	2	626	68
TCONS_00175886	XLOC_124356	XLOC_124356	putative	8	28718060	28749219	-	3	1644	167
TCONS_00175885	XLOC_124356	XLOC_124356	putative	8	28718060	28749174	-	2	1534	167
TCONS_00175888	XLOC_124356	XLOC_124356	putative	8	28720245	28749116	-	2	1783	166
TCONS_00038653	XLOC_027791	XLOC_027791	putative	10	51250796	51256210	-	2	4769	141
TCONS_00001812	XLOC_001312	XLOC_001312	putative	1	13968635	13974798	+	2	635	90
TCONS_00133811	XLOC_094263	XLOC_094263	putative	5	56647124	56648195	-	2	562	61
TCONS_00039093	XLOC_028162	XLOC_028162	putative	10	54426009	54427529	-	2	268	66
TCONS_00058610	XLOC_042430	XLOC_042430	putative	12	39343294	39348029	+	2	261	71
TCONS_00079403	XLOC_056436	XLOC_056436	putative	2	8197349	8199035	-	3	1494	113
TCONS_00140775	XLOC_099070	XLOC_099070	putative	6	42757150	42758071	+	2	757	88
TCONS_00078936	XLOC_056011	XLOC_056011	putative	2	3268749	3270924	-	2	1916	111
TCONS_00043217	XLOC_030716	XLOC_030716	putative	11	13125257	13125614	+	2	242	35
TCONS_00058189	XLOC_042062	XLOC_042062	putative	12	34362435	34365273	+	2	488	98
TCONS_00037046	XLOC_026347	XLOC_026347	putative	10	35570928	35571464	-	2	247	50
TCONS_00060055	XLOC_043616	XLOC_043616	putative	12	53350040	53373849	+	2	239	64
TCONS_00137348	XLOC_096729	XLOC_096729	putative	6	18991598	18993357	+	2	218	41
TCONS_00036940	XLOC_026250	XLOC_026250	putative	10	34798085	34810810	-	3	451	60
TCONS_00036941	XLOC_026250	XLOC_026250	putative	10	34798085	34810822	-	3	454	60
TCONS_00036942	XLOC_026250	XLOC_026250	putative	10	34798085	34810822	-	3	446	60
TCONS_00060298	XLOC_043826	XLOC_043826	putative	12	55839118	55840255	+	2	234	64
TCONS_00036945	XLOC_026250	XLOC_026250	putative	10	34804077	34810845	-	2	461	72
TCONS_00167223	XLOC_117677	XLOC_117677	putative	8	16185757	16191678	+	2	566	57
TCONS_00151101	XLOC_105878	XLOC_105878	putative	7	15756090	15763911	+	2	322	62
TCONS_00151103	XLOC_105880	XLOC_105880	putative	7	15765360	15769898	+	2	535	60
TCONS_00039413	XLOC_028413	XLOC_028413	putative	10	56605769	56614283	-	4	7774	174
TCONS_00039412	XLOC_028413	XLOC_028413	putative	10	56605769	56614273	-	3	6475	174
TCONS_00039411	XLOC_028413	XLOC_028413	putative	10	56605769	56614268	-	3	3066	167
TCONS_00039410	XLOC_028413	XLOC_028413	putative	10	56605769	56614249	-	2	6554	174
TCONS_00053159	XLOC_038385	XLOC_038385	putative	11	49379290	49384656	-	2	510	124
TCONS_00067710	XLOC_049467	XLOC_049467	putative	12	54033765	54035679	-	2	743	117
TCONS_00133929	XLOC_094356	XLOC_094356	putative	5	57585479	57608568	-	2	549	50
TCONS_00067719	XLOC_049474	XLOC_049474	putative	12	54165133	54167134	-	2	674	86
TCONS_00067718	XLOC_049474	XLOC_049474	putative	12	54165133	54167100	-	2	538	77
TCONS_00067249	XLOC_049043	XLOC_049043	putative	12	49260408	49262315	-	2	261	71
TCONS_00090152	XLOC_063109	XLOC_063109	putative	3	32286380	32289701	+	2	228	49
TCONS_00059948	XLOC_043510	XLOC_043510	putative	12	52099839	52109003	+	2	382	56
TCONS_00089380	XLOC_062457	XLOC_062457	putative	3	23731576	23732581	+	2	559	69
TCONS_00089381	XLOC_062457	XLOC_062457	putative	3	23731832	23732581	+	2	536	69
TCONS_00090159	XLOC_063113	XLOC_063113	putative	3	32304041	32311604	+	2	204	43
TCONS_00089388	XLOC_062464	XLOC_062464	putative	3	23800398	23802440	+	2	1693	70
TCONS_00036497	XLOC_025823	XLOC_025823	putative	10	29664282	29666945	-	4	1923	99
TCONS_00006218	XLOC_005290	XLOC_005290	putative	1	68335513	68336944	+	2	220	64
TCONS_00185523	XLOC_131826	XLOC_131826	putative	9	52876425	52885612	+	2	292	51
TCONS_00158606	XLOC_111160	XLOC_111160	putative	7	8421063	8423343	-	2	670	66
TCONS_00013443	XLOC_008878	XLOC_008878	putative	1	5123832	5129075	-	2	385	76
TCONS_00028420	XLOC_019512	XLOC_019512	putative	10	27753574	27758446	+	3	1679	99
TCONS_00028421	XLOC_019512	XLOC_019512	putative	10	27753574	27758446	+	3	1529	114
TCONS_00028422	XLOC_019512	XLOC_019512	putative	10	27753683	27758446	+	2	3859	98
TCONS_00125052	XLOC_087296	XLOC_087296	putative	5	43526858	43528605	+	3	600	55
TCONS_00044862	XLOC_032087	XLOC_032087	putative	11	32068915	32072359	+	4	2122	100
TCONS_00044863	XLOC_032087	XLOC_032087	putative	11	32068915	32072359	+	3	1474	88
TCONS_00044860	XLOC_032087	XLOC_032087	putative	11	32068915	32072359	+	4	1944	80
TCONS_00044861	XLOC_032087	XLOC_032087	putative	11	32068915	32072359	+	4	1956	84
TCONS_00044866	XLOC_032087	XLOC_032087	putative	11	32068915	32072359	+	2	2210	88
TCONS_00044867	XLOC_032087	XLOC_032087	putative	11	32068915	32072359	+	2	2343	88
TCONS_00044864	XLOC_032087	XLOC_032087	putative	11	32068915	32072359	+	3	2692	88
TCONS_00044865	XLOC_032087	XLOC_032087	putative	11	32068915	32072359	+	3	2384	84
TCONS_00044868	XLOC_032087	XLOC_032087	putative	11	32069038	32072359	+	4	1014	80
TCONS_00052599	XLOC_037856	XLOC_037856	putative	11	42556820	42566499	-	4	8199	98
TCONS_00052598	XLOC_037856	XLOC_037856	putative	11	42556820	42566499	-	4	2571	91
TCONS_00076335	XLOC_054998	XLOC_054998	putative	2	49413993	49418518	+	3	1059	87
TCONS_00117724	XLOC_082291	XLOC_082291	putative	4	53081306	53083444	-	3	698	66
TCONS_00117725	XLOC_082291	XLOC_082291	putative	4	53081306	53083620	-	3	745	66
TCONS_00014126	XLOC_009470	XLOC_009470	putative	1	11572101	11575227	-	2	460	74
TCONS_00035610	XLOC_025036	XLOC_025036	putative	10	20440692	20441026	-	2	211	63
TCONS_00051390	XLOC_036889	XLOC_036889	putative	11	31214090	31216938	-	3	925	67
TCONS_00063578	XLOC_045805	XLOC_045805	putative	12	6431678	6433274	-	4	926	216
TCONS_00073218	XLOC_053530	XLOC_053530	putative	2	36858385	36858871	+	2	413	52
TCONS_00006457	XLOC_005505	XLOC_005505	putative	1	70996160	70999489	+	2	540	74
TCONS_00182661	XLOC_129211	XLOC_129211	putative	9	16532546	16534893	+	2	1202	190
TCONS_00160199	XLOC_112581	XLOC_112581	putative	7	25954318	25961643	-	3	434	66
TCONS_00160198	XLOC_112581	XLOC_112581	putative	7	25954318	25961630	-	3	412	63
TCONS_00065751	XLOC_047664	XLOC_047664	putative	12	32028981	32029300	-	2	240	66
TCONS_00065753	XLOC_047665	XLOC_047665	putative	12	32031154	32041164	-	3	1355	102
TCONS_00065752	XLOC_047665	XLOC_047665	putative	12	32031154	32038311	-	2	2588	102
TCONS_00065755	XLOC_047665	XLOC_047665	putative	12	32031154	32042088	-	3	2011	102
TCONS_00065754	XLOC_047665	XLOC_047665	putative	12	32031154	32042055	-	3	1455	102
TCONS_00039647	XLOC_028582	XLOC_028582	putative	10	58484486	58491195	-	2	6253	102
TCONS_00085716	Solyc02g089160.3	CYP85A1	putative	2	51674119	51682636	-	2	207	69
TCONS_00128433	XLOC_089765	XLOC_089765	putative	5	3061015	3061430	-	2	348	60
TCONS_00182372	XLOC_128963	XLOC_128963	putative	9	13494487	13505998	+	2	1225	124
TCONS_00182370	XLOC_128963	XLOC_128963	putative	9	13494487	13498841	+	2	2412	124
TCONS_00034702	XLOC_024183	XLOC_024183	putative	10	10462361	10470983	-	2	1296	67
TCONS_00034703	XLOC_024183	XLOC_024183	putative	10	10465959	10470983	-	2	1724	88
TCONS_00125924	XLOC_088103	XLOC_088103	putative	5	53125669	53127640	+	2	572	79
TCONS_00175672	XLOC_124162	XLOC_124162	putative	8	26412525	26423862	-	2	488	74
TCONS_00146617	XLOC_103063	XLOC_103063	putative	6	38595195	38596195	-	2	904	77
TCONS_00139438	XLOC_098347	XLOC_098347	putative	6	36276561	36277396	+	2	656	82
TCONS_00090333	XLOC_063245	XLOC_063245	putative	3	34201723	34204760	+	2	1656	137
TCONS_00090336	XLOC_063245	XLOC_063245	putative	3	34201792	34204760	+	2	1100	114
TCONS_00090335	XLOC_063245	XLOC_063245	putative	3	34201792	34204760	+	2	1048	114
TCONS_00049040	XLOC_034911	XLOC_034911	putative	11	7557054	7562338	-	2	1846	101
TCONS_00182578	XLOC_129128	XLOC_129128	putative	9	15379313	15382967	+	2	3565	207
TCONS_00154185	XLOC_108639	XLOC_108639	putative	7	52351126	52352550	+	2	1320	85
TCONS_00060878	XLOC_044290	XLOC_044290	putative	12	61010203	61015903	+	3	730	74
TCONS_00129328	XLOC_090257	XLOC_090257	putative	5	7948246	7957356	-	2	1043	80
TCONS_00129326	XLOC_090257	XLOC_090257	putative	5	7948246	7951390	-	2	1479	80
TCONS_00064579	XLOC_046646	XLOC_046646	putative	12	17048678	17059952	-	2	240	63
TCONS_00149960	XLOC_104860	XLOC_104860	putative	7	4061069	4065120	+	2	206	57
TCONS_00090284	XLOC_063231	XLOC_063231	putative	3	33998922	34003896	+	5	3321	105
TCONS_00182998	XLOC_129507	XLOC_129507	putative	9	21081242	21086594	+	4	1888	74
TCONS_00072724	XLOC_053225	XLOC_053225	putative	2	33827562	33830836	+	2	246	43
TCONS_00070911	XLOC_051769	XLOC_051769	putative	2	15547317	15554654	+	2	202	67
TCONS_00070912	XLOC_051770	XLOC_051770	putative	2	15547852	15555233	+	2	246	82
TCONS_00138091	XLOC_097391	XLOC_097391	putative	6	26185806	26186422	+	2	542	70
TCONS_00042123	XLOC_029951	XLOC_029951	putative	11	4731800	4732261	+	2	378	45
TCONS_00055675	XLOC_039830	XLOC_039830	putative	12	6301024	6310882	+	2	8957	94
TCONS_00055674	XLOC_039830	XLOC_039830	putative	12	6301024	6310882	+	2	4132	94
TCONS_00055676	XLOC_039830	XLOC_039830	putative	12	6301024	6310882	+	3	8020	94
TCONS_00017839	XLOC_012919	XLOC_012919	putative	1	57852878	57857620	-	2	4010	130
TCONS_00017838	XLOC_012919	XLOC_012919	putative	1	57852878	57857587	-	2	3490	130
TCONS_00055673	XLOC_039830	XLOC_039830	putative	12	6301024	6310882	+	2	3233	94
TCONS_00055672	XLOC_039830	XLOC_039830	putative	12	6301024	6310882	+	3	2240	72
TCONS_00017835	XLOC_012919	XLOC_012919	putative	1	57852878	57857566	-	2	3916	130
TCONS_00017834	XLOC_012919	XLOC_012919	putative	1	57852878	57857562	-	3	4158	130
TCONS_00017837	XLOC_012919	XLOC_012919	putative	1	57852878	57857587	-	2	4424	130
TCONS_00017836	XLOC_012919	XLOC_012919	putative	1	57852878	57857568	-	2	1837	101
TCONS_00001103	XLOC_000683	XLOC_000683	putative	1	6459361	6499439	+	2	3503	160
TCONS_00017833	XLOC_012919	XLOC_012919	putative	1	57852878	57857556	-	3	4009	130
TCONS_00017832	XLOC_012919	XLOC_012919	putative	1	57852878	57857556	-	2	4438	130
TCONS_00170356	XLOC_120561	XLOC_120561	putative	8	52584255	52585450	+	2	323	62
TCONS_00000673	XLOC_000340	XLOC_000340	putative	1	3050077	3052843	+	2	1463	102
TCONS_00175317	XLOC_123861	XLOC_123861	putative	8	22510284	22512455	-	2	724	177
TCONS_00123164	XLOC_085614	XLOC_085614	putative	5	21527785	21539649	+	3	7869	104
TCONS_00005172	XLOC_004406	XLOC_004406	putative	1	57674805	57676663	+	2	437	59
TCONS_00005171	XLOC_004406	XLOC_004406	putative	1	57674805	57676663	+	2	432	59
TCONS_00169244	XLOC_119545	XLOC_119545	putative	8	40474324	40481145	+	2	254	51
TCONS_00130045	XLOC_090866	XLOC_090866	putative	5	14567253	14569701	-	2	1299	100
TCONS_00123162	XLOC_085614	XLOC_085614	putative	5	21527622	21539649	+	4	7901	104
TCONS_00178344	XLOC_126426	XLOC_126426	putative	8	54801945	54805243	-	2	2423	84
TCONS_00107895	XLOC_074933	XLOC_074933	putative	4	27732412	27733818	+	2	517	97
TCONS_00107897	XLOC_074933	XLOC_074933	putative	4	27732584	27733818	+	2	531	86
TCONS_00107898	XLOC_074933	XLOC_074933	putative	4	27732618	27733818	+	2	642	86
TCONS_00005959	XLOC_005052	XLOC_005052	putative	1	65443401	65444075	+	2	604	68
TCONS_00147364	XLOC_103470	XLOC_103470	putative	6	42046487	42047704	-	2	752	94
TCONS_00072991	XLOC_053400	XLOC_053400	putative	2	35538012	35544087	+	2	448	52
TCONS_00145730	XLOC_102461	XLOC_102461	putative	6	32908093	32909784	-	2	320	50
TCONS_00137493	XLOC_096866	XLOC_096866	putative	6	20372656	20373070	+	2	257	85
TCONS_00002907	XLOC_002347	XLOC_002347	putative	1	25765881	25776327	+	3	907	140
TCONS_00002906	XLOC_002347	XLOC_002347	putative	1	25765881	25770633	+	2	1143	140
TCONS_00002905	XLOC_002346	XLOC_002346	putative	1	25749881	25752171	+	3	927	105
TCONS_00002904	XLOC_002346	XLOC_002346	putative	1	25749838	25752171	+	2	1320	122
TCONS_00002903	XLOC_002345	XLOC_002345	putative	1	25723951	25724959	+	2	542	56
TCONS_00150234	XLOC_105092	XLOC_105092	putative	7	6866561	6866961	+	2	215	36
TCONS_00106414	XLOC_073608	XLOC_073608	putative	4	9078082	9084283	+	2	277	83
TCONS_00123690	XLOC_086067	XLOC_086067	putative	5	26879777	26889199	+	4	2100	92
TCONS_00196493	XLOC_139828	XLOC_139828	putative	SL3.00SC0000001	25272	37940	+	3	476	84
TCONS_00016571	XLOC_011765	XLOC_011765	putative	1	42993909	42998762	-	2	233	45
TCONS_00056115	XLOC_040159	XLOC_040159	putative	12	10143608	10149238	+	2	3162	103
TCONS_00186651	XLOC_132747	XLOC_132747	putative	9	63038657	63041966	+	2	2000	105
TCONS_00166155	XLOC_116696	XLOC_116696	putative	8	4771485	4787285	+	2	560	103
TCONS_00121127	XLOC_084087	XLOC_084087	putative	5	4761368	4761995	+	2	416	71
TCONS_00124406	XLOC_086713	XLOC_086713	putative	5	34924481	34927273	+	2	1633	154
TCONS_00161907	XLOC_114125	XLOC_114125	putative	7	48275136	48350623	-	3	1029	110
TCONS_00161679	XLOC_113929	XLOC_113929	putative	7	46265292	46275837	-	2	2493	101
TCONS_00173975	XLOC_122624	XLOC_122624	putative	8	7247015	7252570	-	2	802	63
TCONS_00058978	XLOC_042735	XLOC_042735	putative	12	43662852	43679725	+	4	1382	105
TCONS_00169586	XLOC_119875	XLOC_119875	putative	8	45327129	45330361	+	2	801	137
TCONS_00098624	XLOC_068582	XLOC_068582	putative	3	26119951	26131474	-	2	220	71
TCONS_00058977	XLOC_042735	XLOC_042735	putative	12	43662852	43679725	+	3	1233	100
TCONS_00153596	XLOC_108125	XLOC_108125	putative	7	46917295	46925869	+	2	2240	79
TCONS_00127992	XLOC_089544	XLOC_089544	putative	5	934051	939214	-	2	217	71
TCONS_00127991	XLOC_089543	XLOC_089543	putative	5	932436	933935	-	3	1313	155
TCONS_00029148	XLOC_020190	XLOC_020190	putative	10	35432558	35434679	+	2	315	50
TCONS_00154619	XLOC_108981	XLOC_108981	putative	7	55821278	55821752	+	2	274	65
TCONS_00136619	XLOC_096068	XLOC_096068	putative	6	7912935	7918987	+	2	368	83
TCONS_00153591	XLOC_108123	XLOC_108123	putative	7	46894328	46904293	+	3	1027	81
TCONS_00014821	XLOC_010122	XLOC_010122	putative	1	18752670	18763069	-	2	290	74
TCONS_00014820	XLOC_010121	XLOC_010121	putative	1	18751183	18780225	-	3	435	56
TCONS_00187164	XLOC_133079	XLOC_133079	putative	9	66740919	66741628	+	3	521	77
TCONS_00089890	XLOC_062884	XLOC_062884	putative	3	29703129	29705709	+	2	1883	99
TCONS_00086620	XLOC_060599	XLOC_060599	putative	2	55316385	55317759	-	2	1319	80
TCONS_00086621	XLOC_060599	XLOC_060599	putative	2	55316385	55317759	-	2	1323	85
TCONS_00182660	XLOC_129210	XLOC_129210	putative	9	16527810	16532161	+	2	2736	183
TCONS_00087714	XLOC_061143	XLOC_061143	putative	3	4460616	4464253	+	2	1619	111
TCONS_00087713	XLOC_061143	XLOC_061143	putative	3	4460574	4464253	+	2	3216	111
TCONS_00087712	XLOC_061143	XLOC_061143	putative	3	4460574	4464253	+	2	3487	111
TCONS_00174322	XLOC_122945	XLOC_122945	putative	8	11423078	11425695	-	2	1324	98
TCONS_00093184	XLOC_065361	XLOC_065361	putative	3	60445980	60454284	+	4	698	58
TCONS_00038398	XLOC_027564	XLOC_027564	putative	10	48698963	48708472	-	3	419	63
TCONS_00190247	XLOC_134951	XLOC_134951	putative	9	12566943	12571166	-	2	254	42
TCONS_00109317	XLOC_076204	XLOC_076204	putative	4	44344722	44350848	+	2	284	61
TCONS_00096910	XLOC_067194	XLOC_067194	putative	3	4385257	4387610	-	2	735	176
TCONS_00125591	XLOC_087805	XLOC_087805	putative	5	50525134	50529818	+	3	288	67
TCONS_00021576	XLOC_015419	XLOC_015419	putative	1	85464649	85465732	-	2	480	33
TCONS_00053524	XLOC_038626	XLOC_038626	putative	11	52002867	52005747	-	2	1808	79
TCONS_00126313	XLOC_088454	XLOC_088454	putative	5	57799107	57800791	+	2	519	78
TCONS_00038737	XLOC_027839	XLOC_027839	putative	10	51685827	51687096	-	2	347	52
TCONS_00007086	XLOC_005968	XLOC_005968	putative	1	76083247	76084770	+	2	902	76
TCONS_00039062	XLOC_028130	XLOC_028130	putative	10	54215649	54217215	-	2	827	91
TCONS_00079412	XLOC_056445	XLOC_056445	putative	2	8245806	8246359	-	2	307	73
TCONS_00120411	XLOC_083682	XLOC_083682	putative	5	1022587	1025739	+	2	568	67
TCONS_00079143	XLOC_056218	XLOC_056218	putative	2	5524915	5543894	-	2	270	70
TCONS_00072510	XLOC_053064	XLOC_053064	putative	2	31125553	31127986	+	2	238	62
TCONS_00060065	XLOC_043620	XLOC_043620	putative	12	53394612	53415299	+	2	511	67
TCONS_00167559	XLOC_118003	XLOC_118003	putative	8	20445625	20470869	+	2	450	138
TCONS_00102785	XLOC_071742	XLOC_071742	putative	3	64469201	64471292	-	2	396	92
TCONS_00089424	XLOC_062470	XLOC_062470	putative	3	23910745	23911510	+	2	590	81
TCONS_00162605	XLOC_114716	XLOC_114716	putative	7	54591900	54596425	-	2	226	41
TCONS_00159104	XLOC_111571	XLOC_111571	putative	7	13331285	13332901	-	3	217	35
TCONS_00081402	XLOC_058065	XLOC_058065	putative	2	31619919	31625775	-	2	254	64
TCONS_00165848	XLOC_116484	XLOC_116484	putative	8	2431128	2435734	+	4	1464	125
TCONS_00133245	XLOC_093750	XLOC_093750	putative	5	51091768	51093453	-	2	1601	145
TCONS_00182927	XLOC_129437	XLOC_129437	putative	9	19083480	19090887	+	2	337	61
TCONS_00053140	XLOC_038368	XLOC_038368	putative	11	49257823	49260743	-	2	892	59
TCONS_00017750	XLOC_012838	XLOC_012838	putative	1	57236405	57242873	-	2	226	38
TCONS_00133934	XLOC_094356	XLOC_094356	putative	5	57602708	57608578	-	2	858	80
TCONS_00181335	XLOC_128098	XLOC_128098	putative	9	4377841	4381999	+	2	690	69
TCONS_00133931	XLOC_094356	XLOC_094356	putative	5	57586210	57608578	-	2	582	45
TCONS_00133930	XLOC_094356	XLOC_094356	putative	5	57585479	57608578	-	3	626	45
TCONS_00133932	XLOC_094356	XLOC_094356	putative	5	57601917	57608515	-	2	481	69
TCONS_00045780	XLOC_032866	XLOC_032866	putative	11	41794988	41795959	+	2	250	71
TCONS_00129499	XLOC_090392	XLOC_090392	putative	5	9153442	9157266	-	2	3100	138
TCONS_00006264	XLOC_005335	XLOC_005335	putative	1	68876255	68877957	+	2	833	75
TCONS_00037724	XLOC_027000	XLOC_027000	putative	10	42766176	42777654	-	2	220	67
TCONS_00192108	XLOC_136592	XLOC_136592	putative	9	35634076	35635569	-	2	218	56
TCONS_00193982	XLOC_138225	XLOC_138225	putative	9	55788944	55792218	-	2	341	55
TCONS_00071558	XLOC_052301	XLOC_052301	putative	2	22915992	22918626	+	2	1181	151
TCONS_00158349	XLOC_110965	XLOC_110965	putative	7	6203463	6212247	-	2	231	66
TCONS_00117117	XLOC_081819	XLOC_081819	putative	4	47086000	47102214	-	4	825	81
TCONS_00044870	XLOC_032087	XLOC_032087	putative	11	32069049	32072359	+	2	2883	88
TCONS_00114701	XLOC_079667	XLOC_079667	putative	4	18796497	18805028	-	4	1149	176
TCONS_00114700	XLOC_079667	XLOC_079667	putative	4	18796497	18805025	-	3	1865	112
TCONS_00114702	XLOC_079667	XLOC_079667	putative	4	18797855	18805017	-	2	6444	160
TCONS_00142856	XLOC_100154	XLOC_100154	putative	6	1937111	1940594	-	3	591	75
TCONS_00051388	XLOC_036889	XLOC_036889	putative	11	31214090	31216764	-	2	681	67
TCONS_00124081	XLOC_086404	XLOC_086404	putative	5	30975671	30979579	+	3	587	62
TCONS_00051387	XLOC_036889	XLOC_036889	putative	11	31214090	31216162	-	2	1090	67
TCONS_00123689	XLOC_086067	XLOC_086067	putative	5	26879777	26889199	+	3	2972	92
TCONS_00051381	XLOC_036889	XLOC_036889	putative	11	31208293	31216764	-	3	906	178
TCONS_00106528	XLOC_073674	XLOC_073674	putative	4	9803321	9806590	+	2	203	32
TCONS_00142858	XLOC_100154	XLOC_100154	putative	6	1938403	1940444	-	2	968	78
TCONS_00071439	XLOC_052226	XLOC_052226	putative	2	21881313	21893978	+	4	1143	96
TCONS_00102329	XLOC_071495	XLOC_071495	putative	3	62088454	62089072	-	2	260	53
TCONS_00017623	XLOC_012723	XLOC_012723	putative	1	55951331	55954585	-	2	2384	75
TCONS_00091327	XLOC_064135	XLOC_064135	putative	3	46013940	46016088	+	2	1410	67
TCONS_00091326	XLOC_064135	XLOC_064135	putative	3	46013796	46016088	+	2	977	67
TCONS_00080288	XLOC_057224	XLOC_057224	putative	2	22142253	22149490	-	2	202	34
TCONS_00071434	XLOC_052222	XLOC_052222	putative	2	21799704	21800353	+	2	563	119
TCONS_00063505	XLOC_045750	XLOC_045750	putative	12	6023925	6028222	-	2	2147	74
TCONS_00072771	XLOC_053261	XLOC_053261	putative	2	34135683	34141482	+	2	2221	87
TCONS_00065760	XLOC_047665	XLOC_047665	putative	12	32038553	32042055	-	2	2781	102
TCONS_00065763	XLOC_047672	XLOC_047672	putative	12	32050265	32050994	-	2	252	44
TCONS_00129913	XLOC_090737	XLOC_090737	putative	5	13152603	13152961	-	2	222	62
TCONS_00030509	XLOC_021399	XLOC_021399	putative	10	49476447	49485078	+	2	8064	123
TCONS_00153601	XLOC_108125	XLOC_108125	putative	7	46917311	46925869	+	2	8293	134
TCONS_00131782	XLOC_092383	XLOC_092383	putative	5	31452481	31464457	-	2	3287	98
TCONS_00175661	XLOC_124151	XLOC_124151	putative	8	26210100	26216262	-	2	266	40
TCONS_00153600	XLOC_108125	XLOC_108125	putative	7	46917311	46925869	+	3	4488	79
TCONS_00193657	XLOC_137975	XLOC_137975	putative	9	53300962	53317193	-	2	288	35
TCONS_00080594	XLOC_057456	XLOC_057456	putative	2	24976873	24992109	-	2	2445	96
TCONS_00088560	XLOC_061711	XLOC_061711	putative	3	10579665	10588683	+	2	617	60
TCONS_00099260	XLOC_069159	XLOC_069159	putative	3	33125019	33125320	-	2	232	61
TCONS_00131659	XLOC_092274	XLOC_092274	putative	5	30211478	30214076	-	2	1339	97
TCONS_00001065	XLOC_000646	XLOC_000646	putative	1	6086441	6087951	+	2	238	51
TCONS_00130879	XLOC_091606	XLOC_091606	putative	5	23305140	23306822	-	2	310	66
TCONS_00116089	XLOC_080912	XLOC_080912	putative	4	34720802	34724384	-	3	804	79
TCONS_00144143	XLOC_101111	XLOC_101111	putative	6	16831446	16843774	-	3	500	76
TCONS_00089379	XLOC_062457	XLOC_062457	putative	3	23731201	23732581	+	2	939	69
TCONS_00144145	XLOC_101111	XLOC_101111	putative	6	16836860	16843774	-	2	421	44
TCONS_00013633	XLOC_009031	XLOC_009031	putative	1	6271602	6281644	-	2	1326	160
TCONS_00013631	XLOC_009031	XLOC_009031	putative	1	6269492	6281645	-	3	1816	152
TCONS_00089935	XLOC_062920	XLOC_062920	putative	3	29829113	29835077	+	2	1762	56
TCONS_00043558	XLOC_031031	XLOC_031031	putative	11	17122953	17126217	+	2	1956	104
TCONS_00131473	XLOC_092098	XLOC_092098	putative	5	28095849	28096456	-	2	471	67
TCONS_00005764	XLOC_004894	XLOC_004894	putative	1	63449595	63454410	+	2	1328	101
TCONS_00005762	XLOC_004894	XLOC_004894	putative	1	63449595	63454410	+	2	2457	102
TCONS_00005763	XLOC_004894	XLOC_004894	putative	1	63449595	63454410	+	3	1397	92
TCONS_00089933	XLOC_062919	XLOC_062919	putative	3	29827772	29828877	+	2	933	113
TCONS_00044012	XLOC_031365	XLOC_031365	putative	11	21530164	21585907	+	2	525	67
TCONS_00044011	XLOC_031365	XLOC_031365	putative	11	21529028	21551593	+	3	5333	117
TCONS_00173908	XLOC_122573	XLOC_122573	putative	8	6888750	6890404	-	2	468	71
TCONS_00185283	XLOC_131614	XLOC_131614	putative	9	50167419	50178653	+	2	2943	115
TCONS_00034405	XLOC_023909	XLOC_023909	putative	10	7341624	7341980	-	2	234	42
TCONS_00185281	XLOC_131614	XLOC_131614	putative	9	50165432	50170333	+	2	1180	110
TCONS_00125024	XLOC_087268	XLOC_087268	putative	5	43176691	43187284	+	3	1191	119
TCONS_00107222	XLOC_074317	XLOC_074317	putative	4	19272167	19275050	+	2	768	73
TCONS_00189957	XLOC_134682	XLOC_134682	putative	9	9484334	9503734	-	4	653	102
TCONS_00001114	XLOC_000683	XLOC_000683	putative	1	6501731	6504442	+	2	2574	84
TCONS_00137955	XLOC_097294	XLOC_097294	putative	6	25369662	25371192	+	2	1205	65
TCONS_00091107	XLOC_063925	XLOC_063925	putative	3	42665708	42669030	+	2	2090	87
TCONS_00091106	XLOC_063925	XLOC_063925	putative	3	42665708	42669030	+	3	858	67
TCONS_00001113	XLOC_000683	XLOC_000683	putative	1	6501727	6506815	+	3	710	68
TCONS_00001112	XLOC_000683	XLOC_000683	putative	1	6501009	6504442	+	3	2581	84
TCONS_00189955	XLOC_134682	XLOC_134682	putative	9	9484334	9503731	-	3	587	81
TCONS_00003265	XLOC_002666	XLOC_002666	putative	1	29729791	29745973	+	3	399	43
TCONS_00153335	XLOC_107902	XLOC_107902	putative	7	41591310	41593539	+	2	1269	86
TCONS_00005107	XLOC_004352	XLOC_004352	putative	1	57195085	57223874	+	3	1319	65
TCONS_00005108	XLOC_004352	XLOC_004352	putative	1	57195085	57223874	+	2	3471	69
TCONS_00005109	XLOC_004352	XLOC_004352	putative	1	57195085	57223874	+	2	1258	65
TCONS_00020314	XLOC_014889	XLOC_014889	putative	1	79908198	79909311	-	2	862	83
TCONS_00044309	XLOC_031593	XLOC_031593	putative	11	24294530	24295100	+	2	332	73
TCONS_00186004	XLOC_132246	XLOC_132246	putative	9	57640464	57646974	+	2	2700	125
TCONS_00169471	XLOC_119769	XLOC_119769	putative	8	44158985	44168891	+	2	245	81
TCONS_00114415	XLOC_079436	XLOC_079436	putative	4	15987388	15993879	-	2	231	61
TCONS_00157212	XLOC_110362	XLOC_110362	putative	7	2378	3935	-	2	278	92
TCONS_00133721	XLOC_094180	XLOC_094180	putative	5	55648006	55650577	-	2	1048	100
TCONS_00098504	XLOC_068468	XLOC_068468	putative	3	24278566	24282657	-	2	3659	76
TCONS_00098505	XLOC_068468	XLOC_068468	putative	3	24278566	24282657	-	3	1438	76
TCONS_00175441	XLOC_123963	XLOC_123963	putative	8	23954905	23960479	-	5	2700	87
TCONS_00175440	XLOC_123962	XLOC_123962	putative	8	23938441	23941908	-	2	540	41
TCONS_00098500	XLOC_068468	XLOC_068468	putative	3	24278566	24282651	-	3	1583	76
TCONS_00026041	XLOC_017414	XLOC_017414	putative	10	3421639	3424194	+	2	1691	83
TCONS_00098502	XLOC_068468	XLOC_068468	putative	3	24278566	24282652	-	2	1907	76
TCONS_00026043	XLOC_017414	XLOC_017414	putative	10	3421868	3424194	+	2	1664	78
TCONS_00002970	XLOC_002409	XLOC_002409	putative	1	26609121	26611549	+	2	361	60
TCONS_00068500	XLOC_050058	XLOC_050058	putative	12	61164279	61168268	-	3	2163	70
TCONS_00082283	XLOC_058613	XLOC_058613	putative	2	38049489	38050226	-	2	644	62
TCONS_00086745	XLOC_060665	XLOC_060665	putative	2	55786343	55787164	-	2	516	54
TCONS_00088167	XLOC_061398	XLOC_061398	putative	3	7220280	7230292	+	5	2724	92
TCONS_00072948	XLOC_053370	XLOC_053370	putative	2	35197783	35201584	+	2	778	71
TCONS_00072949	XLOC_053370	XLOC_053370	putative	2	35197877	35199667	+	2	453	69
TCONS_00125574	XLOC_087790	XLOC_087790	putative	5	50491184	50495671	+	3	2255	86
TCONS_00004965	XLOC_004244	XLOC_004244	putative	1	55789223	55791437	+	2	742	73
TCONS_00005612	XLOC_004773	XLOC_004773	putative	1	61979710	62176742	+	2	222	33
TCONS_00115103	XLOC_080005	XLOC_080005	putative	4	23342420	23344849	-	2	1176	119
TCONS_00105819	XLOC_073203	XLOC_073203	putative	4	4482260	4483368	+	2	215	71
TCONS_00115513	XLOC_080384	XLOC_080384	putative	4	27707930	27732173	-	3	11594	117
TCONS_00087656	XLOC_061100	XLOC_061100	putative	3	4151707	4152913	+	2	810	81
TCONS_00018598	XLOC_013597	XLOC_013597	putative	1	65971211	65974594	-	2	796	90
TCONS_00096292	XLOC_066864	XLOC_066864	putative	3	961702	962544	-	2	764	96
TCONS_00044272	XLOC_031556	XLOC_031556	putative	11	23767747	23774945	+	2	232	77
TCONS_00115515	XLOC_080384	XLOC_080384	putative	4	27707930	27732173	-	2	11453	117
TCONS_00115514	XLOC_080384	XLOC_080384	putative	4	27707930	27732173	-	2	11898	117
TCONS_00070704	XLOC_051565	XLOC_051565	putative	2	9991235	9994856	+	2	233	57
TCONS_00166543	XLOC_117056	XLOC_117056	putative	8	8858864	8863112	+	2	327	77
TCONS_00100023	XLOC_069863	XLOC_069863	putative	3	41939013	41940378	-	2	434	55
TCONS_00107042	XLOC_074142	XLOC_074142	putative	4	16432767	16433808	+	3	311	67
TCONS_00192011	XLOC_136496	XLOC_136496	putative	9	34764085	34781043	-	2	403	88
TCONS_00002754	XLOC_002221	XLOC_002221	putative	1	24232814	24236359	+	2	2296	172
TCONS_00002755	XLOC_002221	XLOC_002221	putative	1	24232815	24236359	+	2	3441	172
TCONS_00002752	XLOC_002221	XLOC_002221	putative	1	24232791	24236359	+	3	2440	180
TCONS_00002753	XLOC_002221	XLOC_002221	putative	1	24232791	24236359	+	2	3479	180
TCONS_00002751	XLOC_002221	XLOC_002221	putative	1	24232791	24236359	+	3	2454	180
TCONS_00196777	XLOC_140091	XLOC_140091	putative	SL3.00SC0000001	1216475	1244599	-	2	655	71
TCONS_00133018	XLOC_093536	XLOC_093536	putative	5	48416864	48417153	-	2	240	52
TCONS_00061102	XLOC_044411	XLOC_044411	putative	12	62289525	62292069	+	2	2054	98
TCONS_00067154	XLOC_048952	XLOC_048952	putative	12	48480775	48481643	-	2	431	58
TCONS_00193537	XLOC_137880	XLOC_137880	putative	9	52017137	52018206	-	2	240	79
TCONS_00108225	XLOC_075248	XLOC_075248	putative	4	32292045	32304578	+	2	371	72
TCONS_00031450	XLOC_022200	XLOC_022200	putative	10	57107014	57110919	+	2	334	43
TCONS_00133017	XLOC_093536	XLOC_093536	putative	5	48410107	48417172	-	2	311	66
TCONS_00017746	XLOC_012834	XLOC_012834	putative	1	57210434	57217985	-	2	235	38
TCONS_00089884	XLOC_062884	XLOC_062884	putative	3	29703066	29713636	+	3	2964	87
TCONS_00089883	XLOC_062884	XLOC_062884	putative	3	29703066	29713636	+	3	2418	87
TCONS_00125053	XLOC_087296	XLOC_087296	putative	5	43526882	43528605	+	2	480	53
TCONS_00065165	XLOC_047145	XLOC_047145	putative	12	24019431	24028844	-	3	227	66
TCONS_00066097	XLOC_047963	XLOC_047963	putative	12	35456664	35459870	-	2	2226	63
TCONS_00059947	XLOC_043510	XLOC_043510	putative	12	52099839	52101577	+	2	1111	103
TCONS_00059946	XLOC_043510	XLOC_043510	putative	12	52099832	52107824	+	2	1531	69
TCONS_00089889	XLOC_062884	XLOC_062884	putative	3	29703127	29713636	+	4	2422	87
TCONS_00199085	XLOC_142268	XLOC_142268	putative	SL3.00SC0000527	1435	2634	-	2	1107	82
TCONS_00190251	XLOC_134955	XLOC_134955	putative	9	12575955	12594056	-	2	345	50
TCONS_00006581	XLOC_005602	XLOC_005602	putative	1	71954113	71975137	+	4	2067	102
TCONS_00125586	XLOC_087801	XLOC_087801	putative	5	50503685	50507941	+	2	1077	132
TCONS_00046437	XLOC_033471	XLOC_033471	putative	11	49414554	49420240	+	2	234	34
TCONS_00162129	XLOC_114315	XLOC_114315	putative	7	50214778	50221918	-	2	286	52
TCONS_00109305	XLOC_076193	XLOC_076193	putative	4	44314753	44324206	+	2	440	61
TCONS_00109304	XLOC_076193	XLOC_076193	putative	4	44314723	44337442	+	3	347	43
TCONS_00144709	XLOC_101647	XLOC_101647	putative	6	23742678	23746465	-	3	415	58
TCONS_00050601	XLOC_036198	XLOC_036198	putative	11	21545264	21553046	-	2	2054	94
TCONS_00062928	XLOC_045386	XLOC_045386	putative	12	2781782	2792448	-	2	559	68
TCONS_00050607	XLOC_036204	XLOC_036204	putative	11	21607206	21609034	-	2	497	112
TCONS_00038092	XLOC_027318	XLOC_027318	putative	10	46515779	46518338	-	3	372	89
TCONS_00038705	XLOC_027815	XLOC_027815	putative	10	51441669	51442356	-	2	253	72
TCONS_00086526	XLOC_060549	XLOC_060549	putative	2	55017316	55017678	-	3	210	51
TCONS_00115269	XLOC_080152	XLOC_080152	putative	4	25170404	25172694	-	2	1390	116
TCONS_00115268	XLOC_080152	XLOC_080152	putative	4	25170404	25172694	-	2	1279	140
TCONS_00053394	XLOC_038546	XLOC_038546	putative	11	51120193	51131219	-	4	760	77
TCONS_00024755	XLOC_016791	XLOC_016791	putative	1	96917292	96917666	-	2	292	56
TCONS_00126365	XLOC_088498	XLOC_088498	putative	5	58320262	58328289	+	2	363	48
TCONS_00055246	XLOC_039567	XLOC_039567	putative	12	3956944	3957574	+	2	469	89
TCONS_00076846	XLOC_055196	XLOC_055196	putative	2	51159543	51160273	+	2	397	111
TCONS_00098187	XLOC_068183	XLOC_068183	putative	3	20703143	20705693	-	4	877	94
TCONS_00009587	XLOC_007226	XLOC_007226	putative	1	88881393	88882572	+	2	960	75
TCONS_00051951	XLOC_037319	XLOC_037319	putative	11	36178684	36180898	-	4	1173	80
TCONS_00051952	XLOC_037319	XLOC_037319	putative	11	36179610	36180898	-	3	1131	74
TCONS_00047265	XLOC_033963	XLOC_033963	putative	11	54692092	54693812	+	2	1462	90
TCONS_00198689	XLOC_141892	XLOC_141892	putative	SL3.00SC0000217	19	4924	-	2	4562	101
TCONS_00125477	XLOC_087701	XLOC_087701	putative	5	49565028	49565938	+	2	428	87
TCONS_00133720	XLOC_094180	XLOC_094180	putative	5	55648006	55650576	-	2	1493	100
TCONS_00133233	XLOC_093741	XLOC_093741	putative	5	51040568	51042993	-	3	1363	56
TCONS_00015719	XLOC_010974	XLOC_010974	putative	1	29224170	29225136	-	2	235	39
TCONS_00081362	XLOC_058029	XLOC_058029	putative	2	31266524	31266906	-	2	297	53
TCONS_00133234	XLOC_093741	XLOC_093741	putative	5	51040568	51042993	-	4	1094	53
TCONS_00133235	XLOC_093741	XLOC_093741	putative	5	51040568	51042999	-	2	2336	72
TCONS_00200594	XLOC_143723	XLOC_143723	putative	SL3.00SC0002515	315	2243	+	2	915	160
TCONS_00198119	XLOC_141359	XLOC_141359	putative	SL3.00SC0000052	613	13271	-	2	1592	120
TCONS_00193826	XLOC_138111	XLOC_138111	putative	9	54564645	54574055	-	3	229	76
TCONS_00094368	XLOC_065971	XLOC_065971	putative	3	65885112	65888886	+	3	490	55
TCONS_00094369	XLOC_065971	XLOC_065971	putative	3	65885112	65888886	+	2	2572	112
TCONS_00123346	XLOC_085779	XLOC_085779	putative	5	23505591	23521528	+	6	1562	71
TCONS_00081185	XLOC_057906	XLOC_057906	putative	2	29687403	29688201	-	2	582	71
TCONS_00006583	XLOC_005602	XLOC_005602	putative	1	71968001	71975137	+	3	3182	127
TCONS_00006582	XLOC_005602	XLOC_005602	putative	1	71954113	71975137	+	4	2047	86
TCONS_00102533	XLOC_071622	XLOC_071622	putative	3	63468720	63469948	-	4	269	89
TCONS_00006580	XLOC_005602	XLOC_005602	putative	1	71954113	71975137	+	4	2625	86
TCONS_00151228	XLOC_105987	XLOC_105987	putative	7	17022848	17027082	+	2	339	69
TCONS_00133351	XLOC_093855	XLOC_093855	putative	5	52205565	52219184	-	2	4115	94
TCONS_00098185	XLOC_068183	XLOC_068183	putative	3	20703143	20705683	-	3	802	106
TCONS_00098186	XLOC_068183	XLOC_068183	putative	3	20703143	20705683	-	3	1243	94
TCONS_00090264	XLOC_063213	XLOC_063213	putative	3	33848560	33849152	+	3	232	76
TCONS_00098188	XLOC_068183	XLOC_068183	putative	3	20703143	20705694	-	2	1178	94
TCONS_00144234	XLOC_101200	XLOC_101200	putative	6	17754096	17756296	-	2	245	59
TCONS_00189406	XLOC_134264	XLOC_134264	putative	9	5122690	5123278	-	2	470	70
TCONS_00028442	XLOC_019530	XLOC_019530	putative	10	27968579	27974574	+	2	1760	102
TCONS_00028443	XLOC_019530	XLOC_019530	putative	10	27968583	27974574	+	2	1806	102
TCONS_00028441	XLOC_019530	XLOC_019530	putative	10	27968579	27974574	+	3	1933	102
TCONS_00028446	XLOC_019530	XLOC_019530	putative	10	27968611	27974574	+	2	5197	102
TCONS_00135315	XLOC_095232	XLOC_095232	putative	5	66044069	66049852	-	2	372	59
TCONS_00028444	XLOC_019530	XLOC_019530	putative	10	27968588	27974574	+	3	1874	102
TCONS_00028445	XLOC_019530	XLOC_019530	putative	10	27968606	27974574	+	2	5152	102
TCONS_00122054	XLOC_084652	XLOC_084652	putative	5	10613480	10625872	+	3	1512	90
TCONS_00050552	XLOC_036152	XLOC_036152	putative	11	21144266	21175133	-	4	1463	73
TCONS_00122056	XLOC_084652	XLOC_084652	putative	5	10615209	10625872	+	2	1920	73
TCONS_00117123	XLOC_081819	XLOC_081819	putative	4	47092147	47102216	-	3	2224	148
TCONS_00122050	XLOC_084652	XLOC_084652	putative	5	10613471	10625872	+	3	984	77
TCONS_00122051	XLOC_084652	XLOC_084652	putative	5	10613471	10625872	+	4	1048	90
TCONS_00122052	XLOC_084652	XLOC_084652	putative	5	10613478	10625872	+	2	1450	88
TCONS_00122053	XLOC_084652	XLOC_084652	putative	5	10613480	10617168	+	3	1015	71
TCONS_00184701	XLOC_131084	XLOC_131084	putative	9	44268991	44269561	+	2	462	81
TCONS_00038675	XLOC_027802	XLOC_027802	putative	10	51322924	51324177	-	2	768	97
TCONS_00038676	XLOC_027802	XLOC_027802	putative	10	51322924	51325073	-	2	1562	112
TCONS_00154605	XLOC_108972	XLOC_108972	putative	7	55787517	55794564	+	2	1548	75
TCONS_00189290	XLOC_134184	XLOC_134184	putative	9	4339259	4342453	-	2	1559	89
TCONS_00014458	XLOC_009768	XLOC_009768	putative	1	14849172	14853858	-	2	270	54
TCONS_00059547	XLOC_043205	XLOC_043205	putative	12	49042165	49047517	+	3	2745	144
TCONS_00123349	XLOC_085779	XLOC_085779	putative	5	23505595	23521528	+	3	10297	149
TCONS_00158083	XLOC_110797	XLOC_110797	putative	7	4408312	4409629	-	2	694	87
TCONS_00123348	XLOC_085779	XLOC_085779	putative	5	23505591	23524737	+	6	1266	70
TCONS_00059549	XLOC_043205	XLOC_043205	putative	12	49042214	49047517	+	2	2649	144
TCONS_00059548	XLOC_043205	XLOC_043205	putative	12	49042165	49047517	+	2	4200	144
TCONS_00072700	XLOC_053202	XLOC_053202	putative	2	32841557	32853284	+	3	4501	283
TCONS_00090532	XLOC_063393	XLOC_063393	putative	3	35722361	35725752	+	2	1014	78
TCONS_00116724	XLOC_081495	XLOC_081495	putative	4	42474474	42479166	-	2	998	85
TCONS_00080562	XLOC_057437	XLOC_057437	putative	2	24808092	24815862	-	2	2020	154
TCONS_00035034	XLOC_024493	XLOC_024493	putative	10	14098785	14101039	-	2	1384	150
TCONS_00162414	XLOC_114581	XLOC_114581	putative	7	52972214	52974829	-	2	565	69
TCONS_00030510	XLOC_021399	XLOC_021399	putative	10	49476505	49485078	+	3	7041	83
TCONS_00162416	XLOC_114583	XLOC_114583	putative	7	52975979	52976289	-	2	224	74
TCONS_00030512	XLOC_021399	XLOC_021399	putative	10	49477151	49485078	+	2	751	75
TCONS_00134362	XLOC_094661	XLOC_094661	putative	5	60772392	60773445	-	2	439	52
TCONS_00134400	XLOC_094694	XLOC_094694	putative	5	61116547	61117608	-	2	866	53
TCONS_00167604	XLOC_118047	XLOC_118047	putative	8	21224657	21236083	+	3	10135	131
TCONS_00125409	XLOC_087635	XLOC_087635	putative	5	48621481	48624813	+	2	1289	112
TCONS_00067688	XLOC_049445	XLOC_049445	putative	12	53822366	53823504	-	2	464	46
TCONS_00141669	XLOC_099583	XLOC_099583	putative	6	46883438	46887630	+	3	2602	93
TCONS_00014212	XLOC_009549	XLOC_009549	putative	1	12560729	12568617	-	2	348	81
TCONS_00123459	XLOC_085847	XLOC_085847	putative	5	24219355	24222598	+	2	1490	97
TCONS_00013937	XLOC_009286	XLOC_009286	putative	1	9567018	9574029	-	2	578	63
TCONS_00104814	XLOC_072689	XLOC_072689	putative	4	170371	175925	+	2	422	126
TCONS_00104815	XLOC_072689	XLOC_072689	putative	4	170731	175925	+	2	422	126
TCONS_00009063	XLOC_006981	XLOC_006981	putative	1	86933217	86934394	+	2	1133	61
TCONS_00141665	XLOC_099583	XLOC_099583	putative	6	46879086	46887630	+	2	1501	65
TCONS_00141666	XLOC_099583	XLOC_099583	putative	6	46879086	46887630	+	2	981	66
TCONS_00017252	XLOC_012391	XLOC_012391	putative	1	52417230	52425460	-	2	340	66
TCONS_00116090	XLOC_080912	XLOC_080912	putative	4	34720802	34724384	-	3	801	79
TCONS_00161395	XLOC_113671	XLOC_113671	putative	7	40715121	40717550	-	2	255	65
TCONS_00090625	XLOC_063471	XLOC_063471	putative	3	36624871	36648987	+	2	445	48
TCONS_00086657	XLOC_060618	XLOC_060618	putative	2	55464638	55466259	-	2	549	95
TCONS_00185271	XLOC_131607	XLOC_131607	putative	9	50098890	50101701	+	3	1571	95
TCONS_00131088	XLOC_091785	XLOC_091785	putative	5	24969788	24971254	-	2	229	76
TCONS_00106544	XLOC_073689	XLOC_073689	putative	4	9956837	9957152	+	2	240	79
TCONS_00031336	XLOC_022143	XLOC_022143	putative	10	56503201	56510707	+	2	2469	99
TCONS_00131082	XLOC_091779	XLOC_091779	putative	5	24950221	24975304	-	2	273	67
TCONS_00146491	XLOC_102975	XLOC_102975	putative	6	37457766	37466235	-	2	536	62
TCONS_00031333	XLOC_022143	XLOC_022143	putative	10	56503198	56510707	+	3	994	99
TCONS_00051607	XLOC_037035	XLOC_037035	putative	11	32811834	32816876	-	4	1638	72
TCONS_00005775	XLOC_004899	XLOC_004899	putative	1	63498420	63500823	+	2	754	175
TCONS_00005774	XLOC_004899	XLOC_004899	putative	1	63498408	63500823	+	2	768	181
TCONS_00122876	XLOC_085382	XLOC_085382	putative	5	19070298	19073912	+	2	2799	114
TCONS_00122877	XLOC_085382	XLOC_085382	putative	5	19070298	19073912	+	3	2391	136
TCONS_00122875	XLOC_085382	XLOC_085382	putative	5	19070229	19073912	+	2	3276	137
TCONS_00168065	XLOC_118469	XLOC_118469	putative	8	26647341	26650801	+	2	1922	83
TCONS_00145403	XLOC_102224	XLOC_102224	putative	6	30355635	30361646	-	3	379	51
TCONS_00014675	XLOC_009978	XLOC_009978	putative	1	17050504	17057177	-	2	239	70
TCONS_00072176	XLOC_052789	XLOC_052789	putative	2	28059863	28061650	+	2	678	103
TCONS_00173516	XLOC_122290	XLOC_122290	putative	8	3427668	3438540	-	4	4678	75
TCONS_00026277	XLOC_017598	XLOC_017598	putative	10	5201276	5207075	+	5	3249	85
TCONS_00026276	XLOC_017598	XLOC_017598	putative	10	5201276	5207075	+	6	2211	126
TCONS_00081054	XLOC_057811	XLOC_057811	putative	2	28541198	28541912	-	2	304	73
TCONS_00131267	XLOC_091948	XLOC_091948	putative	5	26743174	26747345	-	2	1104	80
TCONS_00116470	XLOC_081276	XLOC_081276	putative	4	40046358	40051519	-	2	319	73
TCONS_00153269	XLOC_107838	XLOC_107838	putative	7	41003014	41003931	+	2	815	69
TCONS_00183733	XLOC_130190	XLOC_130190	putative	9	30660837	30671545	+	2	10425	154
TCONS_00109680	XLOC_076499	XLOC_076499	putative	4	47754987	47765947	+	2	452	66
TCONS_00005111	XLOC_004352	XLOC_004352	putative	1	57195086	57223874	+	3	1322	65
TCONS_00005116	XLOC_004352	XLOC_004352	putative	1	57195097	57223874	+	3	1319	106
TCONS_00005971	XLOC_005061	XLOC_005061	putative	1	65609002	65611411	+	2	393	67
TCONS_00122904	XLOC_085399	XLOC_085399	putative	5	19319172	19323488	+	5	608	66
TCONS_00169715	XLOC_119999	XLOC_119999	putative	8	46554115	46556360	+	2	933	64
TCONS_00122902	XLOC_085399	XLOC_085399	putative	5	19319134	19324548	+	5	779	94
TCONS_00122903	XLOC_085399	XLOC_085399	putative	5	19319166	19323488	+	4	1270	119
TCONS_00122900	XLOC_085399	XLOC_085399	putative	5	19319134	19323488	+	5	712	66
TCONS_00122901	XLOC_085399	XLOC_085399	putative	5	19319134	19323488	+	4	541	72
TCONS_00088434	XLOC_061604	XLOC_061604	putative	3	9531656	9566836	+	2	489	63
TCONS_00122909	XLOC_085399	XLOC_085399	putative	5	19319184	19323488	+	4	1246	119
TCONS_00004513	XLOC_003836	XLOC_003836	putative	1	48161736	48162791	+	2	332	106
TCONS_00157797	XLOC_110631	XLOC_110631	putative	7	2624287	2629264	-	2	874	73
TCONS_00081480	XLOC_058135	XLOC_058135	putative	2	32471414	32472225	-	2	351	77
TCONS_00106438	XLOC_073632	XLOC_073632	putative	4	9441890	9452870	+	2	2453	84
TCONS_00193114	XLOC_137503	XLOC_137503	putative	9	47694692	47695529	-	2	232	76
TCONS_00169392	XLOC_119691	XLOC_119691	putative	8	42514511	42517690	+	3	929	68
TCONS_00169393	XLOC_119691	XLOC_119691	putative	8	42514512	42516298	+	3	1005	87
TCONS_00169390	XLOC_119691	XLOC_119691	putative	8	42514490	42516298	+	2	1674	75
TCONS_00051609	XLOC_037035	XLOC_037035	putative	11	32811834	32816929	-	3	3999	85
TCONS_00048613	XLOC_034656	XLOC_034656	putative	11	4477678	4478699	-	2	712	123
TCONS_00072956	XLOC_053374	XLOC_053374	putative	2	35253683	35254920	+	2	601	75
TCONS_00072955	XLOC_053374	XLOC_053374	putative	2	35253680	35257598	+	2	816	74
TCONS_00136451	XLOC_095902	XLOC_095902	putative	6	5825172	5827630	+	2	260	54
TCONS_00155699	XLOC_109610	XLOC_109610	putative	7	62002922	62009342	+	2	297	54
TCONS_00020237	XLOC_014844	XLOC_014844	putative	1	79489766	79491298	-	3	261	48
TCONS_00197943	XLOC_141192	XLOC_141192	putative	SL3.00SC0000028	60643	61170	-	2	210	70
TCONS_00138107	XLOC_097407	XLOC_097407	putative	6	26340237	26342739	+	2	280	54
TCONS_00196783	XLOC_140091	XLOC_140091	putative	SL3.00SC0000001	1230200	1244599	-	2	521	71
TCONS_00196786	XLOC_140091	XLOC_140091	putative	SL3.00SC0000001	1230200	1244649	-	2	554	121
TCONS_00166998	XLOC_117488	XLOC_117488	putative	8	14384138	14393325	+	2	685	60
TCONS_00026697	XLOC_017975	XLOC_017975	putative	10	9782088	9784430	+	3	476	76
TCONS_00026696	XLOC_017975	XLOC_017975	putative	10	9782016	9784430	+	2	506	76
TCONS_00068402	XLOC_049987	XLOC_049987	putative	12	60464016	60465828	-	2	1358	152
TCONS_00068403	XLOC_049987	XLOC_049987	putative	12	60464016	60465828	-	2	1374	89
TCONS_00110731	XLOC_077210	XLOC_077210	putative	4	58193111	58197452	+	5	1610	77
TCONS_00150910	XLOC_105687	XLOC_105687	putative	7	13331259	13333274	+	2	1379	83
TCONS_00007339	XLOC_006117	XLOC_006117	putative	1	78060914	78062842	+	3	764	71
TCONS_00002218	XLOC_001702	XLOC_001702	putative	1	18570885	18572912	+	2	1947	82
TCONS_00187349	XLOC_133187	XLOC_133187	putative	9	67567801	67570414	+	2	385	41
TCONS_00057712	XLOC_041623	XLOC_041623	putative	12	29692348	29694016	+	2	467	155
TCONS_00065175	XLOC_047153	XLOC_047153	putative	12	24036048	24037487	-	2	507	108
TCONS_00065177	XLOC_047153	XLOC_047153	putative	12	24036048	24037492	-	2	1324	139
TCONS_00065176	XLOC_047153	XLOC_047153	putative	12	24036048	24037487	-	2	882	149
TCONS_00065178	XLOC_047153	XLOC_047153	putative	12	24036048	24037492	-	2	558	105
TCONS_00161813	XLOC_114049	XLOC_114049	putative	7	47392034	47395623	-	2	3312	95
TCONS_00161812	XLOC_114049	XLOC_114049	putative	7	47392034	47395601	-	2	2327	119
TCONS_00161815	XLOC_114049	XLOC_114049	putative	7	47392034	47395647	-	3	2095	92
TCONS_00156250	XLOC_109892	XLOC_109892	putative	7	64513545	64517175	+	2	289	68
TCONS_00139885	XLOC_098600	XLOC_098600	putative	6	38819508	38823090	+	2	1989	113
TCONS_00174307	XLOC_122929	XLOC_122929	putative	8	11303595	11305548	-	3	1134	96
TCONS_00174306	XLOC_122929	XLOC_122929	putative	8	11303595	11305548	-	2	1693	96
TCONS_00174305	XLOC_122929	XLOC_122929	putative	8	11303595	11305548	-	2	1660	103
TCONS_00097227	XLOC_067371	XLOC_067371	putative	3	6224364	6225740	-	2	1193	83
TCONS_00174303	XLOC_122929	XLOC_122929	putative	8	11301480	11305551	-	3	647	84
TCONS_00097228	XLOC_067371	XLOC_067371	putative	3	6224364	6225745	-	3	1136	84
TCONS_00097229	XLOC_067371	XLOC_067371	putative	3	6224364	6225787	-	3	1211	107
TCONS_00105682	XLOC_073105	XLOC_073105	putative	4	3597643	3599956	+	2	1327	89
TCONS_00105680	XLOC_073105	XLOC_073105	putative	4	3597643	3599956	+	3	678	92
TCONS_00105681	XLOC_073105	XLOC_073105	putative	4	3597643	3599956	+	2	1665	95
TCONS_00028858	XLOC_019926	XLOC_019926	putative	10	32678984	32680451	+	2	1119	70
TCONS_00162131	XLOC_114315	XLOC_114315	putative	7	50219352	50221933	-	2	847	57
TCONS_00155074	XLOC_109263	XLOC_109263	putative	7	58661627	58663645	+	2	1484	95
TCONS_00155075	XLOC_109263	XLOC_109263	putative	7	58661668	58663645	+	2	340	61
TCONS_00066925	XLOC_048743	XLOC_048743	putative	12	46281592	46284205	-	2	602	63
TCONS_00038087	XLOC_027312	XLOC_027312	putative	10	46490206	46501097	-	6	634	66
TCONS_00038085	XLOC_027312	XLOC_027312	putative	10	46483591	46501097	-	6	643	66
TCONS_00003292	XLOC_002692	XLOC_002692	putative	1	30089549	30097041	+	2	294	78
TCONS_00044479	XLOC_031757	XLOC_031757	putative	11	26367607	26375054	+	2	284	49
TCONS_00030078	XLOC_021031	XLOC_021031	putative	10	45337252	45351009	+	4	379	59
TCONS_00133387	XLOC_093884	XLOC_093884	putative	5	52627003	52628509	-	2	366	56
TCONS_00019964	XLOC_014672	XLOC_014672	putative	1	77331182	77333677	-	4	552	108
TCONS_00059840	XLOC_043453	XLOC_043453	putative	12	51339412	51345652	+	6	2636	77
TCONS_00059841	XLOC_043453	XLOC_043453	putative	12	51339419	51345652	+	5	1272	66
TCONS_00126375	XLOC_088508	XLOC_088508	putative	5	58371757	58387501	+	2	432	45
TCONS_00191797	XLOC_136338	XLOC_136338	putative	9	31784542	31787678	-	2	1941	97
TCONS_00126376	XLOC_088508	XLOC_088508	putative	5	58371757	58397109	+	2	551	47
TCONS_00006806	XLOC_005792	XLOC_005792	putative	1	74171810	74174152	+	2	2178	147
TCONS_00006807	XLOC_005792	XLOC_005792	putative	1	74172293	74174152	+	2	1496	123
TCONS_00101693	XLOC_071130	XLOC_071130	putative	3	57797014	57798797	-	3	413	58
TCONS_00038064	XLOC_027291	XLOC_027291	putative	10	46303381	46307631	-	5	870	82
TCONS_00006808	XLOC_005792	XLOC_005792	putative	1	74172293	74174152	+	2	1572	127
TCONS_00028211	XLOC_019337	XLOC_019337	putative	10	25653612	25663071	+	2	836	101
TCONS_00159166	XLOC_111623	XLOC_111623	putative	7	13981059	13990934	-	2	509	48
TCONS_00185273	XLOC_131607	XLOC_131607	putative	9	50099009	50101701	+	3	1436	95
TCONS_00070093	XLOC_051070	XLOC_051070	putative	2	3493682	3503337	+	3	2896	104
TCONS_00125648	XLOC_087859	XLOC_087859	putative	5	51065775	51066601	+	2	741	87
TCONS_00035351	XLOC_024807	XLOC_024807	putative	10	17788575	17790615	-	2	223	42
TCONS_00035352	XLOC_024807	XLOC_024807	putative	10	17788717	17790697	-	2	564	45
TCONS_00133227	XLOC_093715	XLOC_093715	putative	5	51035884	51038245	-	3	1877	86
TCONS_00133226	XLOC_093715	XLOC_093715	putative	5	51035884	51038181	-	2	1897	110
TCONS_00133229	XLOC_093715	XLOC_093715	putative	5	51035884	51038442	-	2	2467	86
TCONS_00133228	XLOC_093715	XLOC_093715	putative	5	51035884	51038308	-	2	698	61
TCONS_00162417	XLOC_114583	XLOC_114583	putative	7	52975979	52977313	-	2	296	75
TCONS_00058577	XLOC_042397	XLOC_042397	putative	12	38969652	38970124	+	2	335	40
TCONS_00145397	XLOC_102218	XLOC_102218	putative	6	30349353	30360491	-	2	1085	127
TCONS_00017006	XLOC_012156	XLOC_012156	putative	1	47668907	47673269	-	2	2914	78
TCONS_00094373	XLOC_065971	XLOC_065971	putative	3	65885189	65888886	+	3	418	55
TCONS_00088166	XLOC_061398	XLOC_061398	putative	3	7220249	7230292	+	5	2796	82
TCONS_00088165	XLOC_061398	XLOC_061398	putative	3	7220232	7230292	+	5	1504	85
TCONS_00088164	XLOC_061398	XLOC_061398	putative	3	7220226	7230292	+	4	2691	85
TCONS_00088163	XLOC_061398	XLOC_061398	putative	3	7220226	7223870	+	4	1780	112
TCONS_00088162	XLOC_061398	XLOC_061398	putative	3	7220226	7222357	+	3	899	113
TCONS_00079761	XLOC_056763	XLOC_056763	putative	2	15468391	15471199	-	2	645	49
TCONS_00151210	XLOC_105971	XLOC_105971	putative	7	16812646	16815737	+	3	1469	99
TCONS_00117132	XLOC_081833	XLOC_081833	putative	4	47129867	47130894	-	3	505	110
TCONS_00044859	XLOC_032087	XLOC_032087	putative	11	32068915	32072359	+	2	3120	88
TCONS_00044858	XLOC_032087	XLOC_032087	putative	11	32068915	32072359	+	4	1282	84
TCONS_00184087	XLOC_130513	XLOC_130513	putative	9	37041320	37041986	+	2	568	81
TCONS_00167543	XLOC_117987	XLOC_117987	putative	8	20290926	20303282	+	2	910	92
TCONS_00035131	XLOC_024588	XLOC_024588	putative	10	15312344	15346103	-	3	884	106
TCONS_00185270	XLOC_131607	XLOC_131607	putative	9	50098277	50101701	+	3	2179	95
TCONS_00133354	XLOC_093855	XLOC_093855	putative	5	52205565	52219675	-	2	4855	94
TCONS_00034999	XLOC_024462	XLOC_024462	putative	10	13780199	13787851	-	2	437	69
TCONS_00034998	XLOC_024462	XLOC_024462	putative	10	13780199	13780991	-	2	618	69
TCONS_00013496	XLOC_008921	XLOC_008921	putative	1	5408732	5411160	-	2	762	93
TCONS_00013495	XLOC_008921	XLOC_008921	putative	1	5408732	5411099	-	2	413	50
TCONS_00013494	XLOC_008921	XLOC_008921	putative	1	5406949	5411160	-	3	492	111
TCONS_00013491	XLOC_008918	XLOC_008918	putative	1	5380836	5386286	-	2	269	56
TCONS_00014442	XLOC_009754	XLOC_009754	putative	1	14707166	14714439	-	2	294	53
TCONS_00181761	XLOC_128424	XLOC_128424	putative	9	7620168	7633374	+	2	443	59
TCONS_00039134	XLOC_028190	XLOC_028190	putative	10	54720553	54727591	-	2	239	61
TCONS_00048996	XLOC_034879	XLOC_034879	putative	11	7007530	7014804	-	2	589	70
TCONS_00006484	XLOC_005526	XLOC_005526	putative	1	71594260	71597814	+	3	803	68
TCONS_00090290	XLOC_063231	XLOC_063231	putative	3	33998922	34003896	+	8	1069	65
TCONS_00090291	XLOC_063231	XLOC_063231	putative	3	33998922	34003896	+	7	1038	65
TCONS_00090292	XLOC_063231	XLOC_063231	putative	3	33998922	34003896	+	5	2557	105
TCONS_00090293	XLOC_063231	XLOC_063231	putative	3	33998944	34003896	+	6	1633	68
TCONS_00058004	XLOC_041887	XLOC_041887	putative	12	32824151	32832366	+	2	204	50
TCONS_00090298	XLOC_063231	XLOC_063231	putative	3	33998945	34003896	+	8	1062	65
TCONS_00090299	XLOC_063231	XLOC_063231	putative	3	33998945	34003896	+	7	2141	105
TCONS_00048998	XLOC_034879	XLOC_034879	putative	11	7008429	7014802	-	2	1416	91
TCONS_00065786	XLOC_047691	XLOC_047691	putative	12	32267180	32279544	-	2	7898	141
TCONS_00197739	XLOC_141012	XLOC_141012	putative	SL3.00SC0000016	9523	122610	-	2	233	52
TCONS_00090053	XLOC_063015	XLOC_063015	putative	3	30939767	30949919	+	2	1110	90
TCONS_00117628	XLOC_082214	XLOC_082214	putative	4	51998454	52014916	-	2	252	43
TCONS_00158565	XLOC_111124	XLOC_111124	putative	7	8005089	8007100	-	2	582	79
TCONS_00123528	XLOC_085913	XLOC_085913	putative	5	25134081	25143675	+	3	243	57
TCONS_00162403	XLOC_114570	XLOC_114570	putative	7	52889327	52900756	-	2	293	67
TCONS_00013031	XLOC_008599	XLOC_008599	putative	1	2254689	2260450	-	2	644	115
TCONS_00177784	XLOC_126000	XLOC_126000	putative	8	50172166	50189530	-	4	2938	105
TCONS_00177785	XLOC_126000	XLOC_126000	putative	8	50176178	50189530	-	4	2779	73
TCONS_00039622	XLOC_028569	XLOC_028569	putative	10	58427705	58434455	-	2	1514	99
TCONS_00080427	XLOC_057328	XLOC_057328	putative	2	23614355	23617509	-	3	1285	78
TCONS_00164126	XLOC_115668	XLOC_115668	putative	7	63671002	63674798	-	2	637	60
TCONS_00129714	XLOC_090552	XLOC_090552	putative	5	11213314	11217461	-	3	1807	74
TCONS_00164125	XLOC_115668	XLOC_115668	putative	7	63671002	63674798	-	3	698	60
TCONS_00014217	XLOC_009554	XLOC_009554	putative	1	12567939	12584223	-	2	222	50
TCONS_00042685	XLOC_030279	XLOC_030279	putative	11	8438222	8440942	+	2	671	68
TCONS_00062002	XLOC_044881	XLOC_044881	putative	12	66626563	66627068	+	2	274	48
TCONS_00141671	XLOC_099583	XLOC_099583	putative	6	46884218	46886097	+	3	1519	83
TCONS_00013939	XLOC_009286	XLOC_009286	putative	1	9567018	9574651	-	2	1200	84
TCONS_00001041	XLOC_000623	XLOC_000623	putative	1	5967334	5970927	+	2	792	68
TCONS_00071652	XLOC_052375	XLOC_052375	putative	2	23639231	23640783	+	2	539	66
TCONS_00150161	XLOC_105022	XLOC_105022	putative	7	6071456	6091676	+	4	1883	141
TCONS_00129804	XLOC_090637	XLOC_090637	putative	5	12061143	12064767	-	5	2536	90
TCONS_00051614	XLOC_037035	XLOC_037035	putative	11	32811834	32817025	-	6	1937	79
TCONS_00051613	XLOC_037035	XLOC_037035	putative	11	32811834	32817025	-	5	1864	82
TCONS_00051612	XLOC_037035	XLOC_037035	putative	11	32811834	32817025	-	4	2878	75
TCONS_00051611	XLOC_037035	XLOC_037035	putative	11	32811834	32817025	-	5	1879	72
TCONS_00051610	XLOC_037035	XLOC_037035	putative	11	32811834	32816929	-	3	2731	75
TCONS_00116669	XLOC_081447	XLOC_081447	putative	4	42091591	42093238	-	2	229	63
TCONS_00144360	XLOC_101307	XLOC_101307	putative	6	19606619	19609417	-	3	758	90
TCONS_00131079	XLOC_091773	XLOC_091773	putative	5	24899619	24902251	-	2	1277	173
TCONS_00200315	XLOC_143450	XLOC_143450	putative	SL3.00SC0002040	1	2497	+	8	1067	95
TCONS_00027866	XLOC_019026	XLOC_019026	putative	10	22664992	22668242	+	2	931	110
TCONS_00019091	XLOC_013998	XLOC_013998	putative	1	70423673	70425840	-	2	1691	93
TCONS_00090871	XLOC_063697	XLOC_063697	putative	3	39369704	39384645	+	4	881	114
TCONS_00019093	XLOC_013998	XLOC_013998	putative	1	70423673	70425840	-	3	1104	74
TCONS_00019092	XLOC_013998	XLOC_013998	putative	1	70423673	70425840	-	2	1976	98
TCONS_00090875	XLOC_063697	XLOC_063697	putative	3	39369704	39384645	+	3	1271	84
TCONS_00090877	XLOC_063697	XLOC_063697	putative	3	39375874	39378374	+	2	1218	64
TCONS_00080646	XLOC_057497	XLOC_057497	putative	2	25295605	25297408	-	2	536	66
TCONS_00034809	XLOC_024274	XLOC_024274	putative	10	11349042	11351867	-	2	215	48
TCONS_00189901	XLOC_134643	XLOC_134643	putative	9	8980504	9005863	-	2	2231	74
TCONS_00018303	XLOC_013329	XLOC_013329	putative	1	63114687	63120102	-	2	1499	91
TCONS_00018300	XLOC_013329	XLOC_013329	putative	1	63113076	63120102	-	3	870	80
TCONS_00069833	XLOC_050838	XLOC_050838	putative	2	221672	223021	+	2	549	62
TCONS_00181904	XLOC_128552	XLOC_128552	putative	9	8780671	8783718	+	2	1394	108
TCONS_00170325	XLOC_120536	XLOC_120536	putative	8	52389897	52391238	+	2	610	154
TCONS_00158321	XLOC_110943	XLOC_110943	putative	7	6036773	6044852	-	3	4205	249
TCONS_00078934	XLOC_056011	XLOC_056011	putative	2	3268749	3270164	-	2	1210	127
TCONS_00183726	XLOC_130187	XLOC_130187	putative	9	30654337	30655855	+	3	1362	72
TCONS_00183725	XLOC_130187	XLOC_130187	putative	9	30654310	30655855	+	3	1385	72
TCONS_00109695	XLOC_076511	XLOC_076511	putative	4	47886263	47896008	+	2	495	66
TCONS_00109696	XLOC_076512	XLOC_076512	putative	4	47889465	47890874	+	2	228	48
TCONS_00185620	XLOC_131921	XLOC_131921	putative	9	54158737	54162125	+	2	327	49
TCONS_00158326	XLOC_110943	XLOC_110943	putative	7	6036773	6045091	-	5	1320	230
TCONS_00060644	XLOC_044114	XLOC_044114	putative	12	59182896	59195354	+	2	391	66
TCONS_00049749	XLOC_035442	XLOC_035442	putative	11	13301605	13308343	-	2	760	104
TCONS_00158325	XLOC_110943	XLOC_110943	putative	7	6036773	6044852	-	3	4210	249
TCONS_00107840	XLOC_074881	XLOC_074881	putative	4	27110758	27111617	+	2	376	64
TCONS_00060643	XLOC_044114	XLOC_044114	putative	12	59182881	59183878	+	2	723	139
TCONS_00107592	XLOC_074661	XLOC_074661	putative	4	24112767	24124875	+	2	259	64
TCONS_00049746	XLOC_035442	XLOC_035442	putative	11	13300396	13308343	-	2	637	104
TCONS_00049747	XLOC_035442	XLOC_035442	putative	11	13300396	13308343	-	2	625	104
TCONS_00182052	XLOC_128697	XLOC_128697	putative	9	10399023	10399631	+	2	229	73
TCONS_00122910	XLOC_085399	XLOC_085399	putative	5	19319184	19323488	+	5	735	63
TCONS_00166416	XLOC_116937	XLOC_116937	putative	8	7609109	7610378	+	2	263	54
TCONS_00051608	XLOC_037035	XLOC_037035	putative	11	32811834	32816883	-	3	3419	75
TCONS_00018418	XLOC_013438	XLOC_013438	putative	1	64088425	64091312	-	2	1665	95
TCONS_00018419	XLOC_013438	XLOC_013438	putative	1	64088425	64092473	-	2	1312	76
TCONS_00018417	XLOC_013438	XLOC_013438	putative	1	64088425	64091312	-	2	1564	111
TCONS_00003208	XLOC_002621	XLOC_002621	putative	1	29207757	29215911	+	2	968	120
TCONS_00182550	XLOC_129105	XLOC_129105	putative	9	15067045	15070900	+	2	2788	118
TCONS_00049934	XLOC_035602	XLOC_035602	putative	11	14703455	14706430	-	2	928	77
TCONS_00016524	XLOC_011721	XLOC_011721	putative	1	42433867	42435213	-	2	808	56
TCONS_00016525	XLOC_011721	XLOC_011721	putative	1	42433867	42435349	-	2	819	58
TCONS_00072927	XLOC_053360	XLOC_053360	putative	2	35040169	35042908	+	2	1923	168
TCONS_00176369	XLOC_124802	XLOC_124802	putative	8	34459004	34463221	-	4	1174	163
TCONS_00016831	XLOC_012012	XLOC_012012	putative	1	45983360	45985452	-	2	1245	84
TCONS_00144943	XLOC_101842	XLOC_101842	putative	6	25604975	25611257	-	2	215	38
TCONS_00031583	XLOC_022295	XLOC_022295	putative	10	58544502	58546887	+	3	1484	92
TCONS_00072929	XLOC_053360	XLOC_053360	putative	2	35040176	35042908	+	2	1908	166
TCONS_00031585	XLOC_022295	XLOC_022295	putative	10	58544503	58546887	+	3	1610	90
TCONS_00167226	XLOC_117677	XLOC_117677	putative	8	16185768	16191678	+	3	670	51
TCONS_00167227	XLOC_117677	XLOC_117677	putative	8	16188715	16191678	+	2	1035	93
TCONS_00033509	XLOC_023339	XLOC_023339	putative	10	1302110	1307219	-	2	1425	62
TCONS_00033508	XLOC_023339	XLOC_023339	putative	10	1302110	1307216	-	2	3369	80
TCONS_00120996	XLOC_083999	XLOC_083999	putative	5	3807952	3810540	+	2	1930	113
TCONS_00137028	XLOC_096418	XLOC_096418	putative	6	14319633	14320879	+	2	274	88
TCONS_00031331	XLOC_022143	XLOC_022143	putative	10	56503173	56510707	+	4	1068	99
TCONS_00057705	XLOC_041616	XLOC_041616	putative	12	29647273	29647667	+	2	303	49
TCONS_00003196	XLOC_002609	XLOC_002609	putative	1	29113037	29113880	+	2	634	101
TCONS_00172410	XLOC_121772	XLOC_121772	putative	8	64439929	64440539	+	2	347	64
TCONS_00086619	XLOC_060599	XLOC_060599	putative	2	55316385	55317759	-	2	1339	101
TCONS_00030322	XLOC_021232	XLOC_021232	putative	10	47380895	47389362	+	2	1395	73
TCONS_00030321	XLOC_021232	XLOC_021232	putative	10	47380895	47387117	+	2	315	83
TCONS_00098705	XLOC_068657	XLOC_068657	putative	3	26915996	26916466	-	2	371	63
TCONS_00100461	XLOC_070280	XLOC_070280	putative	3	47749440	47768012	-	4	17661	172
TCONS_00100460	XLOC_070280	XLOC_070280	putative	3	47749440	47767979	-	3	17779	172
TCONS_00100462	XLOC_070280	XLOC_070280	putative	3	47749440	47768012	-	3	18082	172
TCONS_00168285	XLOC_118652	XLOC_118652	putative	8	29133803	29136945	+	2	1734	132
TCONS_00146925	XLOC_103235	XLOC_103235	putative	6	39932203	39932955	-	2	540	67
TCONS_00189732	XLOC_134505	XLOC_134505	putative	9	7431124	7436288	-	2	4335	106
TCONS_00095434	XLOC_066434	XLOC_066434	putative	3	69664650	69665829	+	2	428	78
TCONS_00190235	XLOC_134939	XLOC_134939	putative	9	12455356	12460280	-	2	249	83
TCONS_00104746	XLOC_072658	XLOC_072658	putative	3	72093166	72093727	-	2	445	73
TCONS_00143026	XLOC_100235	XLOC_100235	putative	6	2730556	2733194	-	2	217	72
TCONS_00089758	XLOC_062774	XLOC_062774	putative	3	28308025	28310462	+	2	924	99
TCONS_00068128	XLOC_049813	XLOC_049813	putative	12	58706054	58710092	-	2	3908	114
TCONS_00185102	XLOC_131466	XLOC_131466	putative	9	48682830	48689447	+	2	236	59
TCONS_00081748	XLOC_058292	XLOC_058292	putative	2	34664634	34666678	-	3	567	58
TCONS_00030065	XLOC_021020	XLOC_021020	putative	10	45095784	45103202	+	4	2334	97
TCONS_00030064	XLOC_021020	XLOC_021020	putative	10	45095784	45103202	+	2	3313	97
TCONS_00030067	XLOC_021020	XLOC_021020	putative	10	45095784	45103202	+	4	2273	97
TCONS_00030066	XLOC_021020	XLOC_021020	putative	10	45095784	45103202	+	4	2564	97
TCONS_00115480	XLOC_080352	XLOC_080352	putative	4	27427990	27429661	-	2	386	59
TCONS_00030063	XLOC_021020	XLOC_021020	putative	10	45095770	45103202	+	3	2733	97
TCONS_00030062	XLOC_021020	XLOC_021020	putative	10	45095770	45103202	+	3	2881	97
TCONS_00173911	XLOC_122575	XLOC_122575	putative	8	6897425	6898237	-	2	285	76
TCONS_00173528	XLOC_122290	XLOC_122290	putative	8	3427668	3439367	-	3	8090	78
TCONS_00173529	XLOC_122290	XLOC_122290	putative	8	3427668	3439367	-	4	5581	76
TCONS_00173526	XLOC_122290	XLOC_122290	putative	8	3427668	3439367	-	5	5534	73
TCONS_00173527	XLOC_122290	XLOC_122290	putative	8	3427668	3439367	-	2	5628	76
TCONS_00173524	XLOC_122290	XLOC_122290	putative	8	3427668	3438743	-	2	4057	75
TCONS_00173525	XLOC_122290	XLOC_122290	putative	8	3427668	3438743	-	4	3992	73
TCONS_00173522	XLOC_122290	XLOC_122290	putative	8	3427668	3438561	-	3	10769	86
TCONS_00173523	XLOC_122290	XLOC_122290	putative	8	3427668	3438561	-	3	7275	86
TCONS_00028912	XLOC_019980	XLOC_019980	putative	10	33157022	33162018	+	2	3028	145
TCONS_00028913	XLOC_019980	XLOC_019980	putative	10	33157316	33162018	+	2	1108	90
TCONS_00075269	XLOC_054578	XLOC_054578	putative	2	45997065	45997534	+	3	207	66
TCONS_00143353	XLOC_100407	XLOC_100407	putative	6	4885395	4894271	-	2	1422	108
TCONS_00058145	XLOC_042020	XLOC_042020	putative	12	34031513	34037090	+	2	347	43
TCONS_00195403	XLOC_139199	XLOC_139199	putative	9	66693996	66695662	-	2	921	63
TCONS_00195402	XLOC_139199	XLOC_139199	putative	9	66693996	66695662	-	2	803	84
TCONS_00070087	XLOC_051070	XLOC_051070	putative	2	3493602	3503337	+	2	4657	104
TCONS_00137650	XLOC_097019	XLOC_097019	putative	6	21973149	21974411	+	2	462	141
TCONS_00162657	XLOC_114753	XLOC_114753	putative	7	54997672	55001433	-	2	3268	98
TCONS_00162654	XLOC_114753	XLOC_114753	putative	7	54994262	55001493	-	3	367	93
TCONS_00139075	XLOC_098158	XLOC_098158	putative	6	34752327	34754370	+	2	1959	114
TCONS_00016010	XLOC_011262	XLOC_011262	putative	1	32613894	32618968	-	3	632	117
TCONS_00016011	XLOC_011262	XLOC_011262	putative	1	32613894	32619007	-	4	837	101
TCONS_00016017	XLOC_011268	XLOC_011268	putative	1	32656395	32661561	-	2	219	62
TCONS_00030197	XLOC_021141	XLOC_021141	putative	10	46334619	46341742	+	2	6200	188
TCONS_00194686	XLOC_138793	XLOC_138793	putative	9	62303612	62304928	-	2	1179	83
TCONS_00085192	XLOC_059930	XLOC_059930	putative	2	49878388	49879615	-	2	678	95
TCONS_00140426	XLOC_098887	XLOC_098887	putative	6	41345009	41345396	+	2	305	101
TCONS_00001457	XLOC_000974	XLOC_000974	putative	1	9802330	9808744	+	3	301	50
TCONS_00089503	XLOC_062538	XLOC_062538	putative	3	25280923	25282970	+	2	420	42
TCONS_00182552	XLOC_129105	XLOC_129105	putative	9	15067143	15074878	+	3	1187	154
TCONS_00158314	XLOC_110943	XLOC_110943	putative	7	6020739	6045091	-	3	1582	84
TCONS_00159772	XLOC_112189	XLOC_112189	putative	7	21220952	21228281	-	3	817	69
TCONS_00159771	XLOC_112189	XLOC_112189	putative	7	21220952	21228249	-	3	1860	70
TCONS_00035128	XLOC_024585	XLOC_024585	putative	10	15251823	15267916	-	2	385	84
TCONS_00049906	XLOC_035581	XLOC_035581	putative	11	14575615	14576574	-	2	838	85
TCONS_00049907	XLOC_035581	XLOC_035581	putative	11	14575615	14576574	-	2	874	85
TCONS_00049905	XLOC_035581	XLOC_035581	putative	11	14574713	14576542	-	2	703	85
TCONS_00116917	XLOC_081656	XLOC_081656	putative	4	45015762	45017133	-	2	247	45
TCONS_00123084	XLOC_085545	XLOC_085545	putative	5	20716700	20721396	+	2	3736	76
TCONS_00123085	XLOC_085545	XLOC_085545	putative	5	20716703	20721396	+	2	1850	75
TCONS_00123086	XLOC_085545	XLOC_085545	putative	5	20716703	20724954	+	2	507	84
TCONS_00184969	XLOC_131339	XLOC_131339	putative	9	47343431	47343743	+	2	201	51
TCONS_00133360	XLOC_093859	XLOC_093859	putative	5	52324511	52327466	-	2	601	60
TCONS_00059700	XLOC_043344	XLOC_043344	putative	12	50410242	50423929	+	2	292	65
TCONS_00030687	XLOC_021560	XLOC_021560	putative	10	50660324	50675585	+	4	515	55
TCONS_00035655	XLOC_025077	XLOC_025077	putative	10	20891319	20895260	-	2	3760	108
TCONS_00035654	XLOC_025077	XLOC_025077	putative	10	20891319	20895260	-	2	2120	87
TCONS_00035656	XLOC_025077	XLOC_025077	putative	10	20891319	20895260	-	2	1844	76
TCONS_00118858	XLOC_082940	XLOC_082940	putative	4	61246828	61249078	-	2	251	50
TCONS_00090283	XLOC_063231	XLOC_063231	putative	3	33998922	34003896	+	5	740	79
TCONS_00081747	XLOC_058292	XLOC_058292	putative	2	34664634	34666671	-	2	1261	119
TCONS_00099812	XLOC_069665	XLOC_069665	putative	3	39119824	39120842	-	2	933	87
TCONS_00006491	XLOC_005532	XLOC_005532	putative	1	71605297	71605867	+	2	224	71
TCONS_00146663	XLOC_103094	XLOC_103094	putative	6	38838854	38842985	-	2	1094	80
TCONS_00090285	XLOC_063231	XLOC_063231	putative	3	33998922	34003896	+	7	989	65
TCONS_00063534	XLOC_045771	XLOC_045771	putative	12	6195765	6196988	-	2	1110	90
TCONS_00099819	XLOC_069665	XLOC_069665	putative	3	39134270	39143799	-	4	7084	127
TCONS_00090289	XLOC_063231	XLOC_063231	putative	3	33998922	34003896	+	7	2038	105
TCONS_00013794	XLOC_009168	XLOC_009168	putative	1	8274787	8276665	-	2	693	82
TCONS_00185196	XLOC_131535	XLOC_131535	putative	9	49375733	49378500	+	2	1148	123
TCONS_00116700	XLOC_081478	XLOC_081478	putative	4	42286835	42294605	-	2	592	74
TCONS_00031008	XLOC_021853	XLOC_021853	putative	10	53539242	53543829	+	2	3276	133
TCONS_00031005	XLOC_021853	XLOC_021853	putative	10	53534907	53543829	+	2	2481	109
TCONS_00051999	XLOC_037354	XLOC_037354	putative	11	36691115	36693203	-	2	236	73
TCONS_00185195	XLOC_131535	XLOC_131535	putative	9	49375691	49378500	+	2	2718	109
TCONS_00064755	XLOC_046802	XLOC_046802	putative	12	19457262	19465490	-	2	678	226
TCONS_00109293	XLOC_076185	XLOC_076185	putative	4	44097042	44111766	+	3	679	62
TCONS_00165851	XLOC_116484	XLOC_116484	putative	8	2431308	2435734	+	3	757	121
TCONS_00014272	XLOC_009606	XLOC_009606	putative	1	13217391	13219384	-	2	335	49
TCONS_00067533	XLOC_049316	XLOC_049316	putative	12	52153200	52158314	-	2	1479	113
TCONS_00133724	XLOC_094180	XLOC_094180	putative	5	55648006	55650577	-	3	1192	100
TCONS_00099259	XLOC_069159	XLOC_069159	putative	3	33124922	33125320	-	2	259	61
TCONS_00165849	XLOC_116484	XLOC_116484	putative	8	2431265	2435734	+	4	927	96
TCONS_00053977	XLOC_038895	XLOC_038895	putative	11	54674961	54679634	-	2	4163	95
TCONS_00053978	XLOC_038895	XLOC_038895	putative	11	54674961	54679692	-	2	4132	95
TCONS_00165843	XLOC_116484	XLOC_116484	putative	8	2429670	2435734	+	5	888	125
TCONS_00123009	XLOC_085481	XLOC_085481	putative	5	20224963	20225503	+	2	465	95
TCONS_00165841	XLOC_116484	XLOC_116484	putative	8	2429655	2435734	+	5	1260	125
TCONS_00165846	XLOC_116484	XLOC_116484	putative	8	2431128	2435734	+	2	4272	114
TCONS_00165847	XLOC_116484	XLOC_116484	putative	8	2431128	2435734	+	3	2011	114
TCONS_00165844	XLOC_116484	XLOC_116484	putative	8	2429673	2435734	+	3	1654	114
TCONS_00165845	XLOC_116484	XLOC_116484	putative	8	2430993	2435734	+	4	1556	96
TCONS_00049001	XLOC_034879	XLOC_034879	putative	11	7014284	7021950	-	2	334	57
TCONS_00106529	XLOC_073674	XLOC_073674	putative	4	9804799	9806590	+	2	210	32
TCONS_00116679	XLOC_081458	XLOC_081458	putative	4	42154574	42213934	-	2	729	115
TCONS_00116678	XLOC_081458	XLOC_081458	putative	4	42154574	42161039	-	2	809	115
TCONS_00150158	XLOC_105022	XLOC_105022	putative	7	6071452	6091676	+	4	1529	79
TCONS_00150159	XLOC_105022	XLOC_105022	putative	7	6071455	6091676	+	5	2029	141
TCONS_00135707	XLOC_095423	XLOC_095423	putative	6	1060566	1063268	+	2	685	60
TCONS_00129815	XLOC_090645	XLOC_090645	putative	5	12103585	12108091	-	2	4028	142
TCONS_00129814	XLOC_090645	XLOC_090645	putative	5	12103585	12108089	-	2	4032	142
TCONS_00080129	XLOC_057103	XLOC_057103	putative	2	20500990	20508031	-	2	508	79
TCONS_00129816	XLOC_090645	XLOC_090645	putative	5	12106241	12108065	-	2	1034	101
TCONS_00163053	XLOC_115020	XLOC_115020	putative	7	57549557	57551736	-	3	594	62
TCONS_00163052	XLOC_115020	XLOC_115020	putative	7	57549557	57551736	-	2	517	44
TCONS_00129813	XLOC_090645	XLOC_090645	putative	5	12103585	12108065	-	2	2951	142
TCONS_00090867	XLOC_063697	XLOC_063697	putative	3	39369672	39384645	+	3	1246	84
TCONS_00014092	XLOC_009436	XLOC_009436	putative	1	11242606	11244268	-	2	778	130
TCONS_00005284	XLOC_004504	XLOC_004504	putative	1	58814679	58821159	+	2	524	51
TCONS_00154621	XLOC_108982	XLOC_108982	putative	7	55824168	55825811	+	2	963	74
TCONS_00153339	XLOC_107906	XLOC_107906	putative	7	41618391	41623991	+	2	3039	134
TCONS_00067155	XLOC_048952	XLOC_048952	putative	12	48480775	48481647	-	2	447	62
TCONS_00042586	XLOC_030223	XLOC_030223	putative	11	7749773	7750466	+	2	503	98
TCONS_00067156	XLOC_048952	XLOC_048952	putative	12	48480775	48481647	-	2	438	59
TCONS_00057879	XLOC_041767	XLOC_041767	putative	12	31780709	31800033	+	2	315	65
TCONS_00050571	XLOC_036170	XLOC_036170	putative	11	21252968	21254780	-	2	802	68
TCONS_00166004	XLOC_116575	XLOC_116575	putative	8	3325213	3327297	+	2	1414	72
TCONS_00082876	XLOC_058870	XLOC_058870	putative	2	40360331	40361033	-	2	369	93
TCONS_00124945	XLOC_087194	XLOC_087194	putative	5	41215477	41217588	+	3	754	112
TCONS_00124070	XLOC_086393	XLOC_086393	putative	5	30937023	30953551	+	2	359	79
TCONS_00090461	XLOC_063332	XLOC_063332	putative	3	34924729	34986698	+	2	248	45
TCONS_00124946	XLOC_087194	XLOC_087194	putative	5	41215483	41217588	+	2	854	92
TCONS_00189017	XLOC_134058	XLOC_134058	putative	9	3322916	3324262	-	2	1244	105
TCONS_00057252	XLOC_041201	XLOC_041201	putative	12	23475536	23480476	+	2	4218	80
TCONS_00090265	XLOC_063214	XLOC_063214	putative	3	33861530	33863710	+	3	560	86
TCONS_00057255	XLOC_041201	XLOC_041201	putative	12	23475636	23480476	+	2	3319	80
TCONS_00043617	XLOC_031090	XLOC_031090	putative	11	17871949	17885820	+	2	312	71
TCONS_00027923	XLOC_019081	XLOC_019081	putative	10	23196132	23199495	+	2	220	37
TCONS_00186032	XLOC_132269	XLOC_132269	putative	9	57818661	57822919	+	2	225	72
TCONS_00169736	XLOC_120018	XLOC_120018	putative	8	46689790	46694571	+	2	4533	148
TCONS_00166403	XLOC_116926	XLOC_116926	putative	8	7507803	7510140	+	2	1207	94
TCONS_00133500	XLOC_093995	XLOC_093995	putative	5	53760500	53760837	-	2	239	79
TCONS_00062277	XLOC_045048	XLOC_045048	putative	12	67878549	67879605	+	2	293	63
TCONS_00133950	XLOC_094370	XLOC_094370	putative	5	57671399	57679768	-	2	1369	91
TCONS_00019137	XLOC_014037	XLOC_014037	putative	1	70757673	70760141	-	3	2149	112
TCONS_00002942	XLOC_002381	XLOC_002381	putative	1	26113944	26123203	+	2	374	67
TCONS_00019138	XLOC_014037	XLOC_014037	putative	1	70757673	70760141	-	2	1992	112
TCONS_00019139	XLOC_014037	XLOC_014037	putative	1	70757673	70760141	-	3	1357	112
TCONS_00018401	XLOC_013423	XLOC_013423	putative	1	63916993	63918699	-	2	1496	102
TCONS_00056277	XLOC_040306	XLOC_040306	putative	12	11582408	11584319	+	2	206	68
TCONS_00134128	XLOC_094469	XLOC_094469	putative	5	58760731	58773715	-	2	248	82
TCONS_00131339	XLOC_092014	XLOC_092014	putative	5	27109913	27119611	-	5	1264	70
TCONS_00048755	XLOC_034748	XLOC_034748	putative	11	5357430	5361406	-	3	233	66
TCONS_00106455	XLOC_073633	XLOC_073633	putative	4	9466833	9470002	+	3	318	51
TCONS_00169712	XLOC_119999	XLOC_119999	putative	8	46552708	46556360	+	2	2152	66
TCONS_00131337	XLOC_092014	XLOC_092014	putative	5	27109913	27119611	-	6	1112	69
TCONS_00173790	XLOC_122470	XLOC_122470	putative	8	5622572	5623307	-	2	473	61
TCONS_00016827	XLOC_012012	XLOC_012012	putative	1	45980604	45985526	-	3	1038	108
TCONS_00117723	XLOC_082291	XLOC_082291	putative	4	53081306	53083244	-	3	1094	73
TCONS_00110198	XLOC_076868	XLOC_076868	putative	4	52422759	52423415	+	2	536	71
TCONS_00110199	XLOC_076868	XLOC_076868	putative	4	52422759	52423415	+	2	573	121
TCONS_00016828	XLOC_012012	XLOC_012012	putative	1	45981381	45985526	-	3	688	108
TCONS_00178276	XLOC_126381	XLOC_126381	putative	8	54245466	54246286	-	3	647	78
TCONS_00061090	XLOC_044403	XLOC_044403	putative	12	62268748	62283104	+	4	1521	173
TCONS_00061091	XLOC_044403	XLOC_044403	putative	12	62268748	62283104	+	5	1404	195
TCONS_00019326	XLOC_014180	XLOC_014180	putative	1	72627171	72631448	-	2	3580	83
TCONS_00018549	XLOC_013557	XLOC_013557	putative	1	65568071	65574493	-	3	866	62
TCONS_00197562	XLOC_140841	XLOC_140841	putative	SL3.00SC0000009	659678	668204	-	2	534	84
TCONS_00178087	XLOC_126241	XLOC_126241	putative	8	52597582	52607076	-	5	766	74
TCONS_00123941	XLOC_086272	XLOC_086272	putative	5	29551905	29554001	+	2	2002	76
TCONS_00154653	XLOC_109006	XLOC_109006	putative	7	55981490	55982055	+	2	426	54
TCONS_00019011	XLOC_013935	XLOC_013935	putative	1	69662051	69667656	-	2	360	85
TCONS_00196211	XLOC_139668	XLOC_139668	putative	9	71185922	71186781	-	2	703	62
TCONS_00059367	XLOC_043036	XLOC_043036	putative	12	46958466	46959359	+	2	501	71
TCONS_00031480	XLOC_022219	XLOC_022219	putative	10	57386766	57392841	+	2	1291	114
TCONS_00031483	XLOC_022219	XLOC_022219	putative	10	57386847	57390899	+	2	2607	120
TCONS_00052597	XLOC_037856	XLOC_037856	putative	11	42556820	42566499	-	3	9195	98
TCONS_00031487	XLOC_022222	XLOC_022222	putative	10	57650437	57654102	+	2	370	50
TCONS_00060433	XLOC_043957	XLOC_043957	putative	12	57480205	57491014	+	3	3301	77
TCONS_00034355	XLOC_023859	XLOC_023859	putative	10	6914548	6920995	-	2	353	48
TCONS_00119153	XLOC_083083	XLOC_083083	putative	4	62732859	62733569	-	2	608	89
TCONS_00020106	XLOC_014760	XLOC_014760	putative	1	78571947	78572931	-	2	861	109
TCONS_00043987	XLOC_031345	XLOC_031345	putative	11	21380521	21382409	+	2	557	111
TCONS_00199638	XLOC_142799	XLOC_142799	putative	SL3.00SC0001092	1442	3343	+	2	1541	81
TCONS_00173536	XLOC_122290	XLOC_122290	putative	8	3439475	3446955	-	3	6815	90
TCONS_00143355	XLOC_100407	XLOC_100407	putative	6	4890757	4894195	-	2	485	131
TCONS_00030330	XLOC_021239	XLOC_021239	putative	10	47405007	47406646	+	2	801	66
TCONS_00100459	XLOC_070280	XLOC_070280	putative	3	47749440	47767978	-	2	18118	172
TCONS_00150555	XLOC_105355	XLOC_105355	putative	7	9650561	9651733	+	2	431	47
TCONS_00173532	XLOC_122290	XLOC_122290	putative	8	3427668	3446950	-	5	3831	78
TCONS_00098845	XLOC_068784	XLOC_068784	putative	3	28632686	28640993	-	2	225	47
TCONS_00028874	XLOC_019942	XLOC_019942	putative	10	32726399	32728164	+	2	858	101
TCONS_00087975	XLOC_061259	XLOC_061259	putative	3	5554426	5557203	+	2	1780	194
TCONS_00079363	XLOC_056429	XLOC_056429	putative	2	8027476	8034536	-	2	946	117
TCONS_00114599	XLOC_079602	XLOC_079602	putative	4	18167463	18167762	-	2	215	45
TCONS_00027583	XLOC_018767	XLOC_018767	putative	10	19191535	19194549	+	2	1022	91
TCONS_00028050	XLOC_019198	XLOC_019198	putative	10	24403851	24420488	+	2	458	94
TCONS_00003704	XLOC_003058	XLOC_003058	putative	1	36360109	36367477	+	2	351	56
TCONS_00088302	XLOC_061489	XLOC_061489	putative	3	8308212	8310672	+	2	1453	105
TCONS_00019437	XLOC_014285	XLOC_014285	putative	1	73564343	73565160	-	2	626	77
TCONS_00071179	XLOC_052008	XLOC_052008	putative	2	18216785	18220288	+	2	224	43
TCONS_00173969	XLOC_122624	XLOC_122624	putative	8	7238998	7252572	-	3	861	65
TCONS_00153834	XLOC_108332	XLOC_108332	putative	7	49451155	49454085	+	3	243	47
TCONS_00186089	XLOC_132324	XLOC_132324	putative	9	58510994	58513260	+	2	1147	102
TCONS_00144777	XLOC_101709	XLOC_101709	putative	6	24294486	24302276	-	2	230	55
TCONS_00173535	XLOC_122290	XLOC_122290	putative	8	3439475	3446955	-	3	6832	90
TCONS_00173534	XLOC_122290	XLOC_122290	putative	8	3439475	3446950	-	2	7404	90
TCONS_00076749	XLOC_055150	XLOC_055150	putative	2	50805412	50807268	+	2	249	58
TCONS_00173531	XLOC_122290	XLOC_122290	putative	8	3427668	3439367	-	2	5629	75
TCONS_00173530	XLOC_122290	XLOC_122290	putative	8	3427668	3439367	-	4	8117	78
TCONS_00173533	XLOC_122290	XLOC_122290	putative	8	3427668	3446951	-	6	4603	80
TCONS_00092251	XLOC_064781	XLOC_064781	putative	3	54417866	54418961	+	2	962	79
TCONS_00140256	XLOC_098802	XLOC_098802	putative	6	40567019	40568114	+	3	590	57
TCONS_00045878	XLOC_032962	XLOC_032962	putative	11	43035445	43042778	+	2	1696	74
TCONS_00045879	XLOC_032962	XLOC_032962	putative	11	43035485	43042778	+	2	1654	74
TCONS_00172114	XLOC_121595	XLOC_121595	putative	8	62950050	62962946	+	2	996	81
TCONS_00071280	XLOC_052100	XLOC_052100	putative	2	19431873	19503952	+	2	214	61
TCONS_00045876	XLOC_032962	XLOC_032962	putative	11	43035416	43043225	+	3	923	91
TCONS_00158109	XLOC_110811	XLOC_110811	putative	7	4586046	4590691	-	4	2035	76
TCONS_00190110	XLOC_134815	XLOC_134815	putative	9	11054417	11057783	-	2	1657	81
TCONS_00007064	XLOC_005955	XLOC_005955	putative	1	75942215	75944504	+	2	360	49
TCONS_00027292	XLOC_018484	XLOC_018484	putative	10	16092500	16100049	+	2	295	77
TCONS_00113766	XLOC_078883	XLOC_078883	putative	4	7299289	7301514	-	2	292	53
TCONS_00169391	XLOC_119691	XLOC_119691	putative	8	42514490	42517690	+	2	833	74
TCONS_00061311	XLOC_044518	XLOC_044518	putative	12	63272120	63275231	+	2	671	49
TCONS_00016001	XLOC_011254	XLOC_011254	putative	1	32573655	32574317	-	2	579	83
TCONS_00043059	XLOC_030593	XLOC_030593	putative	11	11490252	11497489	+	2	217	33
TCONS_00133200	XLOC_093715	XLOC_093715	putative	5	50980464	51038245	-	4	1731	86
TCONS_00016009	XLOC_011262	XLOC_011262	putative	1	32613894	32616288	-	2	867	56
TCONS_00154952	XLOC_109222	XLOC_109222	putative	7	58326406	58329601	+	3	1938	89
TCONS_00108298	XLOC_075310	XLOC_075310	putative	4	33213309	33215179	+	2	1833	94
TCONS_00191056	XLOC_135659	XLOC_135659	putative	9	22899086	22901363	-	2	435	97
TCONS_00108294	XLOC_075308	XLOC_075308	putative	4	33206126	33215493	+	2	3310	103
TCONS_00175442	XLOC_123963	XLOC_123963	putative	8	23957703	23960447	-	2	2605	87
TCONS_00097478	XLOC_067563	XLOC_067563	putative	3	8849584	8849952	-	2	278	92
TCONS_00079038	XLOC_056113	XLOC_056113	putative	2	4179112	4183395	-	2	293	43
TCONS_00012832	XLOC_008490	XLOC_008490	putative	1	1386139	1387422	-	2	1078	101
TCONS_00012833	XLOC_008490	XLOC_008490	putative	1	1386139	1390155	-	2	1900	82
TCONS_00123007	XLOC_085481	XLOC_085481	putative	5	20224774	20258764	+	3	805	87
TCONS_00185411	XLOC_131729	XLOC_131729	putative	9	51533914	51553199	+	3	577	96
TCONS_00064148	XLOC_046265	XLOC_046265	putative	12	11716446	11733551	-	2	430	46
TCONS_00064147	XLOC_046265	XLOC_046265	putative	12	11716446	11733549	-	2	423	66
TCONS_00150336	XLOC_105157	XLOC_105157	putative	7	7815082	7820238	+	3	661	70
TCONS_00195500	XLOC_139268	XLOC_139268	putative	9	67273575	67276755	-	3	2898	118
TCONS_00049915	XLOC_035586	XLOC_035586	putative	11	14591406	14592326	-	2	584	58
TCONS_00144569	XLOC_101514	XLOC_101514	putative	6	21942764	21951377	-	2	277	82
TCONS_00117615	XLOC_082201	XLOC_082201	putative	4	51859708	51861739	-	2	370	60
TCONS_00053034	XLOC_038277	XLOC_038277	putative	11	47488176	47488640	-	2	365	86
TCONS_00199361	XLOC_142542	XLOC_142542	putative	SL3.00SC0000804	53	3213	-	2	1803	76
TCONS_00044620	XLOC_031889	XLOC_031889	putative	11	29662542	29662841	+	2	201	57
TCONS_00001628	XLOC_001144	XLOC_001144	putative	1	11765895	11768555	+	2	753	89
TCONS_00039156	XLOC_028212	XLOC_028212	putative	10	54866473	54867619	-	2	269	56
TCONS_00099392	XLOC_069277	XLOC_069277	putative	3	34629645	34631689	-	2	227	54
TCONS_00157796	XLOC_110631	XLOC_110631	putative	7	2624287	2625467	-	2	542	63
TCONS_00194585	XLOC_138710	XLOC_138710	putative	9	61637201	61643551	-	2	382	51
TCONS_00144325	XLOC_101279	XLOC_101279	putative	6	19221003	19228395	-	4	1504	111
TCONS_00099820	XLOC_069665	XLOC_069665	putative	3	39134270	39143799	-	2	8367	127
TCONS_00099821	XLOC_069665	XLOC_069665	putative	3	39134270	39143819	-	3	6720	127
TCONS_00099822	XLOC_069665	XLOC_069665	putative	3	39134270	39143819	-	2	6998	127
TCONS_00027069	XLOC_018293	XLOC_018293	putative	10	13695144	13701107	+	5	1149	89
TCONS_00027068	XLOC_018293	XLOC_018293	putative	10	13695107	13697491	+	3	599	72
TCONS_00058022	XLOC_041904	XLOC_041904	putative	12	32947923	32955811	+	2	250	38
TCONS_00027061	XLOC_018293	XLOC_018293	putative	10	13695070	13701107	+	5	1106	108
TCONS_00027060	XLOC_018293	XLOC_018293	putative	10	13695055	13703655	+	7	2195	124
TCONS_00027063	XLOC_018293	XLOC_018293	putative	10	13695070	13701107	+	6	1066	89
TCONS_00027062	XLOC_018293	XLOC_018293	putative	10	13695070	13701107	+	6	1081	89
TCONS_00027065	XLOC_018293	XLOC_018293	putative	10	13695075	13703655	+	8	2079	101
TCONS_00039176	XLOC_028232	XLOC_028232	putative	10	55089098	55108691	-	3	882	52
TCONS_00027067	XLOC_018293	XLOC_018293	putative	10	13695089	13703655	+	6	3619	124
TCONS_00027066	XLOC_018293	XLOC_018293	putative	10	13695082	13701107	+	5	1933	89
TCONS_00163117	XLOC_115062	XLOC_115062	putative	7	58012376	58018534	-	2	4238	127
TCONS_00175360	XLOC_123902	XLOC_123902	putative	8	22973409	22975792	-	2	1455	116
TCONS_00144329	XLOC_101279	XLOC_101279	putative	6	19221003	19228445	-	4	1336	110
TCONS_00130956	XLOC_091678	XLOC_091678	putative	5	23872816	23877273	-	4	1300	86
TCONS_00130957	XLOC_091678	XLOC_091678	putative	5	23872816	23877302	-	3	1212	84
TCONS_00031012	XLOC_021858	XLOC_021858	putative	10	53546307	53550265	+	3	615	68
TCONS_00130958	XLOC_091678	XLOC_091678	putative	5	23872816	23877311	-	3	1225	120
TCONS_00130959	XLOC_091678	XLOC_091678	putative	5	23872816	23877311	-	3	1240	125
TCONS_00013013	XLOC_008592	XLOC_008592	putative	1	2179278	2179604	-	2	223	44
TCONS_00035794	XLOC_025189	XLOC_025189	putative	10	21772156	21774294	-	2	1925	137
TCONS_00143508	XLOC_100525	XLOC_100525	putative	6	6269223	6269554	-	2	229	53
TCONS_00185337	XLOC_131658	XLOC_131658	putative	9	50693267	50711198	+	2	4327	123
TCONS_00108878	XLOC_075838	XLOC_075838	putative	4	39859728	39869036	+	2	372	51
TCONS_00066015	XLOC_047885	XLOC_047885	putative	12	34433392	34440855	-	2	401	83
TCONS_00182451	XLOC_129042	XLOC_129042	putative	9	14251273	14267932	+	2	1122	58
TCONS_00067542	XLOC_049323	XLOC_049323	putative	12	52243386	52245741	-	2	407	51
TCONS_00013943	XLOC_009287	XLOC_009287	putative	1	9567802	9575953	-	2	1718	102
TCONS_00013942	XLOC_009287	XLOC_009287	putative	1	9567802	9575953	-	2	1718	102
TCONS_00067010	XLOC_048817	XLOC_048817	putative	12	47077035	47078843	-	2	234	33
TCONS_00063258	XLOC_045616	XLOC_045616	putative	12	4734937	4742817	-	3	6875	172
TCONS_00108420	XLOC_075412	XLOC_075412	putative	4	34596020	34596417	+	2	271	42
TCONS_00063252	XLOC_045616	XLOC_045616	putative	12	4720106	4742922	-	3	1996	302
TCONS_00165850	XLOC_116484	XLOC_116484	putative	8	2431308	2435734	+	3	1474	114
TCONS_00063250	XLOC_045616	XLOC_045616	putative	12	4720106	4724820	-	2	1545	302
TCONS_00063251	XLOC_045616	XLOC_045616	putative	12	4720106	4724820	-	2	1563	302
TCONS_00063256	XLOC_045616	XLOC_045616	putative	12	4724900	4742994	-	3	3789	250
TCONS_00071764	XLOC_052467	XLOC_052467	putative	2	24679861	24687266	+	2	419	61
TCONS_00063254	XLOC_045616	XLOC_045616	putative	12	4724900	4742817	-	3	3614	250
TCONS_00063255	XLOC_045616	XLOC_045616	putative	12	4724900	4742817	-	3	3616	250
TCONS_00088325	XLOC_061508	XLOC_061508	putative	3	8444717	8445265	+	2	227	41
TCONS_00072022	XLOC_052676	XLOC_052676	putative	2	26876170	26885093	+	4	651	86
TCONS_00063496	XLOC_045741	XLOC_045741	putative	12	6006405	6016324	-	2	1027	76
TCONS_00151418	XLOC_106165	XLOC_106165	putative	7	19289317	19293483	+	2	784	83
TCONS_00151419	XLOC_106165	XLOC_106165	putative	7	19291019	19293483	+	2	489	83
TCONS_00165842	XLOC_116484	XLOC_116484	putative	8	2429669	2435734	+	4	676	99
TCONS_00131052	XLOC_091752	XLOC_091752	putative	5	24645063	24657961	-	2	420	64
TCONS_00051672	XLOC_037074	XLOC_037074	putative	11	33206010	33213369	-	2	416	83
TCONS_00035664	XLOC_025081	XLOC_025081	putative	10	20929907	20931110	-	2	254	36
TCONS_00125390	XLOC_087617	XLOC_087617	putative	5	48409971	48417049	+	2	324	59
TCONS_00158320	XLOC_110943	XLOC_110943	putative	7	6036773	6044846	-	4	3230	249
TCONS_00014316	XLOC_009650	XLOC_009650	putative	1	13830916	13832786	-	2	911	62
TCONS_00017516	XLOC_012624	XLOC_012624	putative	1	54872092	54877539	-	2	1541	83
TCONS_00067163	XLOC_048959	XLOC_048959	putative	12	48497123	48500678	-	2	1369	118
TCONS_00072126	XLOC_052757	XLOC_052757	putative	2	27696347	27704110	+	2	1824	123
TCONS_00072127	XLOC_052757	XLOC_052757	putative	2	27696347	27704110	+	2	1045	123
TCONS_00017511	XLOC_012624	XLOC_012624	putative	1	54864687	54875382	-	2	266	60
TCONS_00001150	XLOC_000710	XLOC_000710	putative	1	6843180	6850529	+	2	237	44
TCONS_00170307	XLOC_120521	XLOC_120521	putative	8	52332541	52340756	+	3	374	100
TCONS_00193297	XLOC_137664	XLOC_137664	putative	9	49488991	49505695	-	2	218	38
TCONS_00175676	XLOC_124162	XLOC_124162	putative	8	26420644	26423865	-	2	374	56
TCONS_00129734	XLOC_090571	XLOC_090571	putative	5	11307697	11309984	-	4	914	93
TCONS_00014797	XLOC_010100	XLOC_010100	putative	1	18271246	18274289	-	2	245	47
TCONS_00031838	XLOC_022451	XLOC_022451	putative	10	60000835	60002030	+	2	1096	92
TCONS_00110452	XLOC_077043	XLOC_077043	putative	4	54443181	54452124	+	2	910	92
TCONS_00066163	XLOC_048028	XLOC_048028	putative	12	36295724	36297629	-	2	308	62
TCONS_00116332	XLOC_081144	XLOC_081144	putative	4	38343413	38346371	-	2	1300	68
TCONS_00116331	XLOC_081144	XLOC_081144	putative	4	38343413	38345616	-	2	1358	63
TCONS_00030833	XLOC_021692	XLOC_021692	putative	10	51727277	51733282	+	2	264	63
TCONS_00138332	XLOC_097610	XLOC_097610	putative	6	28609008	28609600	+	2	206	68
TCONS_00108929	XLOC_075892	XLOC_075892	putative	4	40500682	40508037	+	2	207	66
TCONS_00019127	XLOC_014027	XLOC_014027	putative	1	70697785	70700401	-	2	2481	112
TCONS_00019126	XLOC_014027	XLOC_014027	putative	1	70697785	70700270	-	2	664	114
TCONS_00130127	XLOC_090944	XLOC_090944	putative	5	15439577	15444048	-	3	270	49
TCONS_00193122	XLOC_137510	XLOC_137510	putative	9	47764013	47767618	-	2	1712	114
TCONS_00027844	XLOC_019004	XLOC_019004	putative	10	22376791	22383400	+	2	345	73
TCONS_00137467	XLOC_096841	XLOC_096841	putative	6	20160490	20163858	+	2	317	50
TCONS_00069506	XLOC_050641	XLOC_050641	putative	12	66716232	66720635	-	2	991	62
TCONS_00110734	XLOC_077210	XLOC_077210	putative	4	58193238	58195620	+	4	458	50
TCONS_00178206	XLOC_126334	XLOC_126334	putative	8	53659157	53662098	-	2	400	55
TCONS_00100392	XLOC_070213	XLOC_070213	putative	3	46951093	46951461	-	2	299	52
TCONS_00131780	XLOC_092383	XLOC_092383	putative	5	31452481	31464141	-	2	814	93
TCONS_00145617	XLOC_102387	XLOC_102387	putative	6	32249841	32273949	-	3	947	71
TCONS_00034224	XLOC_023746	XLOC_023746	putative	10	5747922	5753175	-	4	3918	105
TCONS_00034223	XLOC_023746	XLOC_023746	putative	10	5747922	5753173	-	2	3642	105
TCONS_00034222	XLOC_023746	XLOC_023746	putative	10	5747922	5753171	-	2	4694	105
TCONS_00099703	XLOC_069559	XLOC_069559	putative	3	37588309	37590291	-	2	398	54
TCONS_00142103	XLOC_099788	XLOC_099788	putative	6	48441957	48444765	+	2	2493	126
TCONS_00145619	XLOC_102387	XLOC_102387	putative	6	32249841	32275403	-	6	2167	74
TCONS_00145618	XLOC_102387	XLOC_102387	putative	6	32249841	32273949	-	5	1249	70
TCONS_00123805	XLOC_086166	XLOC_086166	putative	5	28096589	28101148	+	2	724	79
TCONS_00174686	XLOC_123278	XLOC_123278	putative	8	15280101	15283265	-	2	489	57
TCONS_00055999	XLOC_040054	XLOC_040054	putative	12	9008112	9014664	+	2	875	166
TCONS_00072837	XLOC_053307	XLOC_053307	putative	2	34593443	34595776	+	2	1807	126
TCONS_00072838	XLOC_053307	XLOC_053307	putative	2	34593443	34595776	+	2	2160	111
TCONS_00072839	XLOC_053307	XLOC_053307	putative	2	34593619	34595776	+	2	1147	106
TCONS_00031493	XLOC_022228	XLOC_022228	putative	10	57675235	57757108	+	2	273	90
TCONS_00043995	XLOC_031352	XLOC_031352	putative	11	21388903	21390104	+	2	478	77
TCONS_00090334	XLOC_063245	XLOC_063245	putative	3	34201762	34204760	+	3	1211	124
TCONS_00018885	XLOC_013835	XLOC_013835	putative	1	68562226	68562642	-	2	385	90
TCONS_00044526	XLOC_031803	XLOC_031803	putative	11	28334628	28341921	+	2	250	50
TCONS_00115137	XLOC_080034	XLOC_080034	putative	4	23747138	23753947	-	2	447	45
TCONS_00115136	XLOC_080034	XLOC_080034	putative	4	23746238	23753932	-	3	755	66
TCONS_00067950	XLOC_049652	XLOC_049652	putative	12	56490572	56491516	-	2	239	55
TCONS_00199625	XLOC_142791	XLOC_142791	putative	SL3.00SC0001078	119	3351	-	2	2045	87
TCONS_00199624	XLOC_142791	XLOC_142791	putative	SL3.00SC0001078	119	3344	-	3	1887	87
TCONS_00199626	XLOC_142791	XLOC_142791	putative	SL3.00SC0001078	119	3352	-	3	1925	87
TCONS_00100115	XLOC_069952	XLOC_069952	putative	3	43133570	43137618	-	2	1099	104
TCONS_00100114	XLOC_069952	XLOC_069952	putative	3	43129358	43137618	-	2	608	118
TCONS_00100116	XLOC_069952	XLOC_069952	putative	3	43136316	43137560	-	2	565	96
TCONS_00145907	XLOC_102592	XLOC_102592	putative	6	34108768	34110072	-	2	533	78
TCONS_00163976	XLOC_115609	XLOC_115609	putative	7	63099788	63104146	-	2	2606	133
TCONS_00086961	XLOC_060776	XLOC_060776	putative	3	718398	723661	+	6	1657	102
TCONS_00086960	XLOC_060776	XLOC_060776	putative	3	718393	723661	+	4	3724	102
TCONS_00086962	XLOC_060776	XLOC_060776	putative	3	718398	723661	+	3	4208	102
TCONS_00043196	XLOC_030701	XLOC_030701	putative	11	12980728	12981421	+	2	213	53
TCONS_00100847	XLOC_070623	XLOC_070623	putative	3	52668136	52669982	-	2	775	73
TCONS_00153828	XLOC_108326	XLOC_108326	putative	7	49386679	49390254	+	2	293	45
TCONS_00155081	XLOC_109268	XLOC_109268	putative	7	58689567	58694284	+	2	333	61
TCONS_00030043	XLOC_021001	XLOC_021001	putative	10	44902892	44912367	+	2	2468	102
TCONS_00030042	XLOC_021000	XLOC_021000	putative	10	44901306	44945737	+	2	996	78
TCONS_00030041	XLOC_021000	XLOC_021000	putative	10	44901306	44917283	+	2	739	123
TCONS_00185700	XLOC_131969	XLOC_131969	putative	9	54580151	54588006	+	2	877	85
TCONS_00125701	XLOC_087911	XLOC_087911	putative	5	51589988	51601167	+	2	8792	85
TCONS_00125702	XLOC_087911	XLOC_087911	putative	5	51589988	51601506	+	3	473	49
TCONS_00078510	XLOC_055714	XLOC_055714	putative	2	55137764	55140258	+	3	674	105
TCONS_00173501	XLOC_122284	XLOC_122284	putative	8	3328680	3332535	-	2	234	54
TCONS_00145837	XLOC_102530	XLOC_102530	putative	6	33429872	33430548	-	2	207	45
TCONS_00101883	XLOC_071255	XLOC_071255	putative	3	59338999	59341048	-	2	1469	106
TCONS_00170477	XLOC_120629	XLOC_120629	putative	8	53416438	53430783	+	2	292	54
TCONS_00123156	XLOC_085614	XLOC_085614	putative	5	21527614	21539649	+	4	1360	68
TCONS_00123157	XLOC_085614	XLOC_085614	putative	5	21527614	21539649	+	4	712	96
TCONS_00123155	XLOC_085614	XLOC_085614	putative	5	21527614	21539649	+	4	730	102
TCONS_00118053	XLOC_082479	XLOC_082479	putative	4	55095320	55096387	-	2	602	52
TCONS_00118052	XLOC_082479	XLOC_082479	putative	4	55093113	55096477	-	3	2171	98
TCONS_00123158	XLOC_085614	XLOC_085614	putative	5	21527615	21539649	+	3	7836	104
TCONS_00123159	XLOC_085614	XLOC_085614	putative	5	21527615	21539649	+	3	1271	98
TCONS_00162074	XLOC_114270	XLOC_114270	putative	7	49763225	49778875	-	3	859	73
TCONS_00053138	XLOC_038368	XLOC_038368	putative	11	49257823	49258976	-	2	874	70
TCONS_00053139	XLOC_038368	XLOC_038368	putative	11	49257823	49259115	-	2	1122	59
TCONS_00162071	XLOC_114270	XLOC_114270	putative	7	49763225	49778864	-	3	855	73
TCONS_00053134	XLOC_038366	XLOC_038366	putative	11	49241917	49246817	-	3	745	88
TCONS_00053135	XLOC_038366	XLOC_038366	putative	11	49242626	49246820	-	2	766	78
TCONS_00053137	XLOC_038368	XLOC_038368	putative	11	49257823	49258976	-	2	995	59
TCONS_00108195	XLOC_075222	XLOC_075222	putative	4	32027400	32029972	+	2	1561	77
TCONS_00199280	XLOC_142462	XLOC_142462	putative	SL3.00SC0000721	2209	2922	+	2	393	131
TCONS_00125630	XLOC_087843	XLOC_087843	putative	5	50868969	50871009	+	3	524	93
TCONS_00133374	XLOC_093872	XLOC_093872	putative	5	52495748	52498247	-	2	987	82
TCONS_00133568	XLOC_094060	XLOC_094060	putative	5	54608862	54614523	-	6	1803	87
TCONS_00081125	XLOC_057851	XLOC_057851	putative	2	29021499	29028772	-	3	4722	117
TCONS_00039327	XLOC_028361	XLOC_028361	putative	10	56028097	56039908	-	2	2140	102
TCONS_00001433	XLOC_000950	XLOC_000950	putative	1	9581664	9583632	+	3	328	68
TCONS_00038145	XLOC_027364	XLOC_027364	putative	10	46874279	46874655	-	2	272	35
TCONS_00039329	XLOC_028361	XLOC_028361	putative	10	56029639	56040452	-	2	1143	167
TCONS_00039328	XLOC_028361	XLOC_028361	putative	10	56029038	56040447	-	2	1739	165
TCONS_00120577	XLOC_083770	XLOC_083770	putative	5	1849848	1851857	+	2	884	64
TCONS_00194060	XLOC_138303	XLOC_138303	putative	9	56952617	56954972	-	2	549	45
TCONS_00045914	XLOC_032993	XLOC_032993	putative	11	43390519	43394976	+	2	1488	95
TCONS_00028484	XLOC_019568	XLOC_019568	putative	10	28239243	28247271	+	2	539	89
TCONS_00045911	XLOC_032993	XLOC_032993	putative	11	43390519	43393689	+	2	840	84
TCONS_00045913	XLOC_032993	XLOC_032993	putative	11	43390519	43394976	+	2	374	72
TCONS_00045912	XLOC_032993	XLOC_032993	putative	11	43390519	43394976	+	3	481	80
TCONS_00177883	XLOC_126095	XLOC_126095	putative	8	51200210	51201723	-	2	801	79
TCONS_00144574	XLOC_101519	XLOC_101519	putative	6	21968049	22017651	-	2	919	84
TCONS_00051869	XLOC_037246	XLOC_037246	putative	11	35358208	35359060	-	2	363	99
TCONS_00007121	XLOC_005982	XLOC_005982	putative	1	76291613	76292786	+	2	227	47
TCONS_00051510	XLOC_036966	XLOC_036966	putative	11	32202264	32210937	-	2	1736	101
TCONS_00051512	XLOC_036966	XLOC_036966	putative	11	32207348	32210935	-	2	897	96
TCONS_00138813	XLOC_097952	XLOC_097952	putative	6	32784079	32791540	+	2	634	53
TCONS_00053008	XLOC_038251	XLOC_038251	putative	11	47256686	47261026	-	2	210	59
TCONS_00198715	XLOC_141918	XLOC_141918	putative	SL3.00SC0000233	5632	5910	-	2	209	32
TCONS_00193917	XLOC_138178	XLOC_138178	putative	9	55230609	55234464	-	2	511	77
TCONS_00017674	XLOC_012774	XLOC_012774	putative	1	56519001	56521201	-	2	486	61
TCONS_00145291	XLOC_102147	XLOC_102147	putative	6	29480741	29490946	-	2	387	57
TCONS_00042103	XLOC_029938	XLOC_029938	putative	11	4614957	4615743	+	2	321	76
TCONS_00027055	XLOC_018293	XLOC_018293	putative	10	13695041	13701107	+	6	1028	107
TCONS_00027056	XLOC_018293	XLOC_018293	putative	10	13695041	13701107	+	4	2596	95
TCONS_00027057	XLOC_018293	XLOC_018293	putative	10	13695041	13701107	+	5	1945	89
TCONS_00027050	XLOC_018293	XLOC_018293	putative	10	13695038	13703655	+	8	2134	101
TCONS_00027051	XLOC_018293	XLOC_018293	putative	10	13695038	13703655	+	8	2137	101
TCONS_00042104	XLOC_029938	XLOC_029938	putative	11	4615213	4615743	+	2	267	66
TCONS_00109422	XLOC_076279	XLOC_076279	putative	4	45078387	45096203	+	2	669	110
TCONS_00027058	XLOC_018293	XLOC_018293	putative	10	13695052	13701107	+	5	2545	110
TCONS_00027059	XLOC_018293	XLOC_018293	putative	10	13695055	13701107	+	4	3392	110
TCONS_00001897	XLOC_001391	XLOC_001391	putative	1	14721538	14727860	+	2	263	76
TCONS_00064044	XLOC_046173	XLOC_046173	putative	12	10732786	10738421	-	2	216	37
TCONS_00064042	XLOC_046173	XLOC_046173	putative	12	10730204	10738419	-	2	517	59
TCONS_00123376	XLOC_085779	XLOC_085779	putative	5	23505671	23521528	+	6	1536	71
TCONS_00123377	XLOC_085779	XLOC_085779	putative	5	23505671	23521528	+	5	1784	71
TCONS_00123374	XLOC_085779	XLOC_085779	putative	5	23505656	23521528	+	6	1803	71
TCONS_00123375	XLOC_085779	XLOC_085779	putative	5	23505671	23521528	+	4	1657	71
TCONS_00123372	XLOC_085779	XLOC_085779	putative	5	23505656	23521528	+	6	3578	79
TCONS_00123373	XLOC_085779	XLOC_085779	putative	5	23505656	23521528	+	3	12918	149
TCONS_00064048	XLOC_046173	XLOC_046173	putative	12	10737717	10738421	-	2	466	54
TCONS_00123371	XLOC_085779	XLOC_085779	putative	5	23505645	23521528	+	4	4432	89
TCONS_00085739	XLOC_060173	XLOC_060173	putative	2	51757828	51758641	-	2	646	81
TCONS_00166997	XLOC_117488	XLOC_117488	putative	8	14384138	14393325	+	2	713	60
TCONS_00081251	XLOC_057966	XLOC_057966	putative	2	30401701	30407137	-	2	211	33
TCONS_00133949	XLOC_094370	XLOC_094370	putative	5	57671399	57675304	-	2	1204	93
TCONS_00166999	XLOC_117488	XLOC_117488	putative	8	14384138	14393325	+	2	637	65
TCONS_00132418	XLOC_092976	XLOC_092976	putative	5	38735024	38737009	-	2	552	57
TCONS_00050114	XLOC_035768	XLOC_035768	putative	11	16826283	16828232	-	2	548	72
TCONS_00060906	XLOC_044312	XLOC_044312	putative	12	61232446	61235634	+	2	1827	114
TCONS_00013204	XLOC_008699	XLOC_008699	putative	1	3283509	3293149	-	3	492	78
TCONS_00194584	XLOC_138709	XLOC_138709	putative	9	61633459	61639405	-	2	867	76
TCONS_00132491	XLOC_093048	XLOC_093048	putative	5	39633811	39644787	-	2	398	60
TCONS_00013209	XLOC_008699	XLOC_008699	putative	1	3292641	3293141	-	2	257	80
TCONS_00001762	XLOC_001268	XLOC_001268	putative	1	13578057	13579341	+	2	377	47
TCONS_00001761	XLOC_001268	XLOC_001268	putative	1	13578056	13579341	+	2	360	56
TCONS_00001095	XLOC_000675	XLOC_000675	putative	1	6370471	6373285	+	2	337	55
TCONS_00175013	XLOC_123577	XLOC_123577	putative	8	18981728	18989212	-	2	266	45
TCONS_00090395	XLOC_063292	XLOC_063292	putative	3	34463001	34467444	+	3	543	133
TCONS_00063247	XLOC_045615	XLOC_045615	putative	12	4710350	4711843	-	2	519	101
TCONS_00027120	XLOC_018319	XLOC_018319	putative	10	14102544	14135683	+	3	1736	87
TCONS_00027122	XLOC_018319	XLOC_018319	putative	10	14102548	14123132	+	3	10793	158
TCONS_00151314	XLOC_106072	XLOC_106072	putative	7	18228667	18237336	+	2	867	80
TCONS_00063480	XLOC_045728	XLOC_045728	putative	12	5781513	5789076	-	3	505	99
TCONS_00098120	XLOC_068127	XLOC_068127	putative	3	20302352	20304122	-	2	751	90
TCONS_00159422	XLOC_111848	XLOC_111848	putative	7	17022656	17027187	-	2	636	69
TCONS_00148328	XLOC_103966	XLOC_103966	putative	6	46150898	46151917	-	2	886	110
TCONS_00167000	XLOC_117488	XLOC_117488	putative	8	14384138	14393325	+	2	1796	72
TCONS_00013373	XLOC_008835	XLOC_008835	putative	1	4670501	4670876	-	2	281	52
TCONS_00001105	XLOC_000683	XLOC_000683	putative	1	6459377	6506815	+	4	2302	160
TCONS_00166771	XLOC_117274	XLOC_117274	putative	8	11844229	11852531	+	2	508	60
TCONS_00170936	XLOC_120922	XLOC_120922	putative	8	56630936	56632476	+	3	527	97
TCONS_00150681	XLOC_105450	XLOC_105450	putative	7	10552548	10555426	+	2	562	121
TCONS_00097409	XLOC_067518	XLOC_067518	putative	3	8375327	8382153	-	2	316	82
TCONS_00071625	XLOC_052354	XLOC_052354	putative	2	23429892	23435065	+	3	2192	142
TCONS_00071626	XLOC_052354	XLOC_052354	putative	2	23429892	23435065	+	2	2434	142
TCONS_00071627	XLOC_052354	XLOC_052354	putative	2	23429892	23435065	+	2	4932	142
TCONS_00071628	XLOC_052354	XLOC_052354	putative	2	23429936	23435065	+	3	3876	142
TCONS_00071629	XLOC_052354	XLOC_052354	putative	2	23429942	23435065	+	3	4077	142
TCONS_00160350	XLOC_112707	XLOC_112707	putative	7	27420265	27428208	-	2	407	72
TCONS_00032410	XLOC_022791	XLOC_022791	putative	10	62601331	62601852	+	2	394	85
TCONS_00027064	XLOC_018293	XLOC_018293	putative	10	13695075	13701107	+	5	1943	89
TCONS_00036255	XLOC_025619	XLOC_025619	putative	10	27317524	27322080	-	2	260	36
TCONS_00043678	XLOC_031140	XLOC_031140	putative	11	19252893	19259567	+	3	416	84
TCONS_00090719	XLOC_063559	XLOC_063559	putative	3	37461262	37463887	+	2	1356	131
TCONS_00031201	XLOC_022034	XLOC_022034	putative	10	55395257	55400596	+	2	732	76
TCONS_00049731	XLOC_035430	XLOC_035430	putative	11	13156619	13159320	-	2	1254	75
TCONS_00049733	XLOC_035430	XLOC_035430	putative	11	13156619	13159530	-	3	799	63
TCONS_00049732	XLOC_035430	XLOC_035430	putative	11	13156619	13159425	-	3	724	63
TCONS_00049734	XLOC_035430	XLOC_035430	putative	11	13156619	13159530	-	2	2247	91
TCONS_00169751	XLOC_120029	XLOC_120029	putative	8	46777903	46779740	+	2	974	114
TCONS_00169972	XLOC_120227	XLOC_120227	putative	8	49175664	49178747	+	2	470	61
TCONS_00170198	XLOC_120425	XLOC_120425	putative	8	51333140	51340649	+	2	420	66
TCONS_00170199	XLOC_120425	XLOC_120425	putative	8	51333140	51340649	+	2	420	66
TCONS_00019114	XLOC_014017	XLOC_014017	putative	1	70619718	70622081	-	2	1887	177
TCONS_00019115	XLOC_014017	XLOC_014017	putative	1	70619718	70622081	-	2	1813	132
TCONS_00019116	XLOC_014017	XLOC_014017	putative	1	70619718	70622081	-	2	2180	119
TCONS_00019110	XLOC_014013	XLOC_014013	putative	1	70543500	70546728	-	2	2752	89
TCONS_00019111	XLOC_014014	XLOC_014014	putative	1	70553967	70557014	-	2	328	45
TCONS_00144328	XLOC_101279	XLOC_101279	putative	6	19221003	19228445	-	4	1374	114
TCONS_00084984	XLOC_059849	XLOC_059849	putative	2	49077805	49079768	-	2	509	88
TCONS_00161174	XLOC_113470	XLOC_113470	putative	7	38150588	38176677	-	2	533	99
TCONS_00063063	XLOC_045487	XLOC_045487	putative	12	3654845	3655968	-	2	300	41
TCONS_00133723	XLOC_094180	XLOC_094180	putative	5	55648006	55650577	-	2	1438	100
TCONS_00170422	XLOC_120610	XLOC_120610	putative	8	53165264	53171515	+	3	269	55
TCONS_00130373	XLOC_091168	XLOC_091168	putative	5	18154588	18156532	-	2	214	49
TCONS_00148980	XLOC_104340	XLOC_104340	putative	6	48945828	48949011	-	2	1336	67
TCONS_00020275	XLOC_014866	XLOC_014866	putative	1	79722358	79723551	-	2	831	78
TCONS_00155414	XLOC_109485	XLOC_109485	putative	7	60871617	60872074	+	2	409	55
TCONS_00057927	XLOC_041812	XLOC_041812	putative	12	32046288	32048276	+	3	779	74
TCONS_00041639	XLOC_029721	XLOC_029721	putative	11	2396359	2401115	+	2	765	77
TCONS_00200039	XLOC_143187	XLOC_143187	putative	SL3.00SC0001588	1012	1859	-	2	361	74
TCONS_00099733	XLOC_069589	XLOC_069589	putative	3	37919677	37922192	-	2	538	86
TCONS_00048081	XLOC_034359	XLOC_034359	putative	11	1614204	1615300	-	3	239	49
TCONS_00145627	XLOC_102387	XLOC_102387	putative	6	32266412	32273914	-	3	1240	70
TCONS_00108735	XLOC_075718	XLOC_075718	putative	4	38348657	38381319	+	2	916	81
TCONS_00004463	XLOC_003790	XLOC_003790	putative	1	47640935	47648868	+	2	790	64
TCONS_00056325	XLOC_040350	XLOC_040350	putative	12	12133848	12134800	+	2	230	39
TCONS_00150462	XLOC_105272	XLOC_105272	putative	7	8709762	8723002	+	3	420	96
TCONS_00197911	XLOC_141160	XLOC_141160	putative	SL3.00SC0000026	5744	6621	-	2	825	124
TCONS_00071800	XLOC_052490	XLOC_052490	putative	2	24979380	24999040	+	2	978	84
TCONS_00071803	XLOC_052493	XLOC_052493	putative	2	25015939	25016715	+	2	405	135
TCONS_00153432	XLOC_107984	XLOC_107984	putative	7	45043588	45048486	+	2	2309	103
TCONS_00123968	XLOC_086296	XLOC_086296	putative	5	29801189	29801498	+	2	225	48
TCONS_00136306	XLOC_095772	XLOC_095772	putative	6	4301888	4309189	+	2	757	86
TCONS_00119876	XLOC_083446	XLOC_083446	putative	4	65647088	65648583	-	2	649	87
TCONS_00003492	XLOC_002852	XLOC_002852	putative	1	31796761	31817460	+	2	536	72
TCONS_00125023	XLOC_087268	XLOC_087268	putative	5	43176688	43187284	+	2	1124	119
TCONS_00169243	XLOC_119545	XLOC_119545	putative	8	40474324	40481145	+	2	357	80
TCONS_00017388	XLOC_012515	XLOC_012515	putative	1	53765085	53772644	-	2	519	61
TCONS_00093705	XLOC_065649	XLOC_065649	putative	3	63126361	63127389	+	3	463	154
TCONS_00146222	XLOC_102797	XLOC_102797	putative	6	35902618	35904790	-	4	553	106
TCONS_00092657	XLOC_065039	XLOC_065039	putative	3	57341152	57347325	+	2	480	118
TCONS_00144657	XLOC_101601	XLOC_101601	putative	6	23067524	23076358	-	3	5231	95
TCONS_00183024	XLOC_129529	XLOC_129529	putative	9	21360055	21365000	+	3	507	66
TCONS_00174182	XLOC_122810	XLOC_122810	putative	8	9238680	9244010	-	2	232	35
TCONS_00117748	XLOC_082306	XLOC_082306	putative	4	53223141	53223781	-	2	430	47
TCONS_00180784	XLOC_127805	XLOC_127805	putative	9	1408655	1410562	+	3	558	53
TCONS_00166283	XLOC_116813	XLOC_116813	putative	8	6058029	6059217	+	2	224	43
TCONS_00086957	XLOC_060776	XLOC_060776	putative	3	718377	723661	+	6	1869	102
TCONS_00086958	XLOC_060776	XLOC_060776	putative	3	718377	723661	+	3	3979	102
TCONS_00086959	XLOC_060776	XLOC_060776	putative	3	718393	723661	+	5	2151	102
TCONS_00003722	XLOC_003076	XLOC_003076	putative	1	36527644	36531220	+	3	671	74
TCONS_00122429	XLOC_084976	XLOC_084976	putative	5	13942109	13946342	+	2	2838	83
TCONS_00122425	XLOC_084976	XLOC_084976	putative	5	13941864	13968137	+	2	5049	112
TCONS_00122427	XLOC_084976	XLOC_084976	putative	5	13941864	13981819	+	2	1246	111
TCONS_00122426	XLOC_084976	XLOC_084976	putative	5	13941864	13968137	+	2	5040	111
TCONS_00177427	XLOC_125709	XLOC_125709	putative	8	47020357	47021934	-	2	972	88
TCONS_00155634	XLOC_109590	XLOC_109590	putative	7	61790684	61791966	+	2	807	73
TCONS_00191798	XLOC_136338	XLOC_136338	putative	9	31784542	31787707	-	2	1004	96
TCONS_00019695	XLOC_014487	XLOC_014487	putative	1	75549686	75554648	-	2	232	75
TCONS_00173517	XLOC_122290	XLOC_122290	putative	8	3427668	3438561	-	4	7118	78
TCONS_00013941	XLOC_009287	XLOC_009287	putative	1	9567802	9575743	-	2	1508	102
TCONS_00173515	XLOC_122290	XLOC_122290	putative	8	3427668	3438540	-	3	3790	78
TCONS_00173514	XLOC_122290	XLOC_122290	putative	8	3427668	3438540	-	3	2204	76
TCONS_00173513	XLOC_122290	XLOC_122290	putative	8	3427668	3438486	-	4	7073	78
TCONS_00173512	XLOC_122290	XLOC_122290	putative	8	3427668	3432269	-	2	1286	73
TCONS_00101890	XLOC_071263	XLOC_071263	putative	3	59435883	59437527	-	2	1260	89
TCONS_00173519	XLOC_122290	XLOC_122290	putative	8	3427668	3438561	-	3	7269	86
TCONS_00173518	XLOC_122290	XLOC_122290	putative	8	3427668	3438561	-	5	7084	78
TCONS_00058139	XLOC_042015	XLOC_042015	putative	12	33963304	33966183	+	5	1417	78
TCONS_00058138	XLOC_042015	XLOC_042015	putative	12	33963304	33966183	+	6	1377	75
TCONS_00198493	XLOC_141709	XLOC_141709	putative	SL3.00SC0000136	1101	2771	+	2	332	58
TCONS_00067541	XLOC_049323	XLOC_049323	putative	12	52243386	52245737	-	2	400	49
TCONS_00198494	XLOC_141710	XLOC_141710	putative	SL3.00SC0000136	6960	9130	+	2	221	59
TCONS_00058135	XLOC_042015	XLOC_042015	putative	12	33963290	33966183	+	5	1261	75
TCONS_00058134	XLOC_042015	XLOC_042015	putative	12	33963290	33966183	+	5	1190	70
TCONS_00058137	XLOC_042015	XLOC_042015	putative	12	33963303	33966183	+	5	1370	70
TCONS_00058136	XLOC_042015	XLOC_042015	putative	12	33963303	33966183	+	4	1148	75
TCONS_00131821	XLOC_092419	XLOC_092419	putative	5	31705798	31706222	-	2	327	41
TCONS_00191284	XLOC_135882	XLOC_135882	putative	9	24866025	24867484	-	2	908	106
TCONS_00133777	XLOC_094230	XLOC_094230	putative	5	56288864	56292076	-	2	1924	98
TCONS_00133775	XLOC_094230	XLOC_094230	putative	5	56288864	56292072	-	4	751	66
TCONS_00133774	XLOC_094230	XLOC_094230	putative	5	56288864	56292072	-	3	1003	98
TCONS_00004840	XLOC_004148	XLOC_004148	putative	1	54606984	54614255	+	2	236	68
TCONS_00191795	XLOC_136338	XLOC_136338	putative	9	31784542	31787479	-	2	1735	68
TCONS_00019586	XLOC_014409	XLOC_014409	putative	1	74902018	74902417	-	2	326	47
TCONS_00133570	XLOC_094060	XLOC_094060	putative	5	54608862	54614523	-	3	3525	109
TCONS_00102618	XLOC_071650	XLOC_071650	putative	3	63782197	63783576	-	2	216	71
TCONS_00032179	XLOC_022657	XLOC_022657	putative	10	61641301	61642874	+	2	1129	96
TCONS_00038159	XLOC_027370	XLOC_027370	putative	10	46913127	46921389	-	4	2329	120
TCONS_00038158	XLOC_027370	XLOC_027370	putative	10	46913127	46921389	-	3	2704	120
TCONS_00038155	XLOC_027370	XLOC_027370	putative	10	46913127	46921318	-	3	2389	120
TCONS_00038154	XLOC_027370	XLOC_027370	putative	10	46906266	46921389	-	2	2434	120
TCONS_00038157	XLOC_027370	XLOC_027370	putative	10	46913127	46921348	-	3	4002	120
TCONS_00038156	XLOC_027370	XLOC_027370	putative	10	46913127	46921336	-	3	2370	120
TCONS_00038151	XLOC_027370	XLOC_027370	putative	10	46906266	46921324	-	3	894	120
TCONS_00038153	XLOC_027370	XLOC_027370	putative	10	46906266	46921331	-	4	530	68
TCONS_00038152	XLOC_027370	XLOC_027370	putative	10	46906266	46921331	-	3	662	120
TCONS_00158322	XLOC_110943	XLOC_110943	putative	7	6036773	6044852	-	5	1120	243
TCONS_00006732	XLOC_005728	XLOC_005728	putative	1	73512494	73513112	+	2	546	114
TCONS_00051870	XLOC_037246	XLOC_037246	putative	11	35358208	35359359	-	2	385	80
TCONS_00058220	XLOC_042093	XLOC_042093	putative	12	34699382	34707506	+	2	453	59
TCONS_00122089	XLOC_084682	XLOC_084682	putative	5	10842708	10849113	+	2	570	62
TCONS_00158324	XLOC_110943	XLOC_110943	putative	7	6036773	6044852	-	5	1151	250
TCONS_00049932	XLOC_035602	XLOC_035602	putative	11	14700920	14706281	-	3	428	69
TCONS_00080860	XLOC_057660	XLOC_057660	putative	2	26955600	26962036	-	2	319	66
TCONS_00144501	XLOC_101446	XLOC_101446	putative	6	21079805	21085723	-	2	242	73
TCONS_00058229	XLOC_042102	XLOC_042102	putative	12	34787350	34789187	+	2	972	69
TCONS_00039045	XLOC_028120	XLOC_028120	putative	10	54183449	54185399	-	2	262	40
TCONS_00060111	XLOC_043648	XLOC_043648	putative	12	53817877	53822596	+	2	392	45
TCONS_00051501	XLOC_036966	XLOC_036966	putative	11	32188989	32202199	-	2	1710	94
TCONS_00098530	XLOC_068493	XLOC_068493	putative	3	25150160	25151994	-	2	1743	107
TCONS_00007485	XLOC_006168	XLOC_006168	putative	1	78596684	78597219	+	2	263	60
TCONS_00051509	XLOC_036966	XLOC_036966	putative	11	32198919	32210937	-	2	3047	96
TCONS_00190482	XLOC_135171	XLOC_135171	putative	9	15231149	15232691	-	2	1480	92
TCONS_00158716	XLOC_111242	XLOC_111242	putative	7	9077633	9082269	-	2	488	162
TCONS_00052747	XLOC_037994	XLOC_037994	putative	11	44413334	44448537	-	2	484	80
TCONS_00052743	XLOC_037994	XLOC_037994	putative	11	44406204	44448537	-	2	421	80
TCONS_00001399	XLOC_000925	XLOC_000925	putative	1	9223249	9226163	+	4	1133	111
TCONS_00027046	XLOC_018293	XLOC_018293	putative	10	13695038	13701107	+	5	1951	89
TCONS_00027045	XLOC_018293	XLOC_018293	putative	10	13695038	13701107	+	6	1101	89
TCONS_00072023	XLOC_052676	XLOC_052676	putative	2	26876755	26884198	+	2	572	58
TCONS_00027049	XLOC_018293	XLOC_018293	putative	10	13695038	13703655	+	8	2086	122
TCONS_00027048	XLOC_018293	XLOC_018293	putative	10	13695038	13703655	+	8	2101	101
TCONS_00006600	XLOC_005615	XLOC_005615	putative	1	72150134	72154705	+	2	1043	82
TCONS_00176929	XLOC_125303	XLOC_125303	putative	8	41187282	41194684	-	2	328	57
TCONS_00176699	XLOC_125074	XLOC_125074	putative	8	38842613	38851756	-	2	427	99
TCONS_00167128	XLOC_117582	XLOC_117582	putative	8	15119077	15121650	+	2	836	94
TCONS_00123369	XLOC_085779	XLOC_085779	putative	5	23505638	23521528	+	4	1727	71
TCONS_00123368	XLOC_085779	XLOC_085779	putative	5	23505636	23521701	+	7	593	61
TCONS_00123365	XLOC_085779	XLOC_085779	putative	5	23505635	23521528	+	7	1576	71
TCONS_00123364	XLOC_085779	XLOC_085779	putative	5	23505628	23521528	+	6	1574	71
TCONS_00123367	XLOC_085779	XLOC_085779	putative	5	23505636	23521528	+	5	2683	71
TCONS_00123366	XLOC_085779	XLOC_085779	putative	5	23505636	23521528	+	5	9691	149
TCONS_00123361	XLOC_085779	XLOC_085779	putative	5	23505628	23521528	+	3	12908	149
TCONS_00123360	XLOC_085779	XLOC_085779	putative	5	23505602	23521528	+	6	2469	71
TCONS_00123363	XLOC_085779	XLOC_085779	putative	5	23505628	23521528	+	5	3859	79
TCONS_00123362	XLOC_085779	XLOC_085779	putative	5	23505628	23521528	+	3	5010	79
TCONS_00001959	XLOC_001452	XLOC_001452	putative	1	15494792	15499635	+	2	203	43
TCONS_00081242	XLOC_057957	XLOC_057957	putative	2	30288345	30293131	-	3	397	74
TCONS_00001952	XLOC_001445	XLOC_001445	putative	1	15390699	15395737	+	2	279	45
TCONS_00187980	XLOC_133535	XLOC_133535	putative	9	71340944	71341393	+	2	359	85
TCONS_00060972	XLOC_044359	XLOC_044359	putative	12	61691024	61691839	+	2	269	89
TCONS_00127905	XLOC_089499	XLOC_089499	putative	5	562864	565110	-	2	412	85
TCONS_00013210	XLOC_008699	XLOC_008699	putative	1	3292641	3293149	-	2	422	65
TCONS_00017991	XLOC_013060	XLOC_013060	putative	1	59876906	59884444	-	2	336	91
TCONS_00070390	XLOC_051307	XLOC_051307	putative	2	6593469	6594349	+	2	204	64
TCONS_00088303	XLOC_061489	XLOC_061489	putative	3	8308212	8310672	+	2	882	108
TCONS_00042003	Solyc11g011260.1	GAI	putative	11	4303721	4305888	+	2	2067	351
TCONS_00109727	XLOC_076539	XLOC_076539	putative	4	48128182	48130711	+	2	2451	68
TCONS_00116627	XLOC_081412	XLOC_081412	putative	4	41788143	41788891	-	3	588	53
TCONS_00106040	XLOC_073342	XLOC_073342	putative	4	5837894	5841118	+	2	1015	75
TCONS_00158289	XLOC_110921	XLOC_110921	putative	7	5952601	5965427	-	4	1134	68
TCONS_00158103	XLOC_110811	XLOC_110811	putative	7	4586046	4590670	-	4	2101	98
TCONS_00131033	XLOC_091735	XLOC_091735	putative	5	24516494	24526331	-	2	2218	88
TCONS_00158107	XLOC_110811	XLOC_110811	putative	7	4586046	4590691	-	5	1395	66
TCONS_00158106	XLOC_110811	XLOC_110811	putative	7	4586046	4590691	-	4	1991	98
TCONS_00158105	XLOC_110811	XLOC_110811	putative	7	4586046	4590691	-	4	1318	66
TCONS_00158104	XLOC_110811	XLOC_110811	putative	7	4586046	4590670	-	3	1944	76
TCONS_00014408	XLOC_009720	XLOC_009720	putative	1	14351504	14354562	-	2	2021	107
TCONS_00144326	XLOC_101279	XLOC_101279	putative	6	19221003	19228445	-	4	1351	115
TCONS_00144327	XLOC_101279	XLOC_101279	putative	6	19221003	19228445	-	5	910	88
TCONS_00035680	XLOC_025094	XLOC_025094	putative	10	21059088	21060008	-	2	299	47
TCONS_00132049	XLOC_092640	XLOC_092640	putative	5	34140833	34168946	-	3	1081	180
TCONS_00129532	XLOC_090414	XLOC_090414	putative	5	9433877	9443751	-	2	9791	105
TCONS_00158532	XLOC_111092	XLOC_111092	putative	7	7656968	7657947	-	2	901	90
TCONS_00065612	XLOC_047526	XLOC_047526	putative	12	29691778	29692850	-	2	892	70
TCONS_00129531	XLOC_090414	XLOC_090414	putative	5	9433877	9443693	-	2	9031	105
TCONS_00135799	XLOC_095487	XLOC_095487	putative	6	1636792	1637169	+	3	226	53
TCONS_00014406	XLOC_009720	XLOC_009720	putative	1	14350590	14354588	-	2	1395	113
TCONS_00138005	XLOC_097324	XLOC_097324	putative	6	25643301	25646031	+	2	343	48
TCONS_00182279	XLOC_128882	XLOC_128882	putative	9	12735248	12736732	+	2	1414	96
TCONS_00111698	XLOC_077649	XLOC_077649	putative	4	62876487	62877111	+	2	234	77
TCONS_00019216	XLOC_014103	XLOC_014103	putative	1	71908295	71912073	-	3	838	94
TCONS_00019215	XLOC_014102	XLOC_014102	putative	1	71899707	71901703	-	2	1860	120
TCONS_00019214	XLOC_014102	XLOC_014102	putative	1	71898042	71901757	-	3	460	62
TCONS_00019213	XLOC_014102	XLOC_014102	putative	1	71898042	71901743	-	4	1591	89
TCONS_00019212	XLOC_014102	XLOC_014102	putative	1	71898042	71901735	-	3	1454	60
TCONS_00019211	XLOC_014102	XLOC_014102	putative	1	71898042	71901735	-	4	781	83
TCONS_00019210	XLOC_014102	XLOC_014102	putative	1	71898042	71901268	-	2	1653	113
TCONS_00072106	XLOC_052749	XLOC_052749	putative	2	27539732	27540995	+	2	1086	86
TCONS_00052524	XLOC_037784	XLOC_037784	putative	11	41707333	41737168	-	2	732	45
TCONS_00052525	XLOC_037784	XLOC_037784	putative	11	41707333	41737453	-	2	395	35
TCONS_00071631	XLOC_052354	XLOC_052354	putative	2	23429993	23435065	+	3	2081	142
TCONS_00071630	XLOC_052354	XLOC_052354	putative	2	23429942	23435065	+	2	2374	142
TCONS_00042716	XLOC_030294	XLOC_030294	putative	11	8697138	8699115	+	2	608	81
TCONS_00042714	XLOC_030294	XLOC_030294	putative	11	8697108	8699115	+	2	896	81
TCONS_00124005	XLOC_086332	XLOC_086332	putative	5	30186094	30186406	+	2	225	74
TCONS_00131781	XLOC_092383	XLOC_092383	putative	5	31452481	31464300	-	2	3152	98
TCONS_00059088	XLOC_042824	XLOC_042824	putative	12	44554945	44560539	+	4	411	52
TCONS_00059087	XLOC_042824	XLOC_042824	putative	12	44554927	44560539	+	5	481	52
TCONS_00025814	XLOC_017285	XLOC_017285	putative	10	2483292	2502545	+	3	1766	199
TCONS_00025813	XLOC_017285	XLOC_017285	putative	10	2483283	2502545	+	2	2950	206
TCONS_00025811	XLOC_017285	XLOC_017285	putative	10	2483275	2486116	+	2	1667	204
TCONS_00090720	XLOC_063559	XLOC_063559	putative	3	37461277	37463887	+	3	1014	131
TCONS_00090721	XLOC_063559	XLOC_063559	putative	3	37461288	37463887	+	3	724	111
TCONS_00063580	XLOC_045805	XLOC_045805	putative	12	6431678	6433432	-	4	1169	216
TCONS_00158286	XLOC_110921	XLOC_110921	putative	7	5947084	5965427	-	4	919	66
TCONS_00066182	XLOC_048047	XLOC_048047	putative	12	36433622	36442231	-	2	237	60
TCONS_00111471	XLOC_077544	XLOC_077544	putative	4	61711439	61714213	+	3	889	150
TCONS_00122952	XLOC_085435	XLOC_085435	putative	5	19735215	19779114	+	2	475	81
TCONS_00129530	XLOC_090414	XLOC_090414	putative	5	9433877	9443632	-	2	2477	84
TCONS_00169746	XLOC_120025	XLOC_120025	putative	8	46758678	46761052	+	3	1448	73
TCONS_00019109	XLOC_014013	XLOC_014013	putative	1	70543500	70546728	-	2	3093	97
TCONS_00150589	XLOC_105385	XLOC_105385	putative	7	9902740	9909503	+	2	624	76
TCONS_00153617	XLOC_108138	XLOC_108138	putative	7	46974988	46983020	+	4	1687	105
TCONS_00019105	XLOC_014010	XLOC_014010	putative	1	70485881	70488113	-	2	407	67
TCONS_00182309	XLOC_128911	XLOC_128911	putative	9	13009250	13014704	+	2	267	48
TCONS_00125561	XLOC_087780	XLOC_087780	putative	5	50405189	50409520	+	2	3607	95
TCONS_00146043	XLOC_102689	XLOC_102689	putative	6	34905654	34906809	-	2	1083	74
TCONS_00186650	XLOC_132747	XLOC_132747	putative	9	63038590	63047781	+	2	924	134
TCONS_00052233	XLOC_037531	XLOC_037531	putative	11	38698422	38707290	-	2	567	55
TCONS_00121451	XLOC_084254	XLOC_084254	putative	5	6265458	6267756	+	2	1719	136
TCONS_00133223	XLOC_093715	XLOC_093715	putative	5	51029250	51038181	-	3	2781	86
TCONS_00125562	XLOC_087780	XLOC_087780	putative	5	50405190	50409520	+	2	4281	145
TCONS_00043715	XLOC_031177	XLOC_031177	putative	11	19811268	19817555	+	2	208	58
TCONS_00040242	XLOC_028933	XLOC_028933	putative	10	61645224	61645560	-	2	227	53
TCONS_00026778	XLOC_018051	XLOC_018051	putative	10	10678987	10679543	+	2	222	51
TCONS_00030968	XLOC_021816	XLOC_021816	putative	10	53198565	53205957	+	2	385	61
TCONS_00187151	XLOC_133073	XLOC_133073	putative	9	66699200	66704263	+	2	2931	89
TCONS_00138779	XLOC_097935	XLOC_097935	putative	6	32585731	32586301	+	2	488	132
TCONS_00169565	XLOC_119855	XLOC_119855	putative	8	45134253	45145632	+	2	414	51
TCONS_00034247	XLOC_023769	XLOC_023769	putative	10	5964079	5964904	-	2	773	78
TCONS_00189695	XLOC_134491	XLOC_134491	putative	9	7306529	7309600	-	4	930	72
TCONS_00107024	XLOC_074126	XLOC_074126	putative	4	16187823	16191994	+	2	1210	93
TCONS_00107025	XLOC_074126	XLOC_074126	putative	4	16187823	16191994	+	3	1335	177
TCONS_00107026	XLOC_074126	XLOC_074126	putative	4	16187874	16190751	+	2	1509	87
TCONS_00160597	XLOC_112928	XLOC_112928	putative	7	30161675	30162597	-	2	460	60
TCONS_00072129	XLOC_052757	XLOC_052757	putative	2	27696446	27704110	+	2	772	123
TCONS_00082685	XLOC_058791	XLOC_058791	putative	2	39712079	39716088	-	2	319	44
TCONS_00100136	XLOC_069970	XLOC_069970	putative	3	43356276	43360258	-	3	1750	151
TCONS_00023413	XLOC_016225	XLOC_016225	putative	1	92327889	92329922	-	2	623	78
TCONS_00049701	XLOC_035400	XLOC_035400	putative	11	12794479	12801730	-	2	302	63
TCONS_00167605	XLOC_118047	XLOC_118047	putative	8	21224672	21236083	+	2	8048	102
TCONS_00193428	XLOC_137770	XLOC_137770	putative	9	50586963	50594596	-	2	600	70
TCONS_00043611	XLOC_031084	XLOC_031084	putative	11	17786726	17791287	+	2	1258	100
TCONS_00127638	XLOC_089351	XLOC_089351	putative	5	66044048	66049882	+	2	423	59
TCONS_00003485	XLOC_002847	XLOC_002847	putative	1	31748132	31751168	+	3	902	70
TCONS_00111308	XLOC_077472	XLOC_077472	putative	4	60932041	60942002	+	4	2282	98
TCONS_00111309	XLOC_077472	XLOC_077472	putative	4	60932052	60941645	+	4	3171	104
TCONS_00111306	XLOC_077472	XLOC_077472	putative	4	60932041	60941645	+	5	4895	114
TCONS_00111307	XLOC_077472	XLOC_077472	putative	4	60932041	60941645	+	3	2983	153
TCONS_00111304	XLOC_077472	XLOC_077472	putative	4	60932041	60941645	+	4	3967	114
TCONS_00111305	XLOC_077472	XLOC_077472	putative	4	60932041	60941645	+	4	5574	112
TCONS_00111302	XLOC_077472	XLOC_077472	putative	4	60932041	60936699	+	3	795	73
TCONS_00111303	XLOC_077472	XLOC_077472	putative	4	60932041	60941645	+	3	3040	116
TCONS_00111300	XLOC_077472	XLOC_077472	putative	4	60931952	60941645	+	4	4131	104
TCONS_00111301	XLOC_077472	XLOC_077472	putative	4	60932002	60941645	+	4	5888	114
TCONS_00024824	XLOC_016827	XLOC_016827	putative	1	97204022	97205353	-	2	506	53
TCONS_00132670	XLOC_093201	XLOC_093201	putative	5	41517467	41518545	-	2	256	26
TCONS_00100139	XLOC_069970	XLOC_069970	putative	3	43356276	43361206	-	4	1747	151
TCONS_00100138	XLOC_069970	XLOC_069970	putative	3	43356276	43360957	-	3	2217	151
TCONS_00100137	XLOC_069970	XLOC_069970	putative	3	43356276	43360819	-	3	4310	221
TCONS_00067164	XLOC_048959	XLOC_048959	putative	12	48497123	48500678	-	2	1566	118
TCONS_00100135	XLOC_069970	XLOC_069970	putative	3	43356276	43359511	-	3	2764	173
TCONS_00133859	XLOC_094308	XLOC_094308	putative	5	57088811	57093475	-	2	533	53
TCONS_00166234	XLOC_116767	XLOC_116767	putative	8	5630790	5632319	+	2	1270	85
TCONS_00067165	XLOC_048959	XLOC_048959	putative	12	48497123	48500733	-	2	3519	118
TCONS_00068348	XLOC_049944	XLOC_049944	putative	12	60050658	60057497	-	2	515	65
TCONS_00092089	XLOC_064704	XLOC_064704	putative	3	53637220	53639334	+	2	323	52
TCONS_00160683	XLOC_113010	XLOC_113010	putative	7	31559871	31566910	-	2	344	51
TCONS_00123828	XLOC_086189	XLOC_086189	putative	5	28714476	28728359	+	3	450	90
TCONS_00094372	XLOC_065971	XLOC_065971	putative	3	65885166	65888886	+	4	586	55
TCONS_00094371	XLOC_065971	XLOC_065971	putative	3	65885166	65888886	+	3	2668	112
TCONS_00094370	XLOC_065971	XLOC_065971	putative	3	65885166	65886091	+	2	757	68
TCONS_00004107	XLOC_003442	XLOC_003442	putative	1	43241837	43242359	+	2	434	100
TCONS_00123829	XLOC_086189	XLOC_086189	putative	5	28714500	28728359	+	3	396	80
TCONS_00130739	XLOC_091482	XLOC_091482	putative	5	21957973	21973275	-	2	628	52
TCONS_00174348	XLOC_122969	XLOC_122969	putative	8	11896944	11913542	-	2	502	55
TCONS_00122411	XLOC_084963	XLOC_084963	putative	5	13809156	13811966	+	2	1701	168
TCONS_00030020	XLOC_020981	XLOC_020981	putative	10	44713019	44714907	+	2	260	47
TCONS_00133851	XLOC_094299	XLOC_094299	putative	5	57039542	57040182	-	2	509	59
TCONS_00019915	XLOC_014643	XLOC_014643	putative	1	77001956	77003419	-	2	1062	91
TCONS_00151805	XLOC_106533	XLOC_106533	putative	7	23797059	23798993	+	2	499	102
TCONS_00038238	XLOC_027418	XLOC_027418	putative	10	47363964	47377326	-	2	687	83
TCONS_00085965	XLOC_060287	XLOC_060287	putative	2	52672087	52672934	-	2	801	80
TCONS_00191712	XLOC_136258	XLOC_136258	putative	9	30846316	30849131	-	2	969	134
TCONS_00100556	XLOC_070364	XLOC_070364	putative	3	48801778	48809401	-	2	228	56
TCONS_00058104	XLOC_041985	XLOC_041985	putative	12	33728201	33739588	+	2	343	66
TCONS_00150909	XLOC_105687	XLOC_105687	putative	7	13331213	13333274	+	3	662	56
TCONS_00002045	XLOC_001530	XLOC_001530	putative	1	16562518	16563147	+	2	580	81
TCONS_00081493	XLOC_058146	XLOC_058146	putative	2	32523106	32526143	-	2	217	46
TCONS_00097584	XLOC_067650	XLOC_067650	putative	3	9691892	9694690	-	2	497	54
TCONS_00003029	XLOC_002464	XLOC_002464	putative	1	27226017	27226357	+	2	247	71
TCONS_00064271	XLOC_046385	XLOC_046385	putative	12	13385058	13389985	-	3	206	60
TCONS_00118274	XLOC_082594	XLOC_082594	putative	4	56156504	56160810	-	3	258	64
TCONS_00064277	XLOC_046391	XLOC_046391	putative	12	13447272	13449161	-	2	278	59
TCONS_00089644	XLOC_062679	XLOC_062679	putative	3	27321042	27322176	+	2	272	39
TCONS_00098818	XLOC_068758	XLOC_068758	putative	3	28244637	28247786	-	2	3046	166
TCONS_00098817	XLOC_068758	XLOC_068758	putative	3	28244637	28247786	-	3	2675	105
TCONS_00038160	XLOC_027370	XLOC_027370	putative	10	46917543	46921348	-	2	2097	120
TCONS_00038161	XLOC_027370	XLOC_027370	putative	10	46917543	46921349	-	2	2287	120
TCONS_00038162	XLOC_027370	XLOC_027370	putative	10	46917543	46921349	-	3	573	120
TCONS_00038163	XLOC_027370	XLOC_027370	putative	10	46917543	46921349	-	3	710	120
TCONS_00038164	XLOC_027370	XLOC_027370	putative	10	46917543	46921389	-	3	2235	73
TCONS_00038165	XLOC_027370	XLOC_027370	putative	10	46917543	46921389	-	2	3710	78
TCONS_00045931	XLOC_033010	XLOC_033010	putative	11	43649655	43654094	+	2	427	40
TCONS_00168081	XLOC_118484	XLOC_118484	putative	8	26842939	26847215	+	4	1454	68
TCONS_00047370	XLOC_034021	XLOC_034021	putative	11	55182747	55184233	+	2	519	51
TCONS_00168080	XLOC_118484	XLOC_118484	putative	8	26842939	26847215	+	2	1996	68
TCONS_00042655	XLOC_030262	XLOC_030262	putative	11	8262592	8269834	+	2	378	48
TCONS_00170986	XLOC_120960	XLOC_120960	putative	8	56898518	56899985	+	2	672	90
TCONS_00132549	XLOC_093092	XLOC_093092	putative	5	40206125	40211314	-	3	222	46
TCONS_00029710	XLOC_020703	XLOC_020703	putative	10	41595784	41599248	+	2	821	100
TCONS_00029712	XLOC_020703	XLOC_020703	putative	10	41595807	41597722	+	2	878	93
TCONS_00053060	XLOC_038301	XLOC_038301	putative	11	48461278	48467357	-	2	548	96
TCONS_00121866	XLOC_084519	XLOC_084519	putative	5	9156072	9156614	+	2	441	58
TCONS_00039548	XLOC_028514	XLOC_028514	putative	10	57906641	57913418	-	2	221	45
TCONS_00114156	XLOC_079187	XLOC_079187	putative	4	12238956	12242417	-	2	3310	145
TCONS_00114157	XLOC_079187	XLOC_079187	putative	4	12238956	12242417	-	2	3305	145
TCONS_00121735	XLOC_084426	XLOC_084426	putative	5	8150931	8154489	+	2	733	88
TCONS_00017455	XLOC_012581	XLOC_012581	putative	1	54385534	54388716	-	2	3089	286
TCONS_00182913	XLOC_129423	XLOC_129423	putative	9	19010138	19024468	+	3	281	62
TCONS_00151333	XLOC_106086	XLOC_106086	putative	7	18333757	18336488	+	2	2557	100
TCONS_00151332	XLOC_106086	XLOC_106086	putative	7	18333751	18344008	+	3	1558	93
TCONS_00051798	XLOC_037182	XLOC_037182	putative	11	34452226	34453552	-	3	483	105
TCONS_00151330	XLOC_106086	XLOC_106086	putative	7	18333751	18336488	+	3	1514	102
TCONS_00157902	XLOC_110688	XLOC_110688	putative	7	3224059	3231880	-	2	229	49
TCONS_00079469	XLOC_056500	XLOC_056500	putative	2	8936351	8937988	-	2	1286	100
TCONS_00130960	XLOC_091678	XLOC_091678	putative	5	23872816	23877311	-	4	1342	124
TCONS_00145039	XLOC_101910	XLOC_101910	putative	6	26207361	26227655	-	3	1132	80
TCONS_00051797	XLOC_037182	XLOC_037182	putative	11	34452226	34453424	-	3	370	67
TCONS_00123358	XLOC_085779	XLOC_085779	putative	5	23505602	23521528	+	3	1662	71
TCONS_00123359	XLOC_085779	XLOC_085779	putative	5	23505602	23521528	+	3	12977	149
TCONS_00123350	XLOC_085779	XLOC_085779	putative	5	23505595	23521528	+	7	1611	71
TCONS_00123351	XLOC_085779	XLOC_085779	putative	5	23505595	23521528	+	5	1791	71
TCONS_00123352	XLOC_085779	XLOC_085779	putative	5	23505595	23521528	+	4	3834	79
TCONS_00123353	XLOC_085779	XLOC_085779	putative	5	23505595	23521528	+	5	1479	71
TCONS_00123354	XLOC_085779	XLOC_085779	putative	5	23505595	23521528	+	5	1474	71
TCONS_00123355	XLOC_085779	XLOC_085779	putative	5	23505595	23521528	+	4	12688	149
TCONS_00123356	XLOC_085779	XLOC_085779	putative	5	23505602	23521528	+	5	1478	71
TCONS_00123357	XLOC_085779	XLOC_085779	putative	5	23505602	23521528	+	4	4745	79
TCONS_00167967	XLOC_118389	XLOC_118389	putative	8	25583869	25584898	+	2	839	98
TCONS_00132129	XLOC_092714	XLOC_092714	putative	5	35292157	35296710	-	3	335	69
TCONS_00194390	XLOC_138578	XLOC_138578	putative	9	60292668	60296142	-	2	501	101
TCONS_00057735	XLOC_041641	XLOC_041641	putative	12	29868839	29872402	+	2	2232	146
TCONS_00158861	XLOC_111364	XLOC_111364	putative	7	10497839	10499590	-	2	1548	79
TCONS_00013222	XLOC_008715	XLOC_008715	putative	1	3377678	3379940	-	2	1362	87
TCONS_00013224	XLOC_008717	XLOC_008717	putative	1	3398065	3399199	-	2	235	53
TCONS_00147274	XLOC_103432	XLOC_103432	putative	6	41758388	41760012	-	2	781	76
TCONS_00017232	XLOC_012371	XLOC_012371	putative	1	52186610	52186961	-	2	224	74
TCONS_00200514	XLOC_143645	XLOC_143645	putative	SL3.00SC0002369	23	2317	-	2	370	47
TCONS_00184491	XLOC_130890	XLOC_130890	putative	9	41839728	41842174	+	2	430	78
TCONS_00160200	XLOC_112581	XLOC_112581	putative	7	25954318	25961835	-	2	303	93
TCONS_00160206	XLOC_112586	XLOC_112586	putative	7	25980859	25998491	-	2	3488	91
TCONS_00037432	XLOC_026713	XLOC_026713	putative	10	40113136	40115279	-	2	355	84
TCONS_00158460	XLOC_111055	XLOC_111055	putative	7	7184717	7187780	-	2	353	49
TCONS_00158461	XLOC_111055	XLOC_111055	putative	7	7184717	7187807	-	2	375	54
TCONS_00185785	XLOC_132034	XLOC_132034	putative	9	55176282	55177290	+	2	910	56
TCONS_00122281	XLOC_084849	XLOC_084849	putative	5	12431713	12437426	+	2	1078	122
TCONS_00153427	XLOC_107984	XLOC_107984	putative	7	45043588	45048486	+	3	1653	81
TCONS_00084777	XLOC_059754	XLOC_059754	putative	2	48110711	48115635	-	2	3540	214
TCONS_00100747	XLOC_070534	XLOC_070534	putative	3	51770755	51772068	-	4	725	52
TCONS_00043387	XLOC_030864	XLOC_030864	putative	11	14637264	14654402	+	2	459	80
TCONS_00084770	XLOC_059748	XLOC_059748	putative	2	48082387	48083573	-	2	220	35
TCONS_00155291	XLOC_109394	XLOC_109394	putative	7	60059879	60060479	+	2	430	62
TCONS_00067372	XLOC_049165	XLOC_049165	putative	12	50629537	50629985	-	2	336	81
TCONS_00129525	XLOC_090414	XLOC_090414	putative	5	9427432	9443621	-	2	2083	82
TCONS_00084778	XLOC_059754	XLOC_059754	putative	2	48110711	48115635	-	2	1567	213
TCONS_00084779	XLOC_059754	XLOC_059754	putative	2	48110711	48115635	-	2	3505	201
TCONS_00189456	XLOC_134296	XLOC_134296	putative	9	5320740	5321120	-	2	302	59
TCONS_00080691	XLOC_057512	XLOC_057512	putative	2	25511069	25527521	-	4	11351	109
TCONS_00181768	XLOC_128431	XLOC_128431	putative	9	7702893	7726796	+	2	227	64
TCONS_00185765	XLOC_132019	XLOC_132019	putative	9	54956430	54958221	+	3	1421	110
TCONS_00185764	XLOC_132019	XLOC_132019	putative	9	54956421	54958221	+	2	1731	87
TCONS_00013644	XLOC_009040	XLOC_009040	putative	1	6370427	6373139	-	2	235	45
TCONS_00019266	XLOC_014132	XLOC_014132	putative	1	72200895	72201544	-	2	377	52
TCONS_00185763	XLOC_132019	XLOC_132019	putative	9	54956421	54958221	+	2	1738	87
TCONS_00017527	XLOC_012637	XLOC_012637	putative	1	54961711	54963879	-	3	775	47
TCONS_00080455	XLOC_057342	XLOC_057342	putative	2	23715160	23719760	-	5	4223	153
TCONS_00139246	XLOC_098242	XLOC_098242	putative	6	35548820	35550738	+	2	425	65
TCONS_00072115	XLOC_052755	XLOC_052755	putative	2	27671840	27673347	+	2	1033	53
TCONS_00017529	XLOC_012637	XLOC_012637	putative	1	54961711	54963978	-	3	874	49
TCONS_00017528	XLOC_012637	XLOC_012637	putative	1	54961711	54963879	-	2	775	47
TCONS_00186945	XLOC_132934	XLOC_132934	putative	9	65032551	65033596	+	2	921	96
TCONS_00150063	XLOC_104941	XLOC_104941	putative	7	4873677	4879427	+	3	1292	55
TCONS_00150064	XLOC_104941	XLOC_104941	putative	7	4873684	4874755	+	2	487	65
TCONS_00191682	XLOC_136236	XLOC_136236	putative	9	30656269	30656803	-	2	232	61
TCONS_00173953	XLOC_122612	XLOC_122612	putative	8	7176925	7178341	-	2	1071	95
TCONS_00100749	XLOC_070534	XLOC_070534	putative	3	51770755	51772095	-	4	652	49
TCONS_00131159	XLOC_091854	XLOC_091854	putative	5	25814494	25818883	-	2	4298	88
TCONS_00131158	XLOC_091854	XLOC_091854	putative	5	25814494	25818883	-	3	1105	60
TCONS_00130682	XLOC_091427	XLOC_091427	putative	5	21315766	21322036	-	3	507	61
TCONS_00159782	XLOC_112199	XLOC_112199	putative	7	21315164	21329676	-	2	945	99
TCONS_00177640	XLOC_125889	XLOC_125889	putative	8	49089747	49091312	-	2	284	94
TCONS_00049395	XLOC_035139	XLOC_035139	putative	11	10098960	10102009	-	2	2924	91
TCONS_00064756	XLOC_046802	XLOC_046802	putative	12	19457262	19465508	-	2	696	232
TCONS_00029831	XLOC_020809	XLOC_020809	putative	10	42911726	42920545	+	4	498	78
TCONS_00090294	XLOC_063231	XLOC_063231	putative	3	33998944	34003896	+	4	3167	105
TCONS_00026543	XLOC_017835	XLOC_017835	putative	10	7951771	7966019	+	2	460	76
TCONS_00090296	XLOC_063231	XLOC_063231	putative	3	33998944	34003896	+	6	1899	105
TCONS_00153379	XLOC_107939	XLOC_107939	putative	7	44346905	44347700	+	2	716	90
TCONS_00189694	XLOC_134491	XLOC_134491	putative	9	7306529	7309581	-	4	1393	71
TCONS_00189697	XLOC_134491	XLOC_134491	putative	9	7306529	7309600	-	3	1938	86
TCONS_00189696	XLOC_134491	XLOC_134491	putative	9	7306529	7309600	-	3	2158	77
TCONS_00005717	XLOC_004851	XLOC_004851	putative	1	63046582	63063435	+	2	4320	89
TCONS_00189690	XLOC_134491	XLOC_134491	putative	9	7306529	7309456	-	3	1756	77
TCONS_00005715	XLOC_004851	XLOC_004851	putative	1	63045243	63063435	+	3	3646	78
TCONS_00189692	XLOC_134491	XLOC_134491	putative	9	7306529	7309510	-	3	2018	76
TCONS_00109970	XLOC_076706	XLOC_076706	putative	4	50558773	50561473	+	2	713	57
TCONS_00005719	XLOC_004851	XLOC_004851	putative	1	63048469	63063435	+	2	1838	89
TCONS_00109973	XLOC_076708	XLOC_076708	putative	4	50563511	50580446	+	2	1218	54
TCONS_00189699	XLOC_134491	XLOC_134491	putative	9	7306529	7309623	-	4	1153	77
TCONS_00189698	XLOC_134491	XLOC_134491	putative	9	7306529	7309600	-	4	1102	76
TCONS_00026385	XLOC_017692	XLOC_017692	putative	10	6214796	6215508	+	2	568	53
TCONS_00099807	XLOC_069660	XLOC_069660	putative	3	39108571	39110845	-	2	213	70
TCONS_00055893	XLOC_039955	XLOC_039955	putative	12	7769012	7770872	+	2	836	69
TCONS_00068572	XLOC_050116	XLOC_050116	putative	12	61628890	61629453	-	2	479	58
TCONS_00187146	XLOC_133073	XLOC_133073	putative	9	66699178	66704263	+	2	3228	89
TCONS_00162833	XLOC_114888	XLOC_114888	putative	7	55999518	56002103	-	2	1723	96
TCONS_00162831	XLOC_114888	XLOC_114888	putative	7	55999518	56002096	-	3	1312	105
TCONS_00162834	XLOC_114888	XLOC_114888	putative	7	55999518	56002111	-	2	1282	96
TCONS_00124248	XLOC_086563	XLOC_086563	putative	5	32918236	32931116	+	2	2429	152
TCONS_00073240	XLOC_053544	XLOC_053544	putative	2	36994160	36995141	+	2	954	86
TCONS_00073241	XLOC_053544	XLOC_053544	putative	2	36996043	36996986	+	2	693	58
TCONS_00110799	XLOC_077238	XLOC_077238	putative	4	58525624	58526226	+	2	500	53
TCONS_00194435	XLOC_138616	XLOC_138616	putative	9	60630207	60641899	-	2	922	142
TCONS_00072841	XLOC_053307	XLOC_053307	putative	2	34595916	34598037	+	2	1434	68
TCONS_00170089	XLOC_120337	XLOC_120337	putative	8	50383891	50385640	+	3	765	101
TCONS_00199800	XLOC_142955	XLOC_142955	putative	SL3.00SC0001258	509	3128	-	2	2232	93
TCONS_00125343	XLOC_087570	XLOC_087570	putative	5	46911593	46914235	+	2	1378	132
TCONS_00125342	XLOC_087570	XLOC_087570	putative	5	46911593	46914235	+	2	1374	132
TCONS_00194219	XLOC_138450	XLOC_138450	putative	9	58530402	58532729	-	2	1223	161
TCONS_00157599	XLOC_110538	XLOC_110538	putative	7	1732332	1738003	-	2	378	81
TCONS_00186093	XLOC_132328	XLOC_132328	putative	9	58550565	58556269	+	3	1783	104
TCONS_00143881	XLOC_100866	XLOC_100866	putative	6	13804710	13810660	-	2	759	67
TCONS_00017840	XLOC_012919	XLOC_012919	putative	1	57852878	57857620	-	2	1402	108
TCONS_00186094	XLOC_132328	XLOC_132328	putative	9	58550875	58556269	+	3	802	76
TCONS_00186095	XLOC_132328	XLOC_132328	putative	9	58550998	58556269	+	3	1237	84
TCONS_00100091	XLOC_069931	XLOC_069931	putative	3	42826108	42840072	-	2	216	61
TCONS_00144683	XLOC_101626	XLOC_101626	putative	6	23556402	23566639	-	2	9147	194
TCONS_00034312	XLOC_023829	XLOC_023829	putative	10	6574119	6576328	-	2	1409	102
TCONS_00017841	XLOC_012919	XLOC_012919	putative	1	57852878	57857620	-	2	1442	95
TCONS_00111311	XLOC_077472	XLOC_077472	putative	4	60932056	60941645	+	4	5632	106
TCONS_00108437	XLOC_075428	XLOC_075428	putative	4	34724808	34748463	+	2	333	75
TCONS_00111312	XLOC_077472	XLOC_077472	putative	4	60932056	60941645	+	3	4817	112
TCONS_00153599	XLOC_108125	XLOC_108125	putative	7	46917305	46925869	+	3	2304	79
TCONS_00153598	XLOC_108125	XLOC_108125	putative	7	46917305	46925869	+	2	2570	79
TCONS_00100142	XLOC_069970	XLOC_069970	putative	3	43356276	43361226	-	3	2197	221
TCONS_00100143	XLOC_069970	XLOC_069970	putative	3	43356276	43361226	-	3	3295	151
TCONS_00100140	XLOC_069970	XLOC_069970	putative	3	43356276	43361212	-	3	2696	221
TCONS_00100141	XLOC_069970	XLOC_069970	putative	3	43356276	43361226	-	3	2474	151
TCONS_00100146	XLOC_069970	XLOC_069970	putative	3	43356276	43361428	-	3	1917	151
TCONS_00153590	XLOC_108123	XLOC_108123	putative	7	46894328	46904293	+	2	1216	69
TCONS_00100144	XLOC_069970	XLOC_069970	putative	3	43356276	43361226	-	3	2956	221
TCONS_00100145	XLOC_069970	XLOC_069970	putative	3	43356276	43361420	-	3	2422	151
TCONS_00200183	XLOC_143323	XLOC_143323	putative	SL3.00SC0001815	541	2632	+	2	1995	86
TCONS_00175439	XLOC_123962	XLOC_123962	putative	8	23938441	23941561	-	2	1203	47
TCONS_00175432	XLOC_123956	XLOC_123956	putative	8	23903331	23908024	-	2	950	75
TCONS_00123830	XLOC_086189	XLOC_086189	putative	5	28714500	28728359	+	3	392	90
TCONS_00126247	XLOC_088389	XLOC_088389	putative	5	57053982	57058463	+	2	3497	150
TCONS_00126248	XLOC_088389	XLOC_088389	putative	5	57054043	57074692	+	2	866	94
TCONS_00108381	XLOC_075381	XLOC_075381	putative	4	33993973	33996266	+	2	515	58
TCONS_00030012	XLOC_020973	XLOC_020973	putative	10	44595180	44595503	+	2	218	22
TCONS_00155615	XLOC_109584	XLOC_109584	putative	7	61747775	61750559	+	4	267	88
TCONS_00019479	XLOC_014327	XLOC_014327	putative	1	74069740	74070515	-	2	225	74
TCONS_00125195	XLOC_087436	XLOC_087436	putative	5	45414514	45415086	+	3	216	71
TCONS_00169422	XLOC_119720	XLOC_119720	putative	8	42791285	42818331	+	2	377	85
TCONS_00144808	XLOC_101734	XLOC_101734	putative	6	24520151	24526617	-	3	325	108
TCONS_00114963	XLOC_079904	XLOC_079904	putative	4	22015188	22019771	-	2	1291	95
TCONS_00123165	XLOC_085614	XLOC_085614	putative	5	21527801	21539649	+	3	7835	104
TCONS_00002500	XLOC_001983	XLOC_001983	putative	1	21856899	21858643	+	2	327	68
TCONS_00123163	XLOC_085614	XLOC_085614	putative	5	21527625	21539649	+	3	7808	104
TCONS_00038796	XLOC_027895	XLOC_027895	putative	10	52182058	52189497	-	2	388	60
TCONS_00123161	XLOC_085614	XLOC_085614	putative	5	21527615	21539649	+	5	1431	67
TCONS_00123160	XLOC_085614	XLOC_085614	putative	5	21527615	21539649	+	4	1341	98
TCONS_00026947	XLOC_018197	XLOC_018197	putative	10	12261908	12265450	+	2	3410	114
TCONS_00026946	XLOC_018197	XLOC_018197	putative	10	12261908	12265450	+	2	921	178
TCONS_00192978	XLOC_137418	XLOC_137418	putative	9	46859608	46863158	-	2	1120	62
TCONS_00186078	XLOC_132313	XLOC_132313	putative	9	58390874	58394899	+	3	1529	75
TCONS_00086112	XLOC_060341	XLOC_060341	putative	2	53180492	53180756	-	2	228	41
TCONS_00124755	XLOC_087049	XLOC_087049	putative	5	39299756	39301992	+	2	570	111
TCONS_00001407	XLOC_000925	XLOC_000925	putative	1	9223307	9226163	+	3	671	99
TCONS_00145038	XLOC_101910	XLOC_101910	putative	6	26207361	26227651	-	3	1133	77
TCONS_00159295	XLOC_111746	XLOC_111746	putative	7	15533968	15581428	-	2	478	91
TCONS_00164124	XLOC_115668	XLOC_115668	putative	7	63671002	63674786	-	3	699	60
TCONS_00053071	XLOC_038312	XLOC_038312	putative	11	48613342	48613784	-	2	228	44
TCONS_00114141	XLOC_079172	XLOC_079172	putative	4	12099854	12107233	-	2	386	61
TCONS_00014974	XLOC_010243	XLOC_010243	putative	1	20121517	20129577	-	2	367	85
TCONS_00184829	XLOC_131208	XLOC_131208	putative	9	45909761	45911239	+	2	695	66
TCONS_00039751	XLOC_028634	XLOC_028634	putative	10	58981918	58984956	-	2	2043	161
TCONS_00050093	XLOC_035747	XLOC_035747	putative	11	16393330	16393855	-	2	255	57
TCONS_00184826	XLOC_131208	XLOC_131208	putative	9	45909700	45922499	+	3	847	59
TCONS_00059241	XLOC_042962	XLOC_042962	putative	12	46087117	46089296	+	2	308	54
TCONS_00130994	XLOC_091710	XLOC_091710	putative	5	24373824	24390930	-	5	1276	70
TCONS_00145616	XLOC_102387	XLOC_102387	putative	6	32249841	32255636	-	2	919	54
TCONS_00109417	XLOC_076279	XLOC_076279	putative	4	45078379	45095905	+	2	379	113
TCONS_00109419	XLOC_076279	XLOC_076279	putative	4	45078379	45097603	+	2	2443	113
TCONS_00109418	XLOC_076279	XLOC_076279	putative	4	45078379	45097603	+	2	2443	113
TCONS_00194709	XLOC_138814	XLOC_138814	putative	9	62450780	62451632	-	2	271	70
TCONS_00123347	XLOC_085779	XLOC_085779	putative	5	23505591	23521701	+	7	2739	79
TCONS_00080431	XLOC_057328	XLOC_057328	putative	2	23614355	23617521	-	3	847	78
TCONS_00123345	XLOC_085779	XLOC_085779	putative	5	23505591	23521528	+	2	13236	149
TCONS_00123344	XLOC_085779	XLOC_085779	putative	5	23505591	23521528	+	6	1547	71
TCONS_00123343	XLOC_085779	XLOC_085779	putative	5	23505591	23521528	+	6	3648	79
TCONS_00123342	XLOC_085779	XLOC_085779	putative	5	23505591	23521528	+	5	4508	79
TCONS_00123341	XLOC_085779	XLOC_085779	putative	5	23505591	23521528	+	4	1731	71
TCONS_00062001	XLOC_044881	XLOC_044881	putative	12	66626476	66627516	+	2	346	64
TCONS_00081265	XLOC_057979	XLOC_057979	putative	2	30637651	30640607	-	3	433	47
TCONS_00081264	XLOC_057979	XLOC_057979	putative	2	30634897	30640607	-	4	376	44
TCONS_00115270	XLOC_080152	XLOC_080152	putative	4	25170404	25172694	-	2	1253	116
TCONS_00128735	XLOC_089932	XLOC_089932	putative	5	4782854	4783661	-	2	702	95
TCONS_00035511	XLOC_024941	XLOC_024941	putative	10	19511086	19517776	-	2	876	103
TCONS_00128738	XLOC_089935	XLOC_089935	putative	5	4811187	4812651	-	2	1368	63
TCONS_00193381	XLOC_137739	XLOC_137739	putative	9	50344210	50345016	-	2	653	69
TCONS_00018293	XLOC_013329	XLOC_013329	putative	1	63096307	63120115	-	3	874	108
TCONS_00141670	XLOC_099583	XLOC_099583	putative	6	46883438	46887630	+	4	2680	93
TCONS_00018299	XLOC_013329	XLOC_013329	putative	1	63112643	63120115	-	4	921	97
TCONS_00017088	XLOC_012227	XLOC_012227	putative	1	48388423	48390478	-	2	441	65
TCONS_00174528	XLOC_123134	XLOC_123134	putative	8	13891099	13903299	-	2	259	62
TCONS_00197185	XLOC_140493	XLOC_140493	putative	SL3.00SC0000008	86126	107253	+	3	1896	125
TCONS_00059444	XLOC_043112	XLOC_043112	putative	12	47887853	47889834	+	2	433	76
TCONS_00200505	XLOC_143636	XLOC_143636	putative	SL3.00SC0002356	1800	2323	+	2	384	65
TCONS_00200504	XLOC_143635	XLOC_143635	putative	SL3.00SC0002356	26	451	+	2	277	62
TCONS_00129866	XLOC_090695	XLOC_090695	putative	5	12665039	12665362	-	2	206	68
TCONS_00006576	XLOC_005602	XLOC_005602	putative	1	71954091	71975137	+	4	2062	86
TCONS_00006574	XLOC_005602	XLOC_005602	putative	1	71954084	71975137	+	4	2661	86
TCONS_00006575	XLOC_005602	XLOC_005602	putative	1	71954084	71975137	+	3	2591	102
TCONS_00036422	XLOC_025755	XLOC_025755	putative	10	28940517	28941290	-	2	277	92
TCONS_00006578	XLOC_005602	XLOC_005602	putative	1	71954091	71975137	+	3	2006	89
TCONS_00006579	XLOC_005602	XLOC_005602	putative	1	71954109	71975137	+	3	1981	89
TCONS_00167073	XLOC_117527	XLOC_117527	putative	8	14751956	14760180	+	2	1296	115
TCONS_00185973	XLOC_132216	XLOC_132216	putative	9	57330151	57332826	+	2	1374	108
TCONS_00108942	XLOC_075905	XLOC_075905	putative	4	40638415	40646397	+	2	1274	98
TCONS_00014350	XLOC_009675	XLOC_009675	putative	1	14010187	14013340	-	2	2073	75
TCONS_00174685	XLOC_123278	XLOC_123278	putative	8	15280101	15283265	-	3	577	80
TCONS_00013651	XLOC_009042	XLOC_009042	putative	1	6423105	6426120	-	2	577	60
TCONS_00067123	XLOC_048925	XLOC_048925	putative	12	48164727	48193093	-	2	372	46
TCONS_00034640	XLOC_024122	XLOC_024122	putative	10	9727820	9733921	-	2	1065	98
TCONS_00106391	XLOC_073586	XLOC_073586	putative	4	8890226	8891854	+	2	842	145
TCONS_00080428	XLOC_057328	XLOC_057328	putative	2	23614355	23617521	-	3	2689	78
TCONS_00080429	XLOC_057328	XLOC_057328	putative	2	23614355	23617521	-	2	721	78
TCONS_00106397	XLOC_073591	XLOC_073591	putative	4	8898301	8900505	+	2	412	55
TCONS_00001352	XLOC_000881	XLOC_000881	putative	1	8702430	8704207	+	2	247	80
TCONS_00042738	XLOC_030311	XLOC_030311	putative	11	8796658	8800570	+	2	3075	57
TCONS_00043642	XLOC_031114	XLOC_031114	putative	11	18875300	18877607	+	2	1179	55
TCONS_00043647	XLOC_031114	XLOC_031114	putative	11	18875384	18877607	+	2	656	49
TCONS_00043646	XLOC_031114	XLOC_031114	putative	11	18875350	18877607	+	2	1267	64
TCONS_00048910	XLOC_034827	XLOC_034827	putative	11	6125296	6126030	-	2	433	115
TCONS_00049446	XLOC_035185	XLOC_035185	putative	11	10636468	10637094	-	2	542	122
TCONS_00131160	XLOC_091854	XLOC_091854	putative	5	25814494	25818883	-	3	1095	57
TCONS_00064656	XLOC_046713	XLOC_046713	putative	12	18100606	18118649	-	2	9441	111
TCONS_00182413	XLOC_129005	XLOC_129005	putative	9	13820001	13827271	+	2	234	78
TCONS_00185371	XLOC_131689	XLOC_131689	putative	9	51014708	51017604	+	2	593	49
TCONS_00015178	XLOC_010438	XLOC_010438	putative	1	22237469	22242744	-	2	518	60
TCONS_00044387	XLOC_031666	XLOC_031666	putative	11	25115251	25115592	+	2	215	45
TCONS_00044385	XLOC_031664	XLOC_031664	putative	11	25091927	25093800	+	2	331	63
TCONS_00189736	XLOC_134505	XLOC_134505	putative	9	7431124	7436302	-	3	3001	131
TCONS_00189734	XLOC_134505	XLOC_134505	putative	9	7431124	7436302	-	5	1063	122
TCONS_00189735	XLOC_134505	XLOC_134505	putative	9	7431124	7436302	-	5	888	127
TCONS_00015176	XLOC_010438	XLOC_010438	putative	1	22229762	22242744	-	2	581	100
TCONS_00189733	XLOC_134505	XLOC_134505	putative	9	7431124	7436302	-	4	2506	131
TCONS_00065858	XLOC_047762	XLOC_047762	putative	12	32990950	32995225	-	2	424	60
TCONS_00112475	XLOC_078097	XLOC_078097	putative	4	66507710	66508484	+	2	269	58
TCONS_00072271	XLOC_052858	XLOC_052858	putative	2	29041588	29042252	+	3	232	48
TCONS_00131344	XLOC_092014	XLOC_092014	putative	5	27118441	27119633	-	3	700	82
TCONS_00018277	XLOC_013313	XLOC_013313	putative	1	62915061	62918435	-	2	286	54
TCONS_00107626	XLOC_074691	XLOC_074691	putative	4	24369707	24370930	+	2	600	79
TCONS_00131342	XLOC_092014	XLOC_092014	putative	5	27109913	27119633	-	4	1220	76
TCONS_00069966	XLOC_050965	XLOC_050965	putative	2	2222254	2224019	+	2	851	105
TCONS_00069967	XLOC_050965	XLOC_050965	putative	2	2222319	2224019	+	2	1047	149
TCONS_00069964	XLOC_050965	XLOC_050965	putative	2	2222236	2224019	+	2	1085	158
TCONS_00129805	XLOC_090637	XLOC_090637	putative	5	12061143	12064794	-	6	1337	68
TCONS_00153340	XLOC_107906	XLOC_107906	putative	7	41618391	41623991	+	2	3522	134
TCONS_00116572	XLOC_081371	XLOC_081371	putative	4	41392339	41395215	-	7	1744	147
TCONS_00090365	XLOC_063262	XLOC_063262	putative	3	34290801	34292350	+	2	1119	112
TCONS_00069968	XLOC_050965	XLOC_050965	putative	2	2222322	2224019	+	2	886	156
TCONS_00131073	XLOC_091773	XLOC_091773	putative	5	24895638	24902213	-	2	793	173
TCONS_00110305	XLOC_076945	XLOC_076945	putative	4	53354144	53359056	+	3	1258	130
TCONS_00110306	XLOC_076945	XLOC_076945	putative	4	53354144	53359056	+	2	4771	156
TCONS_00089350	XLOC_062434	XLOC_062434	putative	3	23525621	23526229	+	2	212	58
TCONS_00153121	XLOC_107696	XLOC_107696	putative	7	39270772	39324946	+	3	1322	63
TCONS_00143947	XLOC_100921	XLOC_100921	putative	6	14556389	14563342	-	3	4179	96
TCONS_00178089	XLOC_126241	XLOC_126241	putative	8	52597582	52607091	-	4	688	66
TCONS_00015004	XLOC_010269	XLOC_010269	putative	1	20441977	20442519	-	2	312	79
TCONS_00015000	XLOC_010269	XLOC_010269	putative	1	20438807	20442519	-	3	560	92
TCONS_00178083	XLOC_126241	XLOC_126241	putative	8	52597582	52607049	-	4	696	71
TCONS_00143948	XLOC_100921	XLOC_100921	putative	6	14561511	14563273	-	2	1343	102
TCONS_00004453	XLOC_003780	XLOC_003780	putative	1	47540156	47547860	+	2	347	53
TCONS_00120227	XLOC_083577	XLOC_083577	putative	5	124153	125521	+	2	861	91
TCONS_00173965	XLOC_122621	XLOC_122621	putative	8	7235705	7244729	-	2	1175	113
TCONS_00099183	XLOC_069085	XLOC_069085	putative	3	32285516	32289746	-	2	1339	74
TCONS_00170526	XLOC_120671	XLOC_120671	putative	8	54012462	54022084	+	3	1337	80
TCONS_00170525	XLOC_120671	XLOC_120671	putative	8	54012459	54016984	+	2	2291	97
TCONS_00120228	XLOC_083577	XLOC_083577	putative	5	124153	125521	+	2	865	121
TCONS_00173968	XLOC_122624	XLOC_122624	putative	8	7238998	7246712	-	2	1512	69
TCONS_00099184	XLOC_069085	XLOC_069085	putative	3	32285516	32289747	-	2	1138	74
TCONS_00071871	XLOC_052543	XLOC_052543	putative	2	25634831	25635520	+	2	605	72
TCONS_00156629	XLOC_110066	XLOC_110066	putative	7	65976416	65976794	+	2	333	54
TCONS_00144361	XLOC_101307	XLOC_101307	putative	6	19606619	19609448	-	2	719	90
TCONS_00005474	XLOC_004670	XLOC_004670	putative	1	60770111	60772862	+	2	403	65
TCONS_00153941	XLOC_108431	XLOC_108431	putative	7	50299905	50300350	+	2	202	66
TCONS_00187045	XLOC_133003	XLOC_133003	putative	9	66097748	66098889	+	2	1048	62
TCONS_00030348	XLOC_021250	XLOC_021250	putative	10	47433187	47435058	+	2	1795	65
TCONS_00030349	XLOC_021250	XLOC_021250	putative	10	47433187	47435605	+	3	1403	77
TCONS_00199957	XLOC_143110	XLOC_143110	putative	SL3.00SC0001482	1921	2529	+	2	527	54
TCONS_00044562	XLOC_031837	XLOC_031837	putative	11	28888521	28894551	+	5	1390	82
TCONS_00108424	XLOC_075416	XLOC_075416	putative	4	34656583	34659007	+	2	533	62
TCONS_00162953	XLOC_114938	XLOC_114938	putative	7	56728011	56730338	-	2	328	46
TCONS_00189728	XLOC_134505	XLOC_134505	putative	9	7431124	7436285	-	4	960	127
TCONS_00166253	XLOC_116785	XLOC_116785	putative	8	5697660	5701607	+	3	1731	130
TCONS_00090870	XLOC_063697	XLOC_063697	putative	3	39369704	39378374	+	3	674	95
TCONS_00045378	XLOC_032501	XLOC_032501	putative	11	37251879	37269073	+	3	539	92
TCONS_00069819	XLOC_050824	XLOC_050824	putative	2	92493	98408	+	2	252	72
TCONS_00069817	XLOC_050822	XLOC_050822	putative	2	86174	94633	+	3	2215	154
TCONS_00090872	XLOC_063697	XLOC_063697	putative	3	39369704	39384645	+	3	1225	84
TCONS_00028024	XLOC_019176	XLOC_019176	putative	10	23966636	23973184	+	2	233	61
TCONS_00067954	XLOC_049655	XLOC_049655	putative	12	56533264	56534176	-	2	215	32
TCONS_00173140	XLOC_122141	XLOC_122141	putative	8	1820380	1821742	-	2	1147	84
TCONS_00045691	XLOC_032784	XLOC_032784	putative	11	40642949	40661742	+	2	215	46
TCONS_00163977	XLOC_115609	XLOC_115609	putative	7	63099788	63104146	-	2	2597	133
TCONS_00190071	XLOC_134778	XLOC_134778	putative	9	10707337	10712714	-	2	2362	106
TCONS_00030003	XLOC_020965	XLOC_020965	putative	10	44575000	44587492	+	3	1039	113
TCONS_00030002	XLOC_020965	XLOC_020965	putative	10	44575000	44580116	+	3	4213	114
TCONS_00154772	XLOC_109076	XLOC_109076	putative	7	56755382	56758845	+	2	2782	82
TCONS_00030004	XLOC_020965	XLOC_020965	putative	10	44575000	44587492	+	4	3544	114
TCONS_00070539	XLOC_051404	XLOC_051404	putative	2	7481326	7504841	+	2	855	88
TCONS_00070538	XLOC_051404	XLOC_051404	putative	2	7481326	7504841	+	2	921	88
TCONS_00000930	XLOC_000535	XLOC_000535	putative	1	5321155	5322967	+	2	1078	142
TCONS_00000931	XLOC_000535	XLOC_000535	putative	1	5321298	5323420	+	3	448	61
TCONS_00039511	XLOC_028485	XLOC_028485	putative	10	57248670	57255614	-	2	1100	82
TCONS_00060552	XLOC_044043	XLOC_044043	putative	12	58403539	58405609	+	4	792	74
TCONS_00060553	XLOC_044043	XLOC_044043	putative	12	58403539	58405609	+	4	1669	68
TCONS_00060554	XLOC_044043	XLOC_044043	putative	12	58403559	58405609	+	4	777	68
TCONS_00114953	XLOC_079900	XLOC_079900	putative	4	21920994	21926579	-	2	4750	160
TCONS_00114955	XLOC_079900	XLOC_079900	putative	4	21920994	21926579	-	2	4587	160
TCONS_00114956	XLOC_079900	XLOC_079900	putative	4	21920994	21926579	-	2	4845	160
TCONS_00174298	XLOC_122924	XLOC_122924	putative	8	11276379	11278780	-	2	525	48
TCONS_00007347	XLOC_006124	XLOC_006124	putative	1	78078510	78081771	+	2	856	59
TCONS_00061369	XLOC_044551	XLOC_044551	putative	12	63633167	63639263	+	3	1395	77
TCONS_00149972	XLOC_104871	XLOC_104871	putative	7	4177196	4177858	+	2	448	57
TCONS_00038368	XLOC_027535	XLOC_027535	putative	10	48623946	48639113	-	3	583	87
TCONS_00124765	XLOC_087058	XLOC_087058	putative	5	39422073	39424054	+	2	238	46
TCONS_00101572	XLOC_071057	XLOC_071057	putative	3	56927582	56928679	-	3	507	58
TCONS_00097123	XLOC_067319	XLOC_067319	putative	3	5718732	5721051	-	2	416	97
TCONS_00092330	XLOC_064793	XLOC_064793	putative	3	54568042	54572338	+	3	298	44
TCONS_00181903	XLOC_128552	XLOC_128552	putative	9	8780671	8783718	+	2	1646	108
TCONS_00038969	XLOC_028051	XLOC_028051	putative	10	53508357	53509266	-	2	265	31
TCONS_00109566	XLOC_076416	XLOC_076416	putative	4	46848915	46849210	+	2	229	51
TCONS_00116972	XLOC_081703	XLOC_081703	putative	4	45693515	45696220	-	3	2292	88
TCONS_00043137	XLOC_030651	XLOC_030651	putative	11	12331078	12331709	+	2	222	37
TCONS_00070310	XLOC_051250	XLOC_051250	putative	2	6001433	6003418	+	2	221	56
TCONS_00167318	XLOC_117768	XLOC_117768	putative	8	17398278	17399257	+	2	236	62
TCONS_00151331	XLOC_106086	XLOC_106086	putative	7	18333751	18344008	+	3	1532	93
TCONS_00114420	XLOC_079436	XLOC_079436	putative	4	15992936	15994227	-	3	1116	82
TCONS_00125560	XLOC_087780	XLOC_087780	putative	5	50405189	50409520	+	2	4108	145
TCONS_00114423	XLOC_079443	XLOC_079443	putative	4	16069227	16074867	-	2	211	62
TCONS_00132854	XLOC_093376	XLOC_093376	putative	5	45166232	45168051	-	2	352	72
TCONS_00035433	XLOC_024867	XLOC_024867	putative	10	18477617	18479614	-	2	1297	88
TCONS_00035432	XLOC_024867	XLOC_024867	putative	10	18477617	18479614	-	2	1161	88
TCONS_00035436	XLOC_024869	XLOC_024869	putative	10	18491340	18495080	-	2	364	70
TCONS_00050085	XLOC_035738	XLOC_035738	putative	11	16289984	16292077	-	2	1077	157
TCONS_00050084	XLOC_035738	XLOC_035738	putative	11	16287317	16292126	-	2	2064	102
TCONS_00151334	XLOC_106086	XLOC_106086	putative	7	18333760	18336488	+	2	1654	90
TCONS_00127636	XLOC_089349	XLOC_089349	putative	5	66041642	66042320	+	2	568	79
TCONS_00193427	XLOC_137770	XLOC_137770	putative	9	50586963	50593077	-	2	1157	94
[truncated: 610 more rows]

## Sheet: Sheet2
Table S1b. Annotated lncRNA in 12 tomato libraries
Annotated_lncRNA_ID	Annotated_lncRNA_Gene_ID	Annotated_lncRNA_Gene_Name	Annotated_lncRNA_Gene_Description	Gene_Type	Status	Chromosome	Start	End	Strand	Exon_number	Length	ORF
NCRNA_5_96	NCRNA_5_96	enod40	Early nodulin 40 [Source:RFAM;Acc:RF01845]	misc_RNA	Annotated_lncRNA	5	107326	107628	+	1	303	58

## Sheet: Sheet3
Putative_lncRNA_ID	Putative_lncRNA_Gene_ID	Gene_Type	Chromosome	Start	End	Strand	Exon_number	Length	ORF
LNC_000217	XLOC_005219	antisense_lncRNA	10	1383080	1383986	+	1	907	67
LNC_000216	XLOC_005206	lincRNA	10	1211955	1212280	+	1	326	50
LNC_000215	XLOC_005203	antisense_lncRNA	10	1206230	1208195	+	2	1481	139
LNC_000214	XLOC_005194	antisense_lncRNA	10	1123355	1125159	+	2	1690	182
LNC_000213	XLOC_005163	antisense_lncRNA	10	739541	742748	+	1	3208	86
LNC_000212	XLOC_005049	lincRNA	1	97290773	97292056	-	2	458	53
LNC_000211	XLOC_005049	lincRNA	1	97290773	97291806	-	2	496	71
LNC_000210	XLOC_004997	antisense_lncRNA	1	96595845	96598906	-	1	3062	99
LNC_001346	XLOC_024878	lincRNA	4	54772553	54796693	-	2	2560	109
LNC_001347	XLOC_024929	lincRNA	4	55622123	55629827	-	1	7705	140
LNC_001344	XLOC_024871	lincRNA	4	54691576	54693483	-	2	1162	94
LNC_001345	XLOC_024877	lincRNA	4	54767314	54767623	-	1	310	40
LNC_001342	XLOC_024822	lincRNA	4	53141238	53143463	-	3	659	63
LNC_001343	XLOC_024841	lincRNA	4	53553775	53554000	-	1	226	75
LNC_000219	XLOC_005301	lincRNA	10	2630888	2634690	+	2	2359	94
LNC_000218	XLOC_005301	lincRNA	10	2630860	2634690	+	2	3618	91
LNC_001188	XLOC_022580	lincRNA	4	6637591	6637976	+	1	386	90
LNC_001189	XLOC_022600	antisense_lncRNA	4	7231931	7234591	+	2	967	94
LNC_001180	XLOC_022406	lincRNA	4	3597474	3599855	+	2	1733	95
LNC_001181	XLOC_022406	lincRNA	4	3597477	3599855	+	2	1902	128
LNC_001182	XLOC_022478	lincRNA	4	4788496	4789863	+	1	1368	102
LNC_001183	XLOC_022516	lincRNA	4	5273294	5273761	+	1	468	53
LNC_001184	XLOC_022558	lincRNA	4	6108865	6111820	+	1	2956	96
LNC_001185	XLOC_022562	lincRNA	4	6203304	6203516	+	1	213	55
LNC_001186	XLOC_022569	lincRNA	4	6436369	6446045	+	2	796	51
LNC_001187	XLOC_022569	lincRNA	4	6436369	6446045	+	2	820	51
LNC_000109	XLOC_002991	lincRNA	1	14219959	14223662	-	2	906	73
LNC_000108	XLOC_002991	lincRNA	1	14216825	14223737	-	2	549	66
LNC_000103	XLOC_002820	lincRNA	1	5463749	5466031	-	2	328	49
LNC_000102	XLOC_002808	lincRNA	1	5184202	5184927	-	1	726	89
LNC_000101	XLOC_002796	lincRNA	1	4959195	4967165	-	2	6429	170
LNC_000100	XLOC_002670	lincRNA	1	2080367	2085217	-	6	694	198
LNC_000107	XLOC_002958	lincRNA	1	11632577	11635704	-	2	460	74
LNC_000106	XLOC_002868	lincRNA	1	6484145	6487109	-	2	526	60
LNC_000105	XLOC_002850	lincRNA	1	5855956	5856637	-	1	682	80
LNC_000104	XLOC_002829	lincRNA	1	5613450	5614593	-	2	1046	111
LNC_001980	XLOC_036242	antisense_lncRNA	8	56567132	56570453	+	2	2579	143
LNC_001981	XLOC_036243	lincRNA	8	56573080	56573511	+	1	432	70
LNC_001982	XLOC_036246	lincRNA	8	56580592	56581981	+	1	1390	79
LNC_001983	XLOC_036247	lincRNA	8	56612100	56616200	+	3	3837	112
LNC_001984	XLOC_036308	lincRNA	8	57743835	57744059	+	1	225	49
LNC_001985	XLOC_036345	lincRNA	8	58546862	58549122	+	2	1899	90
LNC_001986	XLOC_036375	lincRNA	8	59003706	59008344	+	3	868	67
LNC_001987	XLOC_036377	lincRNA	8	59030899	59034783	+	2	2008	95
LNC_001988	XLOC_036377	lincRNA	8	59030901	59038253	+	3	1644	107
LNC_001989	XLOC_036384	antisense_lncRNA	8	59146176	59147791	+	1	1616	86
LNC_001298	XLOC_024431	lincRNA	4	23821327	23825108	-	2	772	90
LNC_001299	XLOC_024435	lincRNA	4	24258829	24272451	-	2	1301	156
LNC_001294	XLOC_024421	lincRNA	4	22864509	22867244	-	2	450	99
LNC_001295	XLOC_024421	lincRNA	4	22865631	22867247	-	2	1013	130
LNC_001296	XLOC_024428	lincRNA	4	23413494	23415923	-	2	1176	119
LNC_001297	XLOC_024431	lincRNA	4	23821327	23824955	-	2	590	88
LNC_001290	XLOC_024400	lincRNA	4	21270837	21284972	-	2	9262	151
LNC_001291	XLOC_024413	lincRNA	4	21989785	21994233	-	2	3613	126
LNC_001292	XLOC_024413	lincRNA	4	21989785	21994368	-	2	3843	126
LNC_001293	XLOC_024416	lincRNA	4	22082977	22087510	-	2	1241	95
LNC_001968	XLOC_036076	lincRNA	8	52326146	52335283	+	2	4326	162
LNC_001969	XLOC_036076	lincRNA	8	52326191	52335283	+	3	5316	162
LNC_001348	XLOC_024951	lincRNA	4	55958443	55968383	-	2	2498	111
LNC_001962	XLOC_035931	antisense_lncRNA	8	46709556	46710256	+	2	597	73
LNC_001963	XLOC_035943	antisense_lncRNA	8	48446502	48450667	+	2	2258	114
LNC_001960	XLOC_035927	lincRNA	8	46689291	46691603	+	2	1300	64
LNC_001349	XLOC_024961	antisense_lncRNA	4	57831111	57840129	-	5	2078	129
LNC_001966	XLOC_036071	lincRNA	8	52268947	52269661	+	2	365	68
LNC_001967	XLOC_036074	lincRNA	8	52281902	52284197	+	1	2296	78
LNC_001964	XLOC_036004	lincRNA	8	50570150	50572789	+	2	1612	141
LNC_001965	XLOC_036069	lincRNA	8	52247054	52247303	+	1	250	56
LNC_001340	XLOC_024808	lincRNA	4	52502004	52503684	-	3	605	57
LNC_001341	XLOC_024808	lincRNA	4	52502004	52503686	-	3	510	54
LNC_000965	XLOC_018671	lincRNA	3	10473565	10475769	+	3	983	71
LNC_000964	XLOC_018659	lincRNA	3	10219663	10220674	+	1	1012	80
LNC_000967	XLOC_018695	lincRNA	3	11600575	11601292	+	1	718	73
LNC_000966	XLOC_018671	lincRNA	3	10473565	10475769	+	2	2117	71
LNC_000961	XLOC_018573	lincRNA	3	6406501	6414214	+	4	6282	135
LNC_000960	XLOC_018573	lincRNA	3	6406317	6414214	+	5	7380	135
LNC_000963	XLOC_018623	lincRNA	3	8294266	8296722	+	2	1449	105
LNC_000962	XLOC_018607	antisense_lncRNA	3	7613700	7614503	+	1	804	62
LNC_000969	XLOC_018715	lincRNA	3	12805402	12805919	+	1	518	48
LNC_000968	XLOC_018696	lincRNA	3	11603618	11604287	+	1	670	83
LNC_002059	XLOC_037560	lincRNA	8	50110550	50126019	-	4	1044	105
LNC_002058	XLOC_037559	lincRNA	8	49679909	49682170	-	3	1070	74
LNC_001728	XLOC_032073	lincRNA	7	324563	326712	+	4	718	110
LNC_001729	XLOC_032073	lincRNA	7	324602	326712	+	3	1061	110
LNC_000819	XLOC_015460	antisense_lncRNA	2	43323007	43325077	+	2	1228	89
LNC_000818	XLOC_015403	antisense_lncRNA	2	42504673	42507702	+	1	3030	91
LNC_001432	XLOC_026281	lincRNA	5	35038133	35043265	+	2	1550	81
LNC_001433	XLOC_026284	lincRNA	5	35698519	35698779	+	1	261	57
LNC_001434	XLOC_026302	lincRNA	5	38699601	38699846	+	1	246	41
LNC_001435	XLOC_026330	lincRNA	5	40067975	40068972	+	1	998	124
LNC_001436	XLOC_026346	lincRNA	5	41213548	41215689	+	3	784	112
LNC_001437	XLOC_026359	lincRNA	5	43128532	43136664	+	2	618	119
LNC_000811	XLOC_015219	lincRNA	2	39795469	39796530	+	2	757	83
LNC_000810	XLOC_015180	lincRNA	2	39146181	39148982	+	1	2802	75
LNC_000813	XLOC_015228	lincRNA	2	39968994	39971341	+	2	2124	63
LNC_000812	XLOC_015223	lincRNA	2	39844844	39848028	+	2	377	82
LNC_000815	XLOC_015228	lincRNA	2	39969175	39971341	+	2	620	45
LNC_000814	XLOC_015228	lincRNA	2	39968994	39971341	+	3	1103	58
LNC_000817	XLOC_015277	antisense_lncRNA	2	40573996	40575086	+	1	1091	174
LNC_000816	XLOC_015265	antisense_lncRNA	2	40493892	40494266	+	1	375	72
LNC_001720	XLOC_031796	antisense_lncRNA	6	46392135	46395798	-	2	3593	107
LNC_001721	XLOC_031857	lincRNA	6	47218777	47219074	-	1	298	53
LNC_002185	XLOC_040104	lincRNA	9	2016865	2017306	-	1	442	48
LNC_002184	XLOC_040075	lincRNA	9	1555951	1556295	-	1	345	115
LNC_002187	XLOC_040211	lincRNA	9	3939248	3942164	-	2	2650	86
LNC_002186	XLOC_040161	lincRNA	9	3071227	3071435	-	1	209	69
LNC_002181	XLOC_040017	antisense_lncRNA	9	741003	743504	-	1	2502	77
LNC_002180	XLOC_040016	lincRNA	9	739687	740106	-	1	420	39
LNC_002183	XLOC_040069	lincRNA	9	1425626	1426087	-	1	462	51
LNC_002182	XLOC_040059	antisense_lncRNA	9	1299943	1304021	-	2	274	82
LNC_002189	XLOC_040233	lincRNA	9	4339134	4342196	-	2	1427	89
LNC_002188	XLOC_040229	lincRNA	9	4304114	4304323	-	1	210	68
LNC_001504	XLOC_027822	lincRNA	5	25805335	25809947	-	2	4521	88
LNC_001505	XLOC_027822	lincRNA	5	25805335	25809947	-	3	1328	60
LNC_001506	XLOC_027866	lincRNA	5	28565907	28569068	-	1	3162	102
LNC_001507	XLOC_027869	lincRNA	5	28877906	28880664	-	2	1376	97
LNC_001500	XLOC_027815	lincRNA	5	24887606	24894106	-	2	721	149
LNC_001501	XLOC_027815	lincRNA	5	24887606	24894232	-	2	844	173
LNC_001502	XLOC_027815	lincRNA	5	24891587	24894232	-	2	1290	173
LNC_001503	XLOC_027821	lincRNA	5	25528969	25531868	-	1	2900	101
LNC_002237	XLOC_040904	lincRNA	9	58184166	58184466	-	1	301	88
LNC_002236	XLOC_040795	lincRNA	9	50663800	50664160	-	1	361	48
LNC_002235	XLOC_040775	lincRNA	9	50004984	50020368	-	2	1503	61
LNC_002234	XLOC_040758	lincRNA	9	49275917	49277171	-	1	1255	94
LNC_001508	XLOC_027896	lincRNA	5	30168406	30181112	-	3	868	110
LNC_001509	XLOC_027896	lincRNA	5	30174777	30180963	-	3	438	94
LNC_002231	XLOC_040726	lincRNA	9	46691057	46699235	-	2	950	125
LNC_002230	XLOC_040722	lincRNA	9	46654845	46655491	-	1	647	87
LNC_002001	XLOC_036783	lincRNA	8	65166492	65174035	+	4	2825	141
LNC_000587	XLOC_011184	lincRNA	11	54380396	54384981	-	2	4075	95
LNC_000586	XLOC_011141	lincRNA	11	53639225	53641358	-	3	1508	62
LNC_000585	XLOC_011141	lincRNA	11	53633715	53641358	-	4	1427	62
LNC_000584	XLOC_011109	lincRNA	11	53215572	53216299	-	2	398	87
LNC_000583	XLOC_011072	lincRNA	11	52480777	52481129	-	1	353	117
LNC_000582	XLOC_011064	lincRNA	11	52239281	52239727	-	1	447	51
LNC_000581	XLOC_011034	lincRNA	11	51709075	51711359	-	2	1212	79
LNC_000580	XLOC_010999	lincRNA	11	50866326	50870560	-	2	3960	197
LNC_000589	XLOC_011301	lincRNA	11	56160290	56161275	-	1	986	63
LNC_000588	XLOC_011217	antisense_lncRNA	11	54885184	54886705	-	1	1522	99
LNC_000741	XLOC_013892	lincRNA	12	49601599	49603962	-	2	1299	82
LNC_000740	XLOC_013858	lincRNA	12	47595920	47600762	-	2	4572	139
LNC_000743	XLOC_013940	lincRNA	12	51863156	51866331	-	2	2368	159
LNC_000742	XLOC_013909	antisense_lncRNA	12	50329331	50330433	-	1	1103	91
LNC_000745	XLOC_014008	lincRNA	12	55149719	55158071	-	2	2056	122
LNC_000744	XLOC_014008	lincRNA	12	55141515	55158071	-	3	916	100
LNC_000747	XLOC_014077	antisense_lncRNA	12	61842690	61843044	-	1	355	63
LNC_000746	XLOC_014047	lincRNA	12	60040186	60044482	-	2	3836	88
LNC_000749	XLOC_014114	lincRNA	12	62605199	62609149	-	3	3628	119
LNC_000748	XLOC_014106	lincRNA	12	62257448	62257962	-	1	515	80
LNC_001612	XLOC_029729	lincRNA	6	41789024	41791818	+	1	2795	151
LNC_001613	XLOC_029740	lincRNA	6	41931744	41932151	+	1	408	76
LNC_001614	XLOC_029893	antisense_lncRNA	6	43919483	43920794	+	1	1312	89
LNC_001615	XLOC_029966	antisense_lncRNA	6	44775108	44777158	+	2	1966	92
LNC_001616	XLOC_030113	lincRNA	6	46737571	46746118	+	2	1504	65
LNC_001617	XLOC_030162	lincRNA	6	47293448	47293957	+	1	510	69
LNC_001768	XLOC_032734	lincRNA	7	47134375	47135830	+	2	781	60
LNC_001769	XLOC_032736	lincRNA	7	47170905	47173209	+	2	1514	102
LNC_001764	XLOC_032724	lincRNA	7	46773261	46783355	+	2	1328	69
LNC_001765	XLOC_032724	lincRNA	7	46773261	46783355	+	2	1314	69
LNC_001766	XLOC_032724	lincRNA	7	46773477	46783355	+	2	1129	69
LNC_001767	XLOC_032730	lincRNA	7	46854048	46861231	+	3	6753	109
LNC_001760	XLOC_032679	lincRNA	7	40869300	40870603	+	1	1304	104
LNC_001761	XLOC_032687	lincRNA	7	41129383	41131078	+	1	1696	111
LNC_001762	XLOC_032703	lincRNA	7	44184668	44189530	+	4	2045	80
LNC_001763	XLOC_032706	lincRNA	7	44374583	44374866	+	1	284	62
LNC_000369	XLOC_007342	lincRNA	10	25782442	25782648	-	1	207	51
LNC_000368	XLOC_007313	lincRNA	10	24148589	24148859	-	1	271	87
LNC_000367	XLOC_007291	lincRNA	10	21862263	21862555	-	1	293	97
LNC_000366	XLOC_007283	lincRNA	10	21631794	21637719	-	2	4769	74
LNC_000365	XLOC_007283	lincRNA	10	21631794	21637620	-	2	5460	74
LNC_000364	XLOC_007283	lincRNA	10	21623077	21637697	-	3	2019	68
LNC_000363	XLOC_007263	lincRNA	10	20920866	20924826	-	2	3779	108
LNC_000362	XLOC_007263	lincRNA	10	20920866	20924826	-	2	3257	108
LNC_000361	XLOC_007263	lincRNA	10	20920866	20924809	-	2	2117	100
LNC_000360	XLOC_007246	lincRNA	10	18424415	18426482	-	2	1367	92
LNC_000569	XLOC_010891	lincRNA	11	45475514	45475867	-	1	354	64
LNC_000568	XLOC_010888	lincRNA	11	45459789	45460301	-	1	513	104
LNC_000561	XLOC_010864	lincRNA	11	45339355	45339843	-	1	489	49
LNC_000560	XLOC_010842	antisense_lncRNA	11	43639856	43641138	-	2	1073	101
LNC_000563	XLOC_010878	antisense_lncRNA	11	45403859	45404930	-	1	1072	109
LNC_000562	XLOC_010873	lincRNA	11	45446281	45448915	-	1	2635	83
LNC_000565	XLOC_010880	antisense_lncRNA	11	45406274	45406626	-	1	353	98
LNC_000564	XLOC_010879	antisense_lncRNA	11	45405806	45406120	-	1	315	54
LNC_000567	XLOC_010886	lincRNA	11	45444327	45444921	-	1	595	66
LNC_000566	XLOC_010883	lincRNA	11	45423468	45423972	-	1	505	73
LNC_002079	XLOC_037879	lincRNA	8	58138878	58139177	-	1	300	56
LNC_001829	XLOC_034015	lincRNA	7	8594824	8598081	-	3	321	97
LNC_001828	XLOC_033996	lincRNA	7	7666348	7667150	-	2	724	90
LNC_001359	XLOC_025351	antisense_lncRNA	4	64580145	64584362	-	5	3051	107
LNC_001358	XLOC_025330	antisense_lncRNA	4	64303757	64304914	-	1	1158	85
LNC_001355	XLOC_025261	lincRNA	4	63120237	63121458	-	1	1222	88
LNC_001354	XLOC_025041	lincRNA	4	59513745	59514410	-	2	336	95
LNC_001357	XLOC_025296	lincRNA	4	63771936	63773698	-	1	1763	130
LNC_001356	XLOC_025262	lincRNA	4	63129694	63130959	-	1	1266	80
LNC_001351	XLOC_024989	lincRNA	4	58510144	58511677	-	1	1534	362
LNC_001350	XLOC_024983	lincRNA	4	58433366	58434562	-	2	900	60
LNC_001353	XLOC_024994	antisense_lncRNA	4	58656372	58658257	-	2	1693	105
LNC_001352	XLOC_024994	antisense_lncRNA	4	58654122	58658228	-	2	764	105
LNC_001199	XLOC_022745	lincRNA	4	16255424	16258067	+	2	1201	117
LNC_001198	XLOC_022727	lincRNA	4	13320091	13320315	+	1	225	42
LNC_001197	XLOC_022688	lincRNA	4	11890160	11896777	+	2	748	102
LNC_001196	XLOC_022687	lincRNA	4	11591973	11592287	+	1	315	65
LNC_001195	XLOC_022685	lincRNA	4	11588286	11593303	+	2	827	91
LNC_001194	XLOC_022656	lincRNA	4	9441592	9452396	+	2	2277	75
LNC_001193	XLOC_022656	lincRNA	4	9441592	9452396	+	2	4540	108
LNC_001192	XLOC_022656	lincRNA	4	9441592	9444288	+	2	1900	117
LNC_001191	XLOC_022648	lincRNA	4	8897140	8897498	+	1	359	119
LNC_001190	XLOC_022608	lincRNA	4	7565073	7566853	+	1	1781	105
LNC_001821	XLOC_033936	lincRNA	7	5808249	5818945	-	2	1256	72
LNC_001820	XLOC_033936	lincRNA	7	5808249	5818858	-	4	1395	71
LNC_000178	XLOC_003792	lincRNA	1	77074477	77076146	-	1	1670	93
LNC_000179	XLOC_003798	lincRNA	1	77176465	77176970	-	1	506	168
LNC_000176	XLOC_003788	lincRNA	1	76988322	76989202	-	1	881	84
LNC_000177	XLOC_003790	lincRNA	1	77057988	77059448	-	1	1461	120
LNC_000174	XLOC_003766	antisense_lncRNA	1	76267598	76271445	-	2	3419	92
LNC_000175	XLOC_003785	lincRNA	1	76910706	76912853	-	1	2148	179
LNC_000172	XLOC_003728	lincRNA	1	74992505	74993101	-	1	597	99
LNC_000173	XLOC_003766	antisense_lncRNA	1	76265229	76271444	-	2	805	79
LNC_000170	XLOC_003654	lincRNA	1	72817761	72821979	-	2	3556	83
LNC_000171	XLOC_003709	lincRNA	1	74673392	74674088	-	1	697	53
LNC_001997	XLOC_036542	lincRNA	8	61893330	61893531	+	1	202	40
LNC_001996	XLOC_036476	antisense_lncRNA	8	60740087	60745248	+	5	860	100
LNC_001995	XLOC_036476	antisense_lncRNA	8	60740087	60745248	+	5	854	100
LNC_001994	XLOC_036476	antisense_lncRNA	8	60739005	60739961	+	3	560	88
LNC_001993	XLOC_036457	antisense_lncRNA	8	60494054	60494838	+	1	785	93
LNC_001992	XLOC_036414	antisense_lncRNA	8	59715803	59716149	+	1	347	41
LNC_001991	XLOC_036405	antisense_lncRNA	8	59562140	59570946	+	2	1324	54
LNC_001990	XLOC_036394	antisense_lncRNA	8	59329598	59331966	+	1	2369	73
LNC_001999	XLOC_036593	antisense_lncRNA	8	62565694	62566564	+	2	658	141
LNC_001998	XLOC_036569	antisense_lncRNA	8	62279396	62280813	+	1	1418	72
LNC_001283	XLOC_024351	lincRNA	4	17631200	17631574	-	1	375	49
LNC_001282	XLOC_024350	lincRNA	4	17629323	17630098	-	1	776	258
LNC_001281	XLOC_024323	lincRNA	4	14616067	14616991	-	1	925	308
LNC_001280	XLOC_024302	lincRNA	4	12020849	12021101	-	1	253	78
LNC_001287	XLOC_024363	antisense_lncRNA	4	18381816	18385467	-	2	621	108
LNC_001286	XLOC_024363	antisense_lncRNA	4	18381816	18385395	-	2	539	133
LNC_001285	XLOC_024359	lincRNA	4	18272597	18272990	-	1	394	57
LNC_001284	XLOC_024352	lincRNA	4	18190067	18190351	-	1	285	48
LNC_001289	XLOC_024371	lincRNA	4	18865648	18872841	-	2	6475	160
LNC_001288	XLOC_024366	lincRNA	4	18560596	18560834	-	1	239	79
LNC_001979	XLOC_036193	lincRNA	8	55518323	55518987	+	1	665	70
LNC_001978	XLOC_036175	lincRNA	8	55043049	55045917	+	1	2869	123
LNC_001971	XLOC_036088	lincRNA	8	52792239	52795006	+	2	2387	112
LNC_001970	XLOC_036076	lincRNA	8	52328403	52335283	+	2	5536	162
LNC_001973	XLOC_036125	lincRNA	8	53948779	53958376	+	3	1312	80
LNC_001972	XLOC_036125	lincRNA	8	53948757	53958376	+	3	1362	90
LNC_001975	XLOC_036141	lincRNA	8	54492877	54493123	+	1	247	81
LNC_001974	XLOC_036125	lincRNA	8	53948784	53958376	+	2	1178	77
LNC_001977	XLOC_036165	lincRNA	8	54796816	54797115	+	1	300	57
LNC_001976	XLOC_036163	lincRNA	8	54784960	54786147	+	3	1010	89
LNC_000521	XLOC_010437	antisense_lncRNA	11	13387893	13388212	-	1	320	48
LNC_000520	XLOC_010424	lincRNA	11	13279576	13287523	-	2	637	104
LNC_000002	XLOC_000116	lincRNA	1	1627859	1628199	+	1	341	59
LNC_000003	XLOC_000265	lincRNA	1	4217506	4220020	+	1	2515	135
LNC_000001	XLOC_000104	antisense_lncRNA	1	1423294	1424798	+	2	1407	86
LNC_000006	XLOC_000308	lincRNA	1	5377153	5378233	+	1	1081	142
LNC_000007	XLOC_000327	lincRNA	1	5938999	5948265	+	2	765	104
LNC_000004	XLOC_000270	lincRNA	1	4365167	4365761	+	1	595	131
LNC_000005	XLOC_000272	lincRNA	1	4402419	4402862	+	1	444	53
LNC_000008	XLOC_000345	lincRNA	1	6323574	6324728	+	1	1155	143
LNC_000009	XLOC_000346	lincRNA	1	6325439	6326773	+	1	1335	93
LNC_000529	XLOC_010484	lincRNA	11	16217155	16223230	-	2	3328	102
LNC_001031	XLOC_019504	lincRNA	3	60005380	60006022	+	1	643	137
LNC_002310	XLOC_041695	lincRNA	SL2.40sc04437	3546	4580	+	1	1035	89
LNC_002311	XLOC_041696	lincRNA	SL2.40sc04437	6997	8127	+	1	1131	98
LNC_001427	XLOC_026269	lincRNA	5	32913264	32925912	+	2	1015	171
LNC_001426	XLOC_026259	lincRNA	5	31636646	31638382	+	2	1255	98
LNC_001425	XLOC_026246	lincRNA	5	30931014	30931330	+	1	317	65
LNC_001424	XLOC_026231	lincRNA	5	30156955	30157160	+	1	206	44
LNC_000828	XLOC_015842	antisense_lncRNA	2	48776694	48792011	+	5	896	83
LNC_000829	XLOC_015856	lincRNA	2	48979177	48979580	+	1	404	39
LNC_001421	XLOC_026181	lincRNA	5	26908848	26935481	+	2	8652	120
LNC_001420	XLOC_026169	lincRNA	5	26459989	26462828	+	2	1420	154
LNC_000824	XLOC_015584	antisense_lncRNA	2	45065871	45071967	+	4	2169	129
LNC_000825	XLOC_015670	lincRNA	2	46282220	46282505	+	1	286	69
LNC_000826	XLOC_015812	antisense_lncRNA	2	48299484	48305569	+	2	712	77
LNC_000827	XLOC_015815	antisense_lncRNA	2	48342861	48345381	+	1	2521	140
LNC_000820	XLOC_015476	lincRNA	2	43518988	43519784	+	1	797	89
LNC_000821	XLOC_015528	antisense_lncRNA	2	44378273	44379528	+	1	1256	139
LNC_000822	XLOC_015529	antisense_lncRNA	2	44398075	44400834	+	2	1912	85
LNC_000823	XLOC_015558	lincRNA	2	44786993	44787231	+	1	239	71
LNC_000958	XLOC_018566	lincRNA	3	6304644	6305060	+	1	417	63
LNC_000959	XLOC_018573	lincRNA	3	6406317	6414214	+	5	6707	112
LNC_000950	XLOC_018477	lincRNA	3	4434713	4438386	+	2	3210	111
LNC_000951	XLOC_018477	lincRNA	3	4434755	4438386	+	2	1613	111
LNC_000952	XLOC_018495	lincRNA	3	4814540	4818267	+	4	530	74
LNC_000953	XLOC_018495	lincRNA	3	4814543	4815745	+	2	953	74
LNC_000954	XLOC_018504	lincRNA	3	4923875	4924157	+	1	283	44
LNC_000955	XLOC_018530	antisense_lncRNA	3	5431651	5439145	+	1	7495	254
LNC_000956	XLOC_018537	lincRNA	3	5528719	5529775	+	1	1057	145
LNC_000957	XLOC_018556	lincRNA	3	5917041	5918310	+	1	1270	110
LNC_001519	XLOC_028060	lincRNA	5	50188056	50190480	-	3	1014	53
LNC_001518	XLOC_028060	lincRNA	5	50188056	50190480	-	4	1094	53
LNC_001513	XLOC_027973	lincRNA	5	36962769	36962990	-	1	222	72
LNC_001512	XLOC_027927	lincRNA	5	31448319	31458541	-	2	1533	87
LNC_001511	XLOC_027927	lincRNA	5	31448319	31458417	-	2	1431	87
LNC_001510	XLOC_027897	lincRNA	5	30205478	30208471	-	1	2994	120
LNC_001517	XLOC_028029	lincRNA	5	45935199	45939075	-	2	1160	171
LNC_001516	XLOC_028026	lincRNA	5	45831411	45831793	-	1	383	85
LNC_001515	XLOC_027988	lincRNA	5	40068284	40068973	-	1	690	124
LNC_001514	XLOC_027985	lincRNA	5	39811179	39814572	-	1	3394	145
LNC_002088	XLOC_038343	lincRNA	8	65470067	65474566	-	2	1338	72
LNC_002089	XLOC_038343	lincRNA	8	65472116	65474566	-	2	1548	72
LNC_002084	XLOC_038185	antisense_lncRNA	8	63367540	63367985	-	1	446	60
LNC_002085	XLOC_038222	lincRNA	8	63920203	63921339	-	2	1046	103
LNC_002086	XLOC_038229	lincRNA	8	63996277	63996645	-	1	369	76
LNC_002087	XLOC_038326	lincRNA	8	65201746	65202028	-	1	283	79
LNC_002080	XLOC_037997	lincRNA	8	60246900	60247947	-	1	1048	92
LNC_002081	XLOC_038028	lincRNA	8	60617813	60618055	-	1	243	40
LNC_002082	XLOC_038101	lincRNA	8	61893239	61893463	-	1	225	56
LNC_002083	XLOC_038128	antisense_lncRNA	8	62297718	62303642	-	2	2772	145
LNC_001902	XLOC_035382	lincRNA	8	2431168	2435595	+	2	4093	114
LNC_000774	XLOC_014666	lincRNA	2	24188993	24189346	+	1	354	36
LNC_000775	XLOC_014672	lincRNA	2	24493263	24507503	+	2	1452	96
LNC_000776	XLOC_014673	lincRNA	2	24495155	24514360	+	2	523	77
LNC_000777	XLOC_014693	lincRNA	2	25146888	25147956	+	1	1069	62
LNC_000770	XLOC_014645	lincRNA	2	22940860	22942790	+	2	1689	87
LNC_000771	XLOC_014645	lincRNA	2	22940904	22942790	+	3	633	102
LNC_000772	XLOC_014645	lincRNA	2	22940922	22945392	+	2	1731	116
LNC_000773	XLOC_014650	lincRNA	2	23154681	23156202	+	2	508	66
LNC_001607	XLOC_029518	lincRNA	6	38702913	38706686	+	2	3345	113
LNC_001606	XLOC_029504	lincRNA	6	38421707	38422795	+	1	1089	68
LNC_001605	XLOC_029483	lincRNA	6	37955652	37957632	+	2	1847	103
LNC_001604	XLOC_029483	antisense_lncRNA	6	37955622	37962385	+	3	1202	103
LNC_000778	XLOC_014694	lincRNA	2	25150913	25151302	+	1	390	48
LNC_000779	XLOC_014738	lincRNA	2	26892019	26894104	+	1	2086	137
LNC_001601	XLOC_029348	antisense_lncRNA	6	35483220	35483632	+	1	413	56
LNC_001600	XLOC_029331	antisense_lncRNA	6	34765239	34770203	+	2	726	83
LNC_000488	XLOC_009417	antisense_lncRNA	11	45463453	45465429	+	1	1977	138
LNC_000489	XLOC_009418	lincRNA	11	45475514	45475872	+	1	359	64
LNC_000486	XLOC_009413	lincRNA	11	45449823	45450271	+	1	449	95
LNC_000487	XLOC_009415	lincRNA	11	45459789	45460287	+	1	499	104
LNC_000484	XLOC_009384	lincRNA	11	43169252	43173705	+	2	1484	95
LNC_000485	XLOC_009398	antisense_lncRNA	11	45238519	45239151	+	1	633	124
LNC_000482	XLOC_009374	lincRNA	11	42814172	42821095	+	2	1286	74
LNC_000483	XLOC_009379	lincRNA	11	42918140	42918840	+	1	701	72
LNC_000480	XLOC_009321	lincRNA	11	35109874	35110171	+	1	298	72
LNC_000481	XLOC_009346	lincRNA	11	37860213	37860493	+	1	281	35
LNC_001773	XLOC_032755	lincRNA	7	48837717	48840229	+	2	1089	151
LNC_001772	XLOC_032748	lincRNA	7	47779822	47786862	+	2	1028	158
LNC_001771	XLOC_032748	lincRNA	7	47779698	47786862	+	2	2934	158
LNC_001770	XLOC_032739	antisense_lncRNA	7	47451146	47465091	+	2	1017	104
LNC_001777	XLOC_032802	lincRNA	7	52048092	52049357	+	1	1266	115
LNC_001776	XLOC_032798	antisense_lncRNA	7	51839695	51842254	+	2	1311	87
LNC_001775	XLOC_032786	lincRNA	7	51262298	51264033	+	2	961	71
LNC_001774	XLOC_032786	lincRNA	7	51262298	51264033	+	2	1552	69
LNC_001779	XLOC_032815	lincRNA	7	52440600	52442503	+	1	1904	101
LNC_001778	XLOC_032812	lincRNA	7	52310178	52314472	+	2	2100	157
LNC_000392	XLOC_007723	lincRNA	10	53406655	53406860	-	1	206	43
LNC_000393	XLOC_007725	lincRNA	10	53466492	53466975	-	2	253	51
LNC_000390	XLOC_007667	antisense_lncRNA	10	51195312	51196333	-	1	1022	158
LNC_000391	XLOC_007669	lincRNA	10	51207073	51210187	-	1	3115	110
LNC_000396	XLOC_007751	lincRNA	10	54266680	54269298	-	2	1373	93
LNC_000397	XLOC_007758	lincRNA	10	54437364	54437720	-	1	357	68
LNC_000394	XLOC_007728	antisense_lncRNA	10	53524119	53529760	-	2	983	78
LNC_000395	XLOC_007740	lincRNA	10	53931214	53939606	-	2	653	66
LNC_000398	XLOC_007781	lincRNA	10	55141713	55161885	-	3	633	44
LNC_000399	XLOC_007781	lincRNA	10	55160483	55161889	-	2	564	50
LNC_000558	XLOC_010837	lincRNA	11	43473893	43474741	-	1	849	101
LNC_000559	XLOC_010840	lincRNA	11	43573118	43573579	-	1	462	55
LNC_000554	XLOC_010792	lincRNA	11	38351057	38351770	-	1	714	99
LNC_000555	XLOC_010816	lincRNA	11	41486069	41515705	-	2	534	45
LNC_000556	XLOC_010828	lincRNA	11	42335545	42345299	-	3	9270	98
LNC_000557	XLOC_010829	lincRNA	11	42380544	42380922	-	1	379	50
LNC_000550	XLOC_010702	lincRNA	11	32291521	32291801	-	1	281	58
LNC_000551	XLOC_010724	lincRNA	11	32584853	32589457	-	4	2291	75
LNC_000552	XLOC_010724	lincRNA	11	32584853	32589535	-	5	1370	72
LNC_000553	XLOC_010777	lincRNA	11	36239211	36239690	-	1	480	159
LNC_002057	XLOC_037554	lincRNA	8	49625813	49627763	-	2	1635	94
LNC_002056	XLOC_037469	lincRNA	8	42431227	42431708	-	1	482	83
LNC_002055	XLOC_037417	lincRNA	8	34963038	34963469	-	1	432	65
LNC_001360	XLOC_025368	antisense_lncRNA	4	64831625	64833427	-	1	1803	123
LNC_001361	XLOC_025409	antisense_lncRNA	4	65494197	65495088	-	1	892	110
LNC_001362	XLOC_025554	antisense_lncRNA	5	1019952	1025837	+	2	1169	83
LNC_001363	XLOC_025697	lincRNA	5	3064782	3065287	+	1	506	119
LNC_001364	XLOC_025726	lincRNA	5	3496791	3501849	+	4	3428	111
LNC_001365	XLOC_025740	lincRNA	5	3807805	3810412	+	2	1951	113
LNC_001366	XLOC_025746	antisense_lncRNA	5	3943989	3944202	+	1	214	50
LNC_001367	XLOC_025784	lincRNA	5	4676640	4677306	+	1	667	72
LNC_001368	XLOC_025786	lincRNA	5	4693101	4695536	+	1	2436	127
LNC_001369	XLOC_025789	lincRNA	5	4761239	4762046	+	2	596	79
LNC_002052	XLOC_037393	lincRNA	8	30342570	30349936	-	4	5675	214
LNC_001162	XLOC_021823	antisense_lncRNA	3	65681323	65683635	-	1	2313	185
LNC_001163	XLOC_021832	lincRNA	3	65787674	65788138	-	1	465	60
LNC_001160	XLOC_021708	lincRNA	3	63898472	63898681	-	1	210	70
LNC_001161	XLOC_021765	lincRNA	3	64913733	64914465	-	2	649	53
LNC_001166	XLOC_021874	antisense_lncRNA	3	66398092	66400208	-	2	1812	76
LNC_001167	XLOC_021874	antisense_lncRNA	3	66398092	66400218	-	3	1972	85
LNC_001164	XLOC_021863	lincRNA	3	66237696	66239562	-	2	1144	101
LNC_001165	XLOC_021874	antisense_lncRNA	3	66398092	66400111	-	2	1668	76
LNC_001168	XLOC_021961	antisense_lncRNA	3	67664630	67669638	-	2	1880	96
LNC_001169	XLOC_021961	antisense_lncRNA	3	67664630	67671401	-	3	1104	115
LNC_000169	XLOC_003654	lincRNA	1	72817761	72821977	-	3	2634	95
LNC_000168	XLOC_003640	antisense_lncRNA	1	72351581	72355548	-	2	3798	178
LNC_000165	XLOC_003631	lincRNA	1	72087229	72090629	-	4	1290	89
LNC_000164	XLOC_003631	lincRNA	1	72086927	72090379	-	4	540	83
LNC_000167	XLOC_003640	antisense_lncRNA	1	72351001	72355488	-	4	658	66
LNC_000166	XLOC_003632	lincRNA	1	72097219	72100944	-	3	786	94
LNC_000161	XLOC_003608	lincRNA	1	70599453	70601815	-	2	1812	112
LNC_000160	XLOC_003607	lincRNA	1	70524117	70526451	-	1	2335	97
LNC_000163	XLOC_003612	lincRNA	1	70737430	70739549	-	2	1643	69
LNC_000162	XLOC_003609	lincRNA	1	70677733	70680086	-	1	2354	98
LNC_001948	XLOC_035824	antisense_lncRNA	8	34296481	34309984	+	2	900	143
LNC_001949	XLOC_035826	lincRNA	8	34424898	34432805	+	2	6701	1398
LNC_001944	XLOC_035807	lincRNA	8	32480510	32480736	+	1	227	43
LNC_001945	XLOC_035808	lincRNA	8	32481256	32481734	+	1	479	77
LNC_001946	XLOC_035811	lincRNA	8	33726527	33726824	+	1	298	47
LNC_001947	XLOC_035824	antisense_lncRNA	8	34296477	34309984	+	2	3085	143
LNC_001940	XLOC_035761	antisense_lncRNA	8	27475264	27478522	+	2	3047	138
LNC_001941	XLOC_035777	lincRNA	8	29098282	29100951	+	1	2670	126
LNC_001942	XLOC_035780	lincRNA	8	29321271	29321519	+	1	249	56
LNC_001943	XLOC_035799	lincRNA	8	32250215	32295396	+	3	759	82
LNC_000011	XLOC_000364	antisense_lncRNA	1	7575176	7581703	+	2	6378	138
LNC_000010	XLOC_000350	lincRNA	1	6545501	6548706	+	3	2353	84
LNC_000013	XLOC_000379	lincRNA	1	9462336	9462543	+	1	208	52
LNC_000012	XLOC_000370	lincRNA	1	8335498	8338483	+	3	956	72
LNC_000015	XLOC_000400	antisense_lncRNA	1	10481896	10492659	+	2	476	89
LNC_000014	XLOC_000395	lincRNA	1	10289619	10292588	+	2	1848	168
LNC_000017	XLOC_000469	lincRNA	1	14787308	14791305	+	2	491	66
LNC_000016	XLOC_000452	lincRNA	1	13952630	13952938	+	1	309	92
LNC_000019	XLOC_000555	lincRNA	1	23567367	23567849	+	1	483	93
LNC_000018	XLOC_000508	lincRNA	1	18645269	18646796	+	2	1447	77
LNC_001388	XLOC_026043	lincRNA	5	13935334	13974955	+	2	912	106
LNC_001389	XLOC_026081	lincRNA	5	18426773	18427563	+	1	791	47
LNC_001382	XLOC_025996	lincRNA	5	10613065	10625359	+	3	877	77
LNC_001383	XLOC_025996	lincRNA	5	10613073	10625359	+	4	933	90
LNC_001380	XLOC_025979	lincRNA	5	9929351	9929573	+	1	223	74
LNC_001381	XLOC_025996	lincRNA	5	10613056	10616796	+	2	3268	94
LNC_001386	XLOC_026042	lincRNA	5	13803512	13805338	+	1	1827	168
LNC_001387	XLOC_026043	lincRNA	5	13935235	13962650	+	2	6191	112
LNC_001384	XLOC_026016	lincRNA	5	11785169	11785440	+	1	272	90
LNC_001385	XLOC_026029	lincRNA	5	12429823	12435536	+	2	1078	122
LNC_001961	XLOC_035930	lincRNA	8	46708529	46708839	+	1	311	83
LNC_000833	XLOC_015924	lincRNA	2	49906631	49907137	+	1	507	59
LNC_000832	XLOC_015923	lincRNA	2	49903781	49904814	+	1	1034	344
LNC_000831	XLOC_015887	lincRNA	2	49432650	49433244	+	1	595	96
LNC_000830	XLOC_015873	lincRNA	2	49296083	49297119	+	2	714	59
LNC_000837	XLOC_016002	lincRNA	2	50889955	50891180	+	1	1226	67
LNC_000836	XLOC_016001	lincRNA	2	50888337	50889377	+	1	1041	73
LNC_000835	XLOC_015978	lincRNA	2	50531027	50535756	+	4	3636	97
LNC_000834	XLOC_015974	lincRNA	2	50485082	50488197	+	1	3116	133
LNC_000839	XLOC_016010	antisense_lncRNA	2	50938951	50941962	+	2	2036	86
LNC_000838	XLOC_016005	lincRNA	2	50920107	50920403	+	1	297	44
LNC_000949	XLOC_018464	antisense_lncRNA	3	4110166	4111845	+	3	520	73
LNC_000948	XLOC_018440	antisense_lncRNA	3	3548682	3550010	+	2	378	77
LNC_000947	XLOC_018428	lincRNA	3	3336917	3339192	+	2	2135	101
LNC_000946	XLOC_018418	lincRNA	3	3174924	3175130	+	1	207	69
LNC_000945	XLOC_018386	antisense_lncRNA	3	2761919	2762747	+	1	829	89
LNC_000944	XLOC_018373	antisense_lncRNA	3	2595740	2596613	+	1	874	77
LNC_000943	XLOC_018364	antisense_lncRNA	3	2403705	2405625	+	2	1609	110
LNC_000942	XLOC_018364	antisense_lncRNA	3	2403640	2405625	+	3	1785	110
LNC_000941	XLOC_018345	lincRNA	3	2068276	2070082	+	2	1519	84
LNC_000940	XLOC_018315	lincRNA	3	1596385	1596975	+	1	591	63
LNC_001568	XLOC_028928	lincRNA	6	10972432	10972753	+	1	322	89
LNC_001569	XLOC_028957	lincRNA	6	12849636	12849875	+	1	240	77
LNC_001566	XLOC_028899	lincRNA	6	5816709	5817650	+	1	942	80
LNC_001567	XLOC_028911	lincRNA	6	7921151	7921447	+	1	297	67
LNC_001564	XLOC_028876	lincRNA	6	4303317	4310531	+	2	670	86
LNC_001565	XLOC_028895	lincRNA	6	5162171	5165493	+	2	1378	135
LNC_001562	XLOC_028788	lincRNA	6	2454932	2455288	+	1	357	94
LNC_001563	XLOC_028802	lincRNA	6	2688747	2689268	+	1	522	102
LNC_001560	XLOC_028774	lincRNA	6	2243457	2249132	+	2	830	84
LNC_001561	XLOC_028787	lincRNA	6	2453022	2453404	+	1	383	94
LNC_002093	XLOC_038475	lincRNA	9	1410293	1410525	+	1	233	30
LNC_002092	XLOC_038474	lincRNA	9	1408618	1409622	+	2	355	52
LNC_002091	XLOC_038446	lincRNA	9	1017320	1020645	+	2	3210	81
LNC_002090	XLOC_038408	antisense_lncRNA	9	546330	548459	+	2	471	78
LNC_002097	XLOC_038755	lincRNA	9	7402241	7405960	+	2	2911	94
LNC_002096	XLOC_038669	lincRNA	9	4775298	4776848	+	1	1551	98
LNC_002095	XLOC_038604	lincRNA	9	3746495	3749655	+	2	3052	122
LNC_002094	XLOC_038492	lincRNA	9	1585582	1585861	+	1	280	67
LNC_002099	XLOC_038767	lincRNA	9	8066203	8073098	+	2	774	80
LNC_002098	XLOC_038757	lincRNA	9	7420666	7424157	+	1	3492	129
LNC_001430	XLOC_026280	lincRNA	5	34919532	34922358	+	1	2827	165
LNC_000769	XLOC_014638	lincRNA	2	22511684	22513792	+	1	2109	94
LNC_000768	XLOC_014616	lincRNA	2	21391960	21404658	+	3	1711	96
LNC_001431	XLOC_026281	lincRNA	5	35038133	35041170	+	2	2939	79
LNC_000763	XLOC_014492	lincRNA	2	7240060	7243761	+	2	3470	98
LNC_000762	XLOC_014491	lincRNA	2	7236546	7236792	+	1	247	40
LNC_000761	XLOC_014485	lincRNA	2	6971231	6971614	+	1	384	54
LNC_000760	XLOC_014476	antisense_lncRNA	2	6335067	6349264	+	2	1091	115
LNC_000767	XLOC_014600	lincRNA	2	20035088	20037957	+	1	2870	157
LNC_000766	XLOC_014585	lincRNA	2	17880256	17880968	+	1	713	73
LNC_000765	XLOC_014493	lincRNA	2	7269361	7292822	+	2	867	88
LNC_000764	XLOC_014492	lincRNA	2	7240088	7243761	+	2	3443	119
LNC_001438	XLOC_026359	lincRNA	5	43128532	43139128	+	2	1124	119
LNC_001439	XLOC_026385	antisense_lncRNA	5	46567684	46596407	+	2	1438	134
LNC_001669	XLOC_030738	antisense_lncRNA	6	23471388	23474318	-	1	2931	186
LNC_000499	XLOC_009835	lincRNA	11	55858428	55859148	+	1	721	105
LNC_000498	XLOC_009834	lincRNA	11	55851713	55852358	+	1	646	73
LNC_001668	XLOC_030737	antisense_lncRNA	6	23465256	23471216	-	1	5961	130
LNC_000495	XLOC_009600	lincRNA	11	51858174	51864760	+	3	5419	216
LNC_000494	XLOC_009520	lincRNA	11	50224117	50226928	+	1	2812	244
LNC_000497	XLOC_009704	lincRNA	11	53708627	53709704	+	1	1078	89
LNC_000496	XLOC_009646	antisense_lncRNA	11	52733429	52735499	+	1	2071	77
LNC_000491	XLOC_009491	lincRNA	11	49618562	49619759	+	1	1198	79
LNC_000490	XLOC_009459	lincRNA	11	48717849	48718790	+	1	942	62
LNC_000493	XLOC_009494	lincRNA	11	49630474	49631345	+	1	872	82
LNC_000492	XLOC_009493	antisense_lncRNA	11	49628914	49630381	+	1	1468	126
LNC_002400	XLOC_042135	lincRNA	SL2.40sc06941	1606	2113	-	1	508	112
LNC_002401	XLOC_042141	lincRNA	SL2.40sc06969	922	1141	-	1	220	73
LNC_002402	XLOC_042147	lincRNA	SL2.40sc06984	1	577	-	1	577	98
LNC_002403	XLOC_042149	lincRNA	SL2.40sc06987	539	2595	+	2	1960	86
LNC_002404	XLOC_042149	lincRNA	SL2.40sc06987	576	2595	+	2	1939	78
LNC_002405	XLOC_042150	lincRNA	SL2.40sc07009	2	2165	+	1	2164	136
LNC_002406	XLOC_042152	lincRNA	SL2.40sc07012	2072	4532	+	2	965	135
LNC_001706	XLOC_031209	antisense_lncRNA	6	37989640	37994256	-	1	4617	126
LNC_001707	XLOC_031248	lincRNA	6	38719569	38720599	-	1	1031	87
LNC_001704	XLOC_031195	lincRNA	6	37661001	37668938	-	2	712	86
LNC_001705	XLOC_031195	lincRNA	6	37668234	37668890	-	1	657	99
LNC_001702	XLOC_031190	antisense_lncRNA	6	37567650	37571241	-	2	505	104
LNC_001703	XLOC_031194	lincRNA	6	37605686	37606010	-	1	325	58
LNC_001700	XLOC_031170	lincRNA	6	37123753	37133762	-	7	5520	118
LNC_001701	XLOC_031183	lincRNA	6	37349033	37349386	-	1	354	94
LNC_001708	XLOC_031308	lincRNA	6	39508990	39512333	-	1	3344	115
LNC_001709	XLOC_031362	lincRNA	6	40165053	40167571	-	1	2519	99
LNC_000381	XLOC_007553	lincRNA	10	46072615	46076113	-	5	1757	78
LNC_000380	XLOC_007529	lincRNA	10	43892729	43893178	-	1	450	58
LNC_000383	XLOC_007572	lincRNA	10	46998211	47006292	-	3	3862	120
LNC_000382	XLOC_007572	lincRNA	10	46991004	47006479	-	3	832	120
LNC_000385	XLOC_007572	lincRNA	10	47002493	47006673	-	3	948	120
LNC_000384	XLOC_007572	lincRNA	10	46998211	47006512	-	3	2744	120
LNC_000387	XLOC_007613	lincRNA	10	48990498	48990842	-	1	345	49
LNC_000386	XLOC_007572	lincRNA	10	47002493	47006839	-	2	4210	124
LNC_000389	XLOC_007665	lincRNA	10	51172316	51172704	-	1	389	129
LNC_000388	XLOC_007619	lincRNA	10	49534713	49537481	-	1	2769	126
LNC_001666	XLOC_030728	lincRNA	6	22976715	22985176	-	4	4952	95
LNC_000543	XLOC_010576	lincRNA	11	21411046	21418750	-	2	2494	112
LNC_000542	XLOC_010548	lincRNA	11	19887244	19889176	-	2	571	97
LNC_001018	XLOC_019274	lincRNA	3	53864287	53864754	+	1	468	50
LNC_001019	XLOC_019302	lincRNA	3	54672586	54673046	+	1	461	76
LNC_000547	XLOC_010641	lincRNA	11	30248705	30251337	-	1	2633	117
LNC_000546	XLOC_010576	lincRNA	11	21411046	21418831	-	2	6390	117
LNC_000545	XLOC_010576	lincRNA	11	21411046	21418831	-	2	2057	94
LNC_000544	XLOC_010576	lincRNA	11	21411046	21418827	-	2	4602	117
LNC_001012	XLOC_019143	lincRNA	3	51781269	51784362	+	2	1365	180
LNC_001013	XLOC_019180	lincRNA	3	52462922	52463310	+	1	389	32
LNC_001010	XLOC_019130	lincRNA	3	51457578	51460620	+	2	2049	112
LNC_001011	XLOC_019140	lincRNA	3	51702543	51702903	+	1	361	51
LNC_001016	XLOC_019272	antisense_lncRNA	3	53856282	53858248	+	1	1967	67
LNC_001017	XLOC_019273	antisense_lncRNA	3	53858432	53858900	+	1	469	63
LNC_001014	XLOC_019257	lincRNA	3	53598089	53598494	+	1	406	59
LNC_001015	XLOC_019258	lincRNA	3	53623468	53624183	+	1	716	135
LNC_001377	XLOC_025933	lincRNA	5	8064327	8065337	+	1	1011	70
LNC_001376	XLOC_025920	lincRNA	5	7733430	7735934	+	2	1013	100
LNC_001375	XLOC_025920	lincRNA	5	7733320	7735934	+	2	1394	114
LNC_001374	XLOC_025916	lincRNA	5	7483132	7486389	+	4	529	83
LNC_001373	XLOC_025872	antisense_lncRNA	5	6221791	6223102	+	1	1312	107
LNC_001372	XLOC_025839	antisense_lncRNA	5	5772688	5773308	+	1	621	87
LNC_001371	XLOC_025800	lincRNA	5	4958003	4958279	+	1	277	92
LNC_001370	XLOC_025796	antisense_lncRNA	5	4856402	4858833	+	2	657	105
LNC_001379	XLOC_025976	lincRNA	5	9819943	9822368	+	2	1075	180
LNC_001378	XLOC_025938	lincRNA	5	8150672	8154056	+	2	559	81
LNC_001171	XLOC_022109	antisense_lncRNA	3	69841238	69845931	-	2	4613	155
LNC_001170	XLOC_021976	lincRNA	3	67851511	67852147	-	1	637	82
LNC_001173	XLOC_022139	lincRNA	3	70299380	70302676	-	3	709	81
LNC_001172	XLOC_022139	lincRNA	3	70299380	70302676	-	3	763	99
LNC_001175	XLOC_022196	lincRNA	4	423109	427537	+	2	715	89
LNC_001174	XLOC_022174	antisense_lncRNA	4	96046	99222	+	2	3089	105
LNC_001177	XLOC_022285	lincRNA	4	1863238	1864359	+	1	1122	102
LNC_001176	XLOC_022254	lincRNA	4	1351585	1352178	+	1	594	101
LNC_001179	XLOC_022382	lincRNA	4	3220275	3221343	+	2	451	102
LNC_001178	XLOC_022286	lincRNA	4	1870278	1871200	+	1	923	77
LNC_000150	XLOC_003507	antisense_lncRNA	1	66034808	66035485	-	1	678	116
LNC_000151	XLOC_003512	lincRNA	1	66473441	66473671	-	1	231	44
LNC_000152	XLOC_003547	lincRNA	1	68394608	68397038	-	1	2431	120
LNC_000153	XLOC_003570	lincRNA	1	69379126	69379431	-	1	306	50
LNC_000154	XLOC_003573	lincRNA	1	69479616	69480007	-	1	392	73
LNC_000155	XLOC_003579	lincRNA	1	69531891	69532152	-	1	262	52
LNC_000156	XLOC_003580	lincRNA	1	69540061	69540284	-	1	224	37
LNC_000157	XLOC_003600	antisense_lncRNA	1	70239688	70241878	-	2	1003	82
LNC_000158	XLOC_003603	lincRNA	1	70403460	70405585	-	2	1649	93
LNC_000159	XLOC_003603	lincRNA	1	70403460	70405588	-	2	1937	98
LNC_001953	XLOC_035891	lincRNA	8	42446684	42448405	+	2	1587	75
LNC_001952	XLOC_035849	lincRNA	8	37620549	37622936	+	2	2095	123
LNC_001951	XLOC_035836	lincRNA	8	36327028	36328105	+	1	1078	359
LNC_001950	XLOC_035834	lincRNA	8	35106212	35108916	+	2	1055	124
LNC_001957	XLOC_035923	lincRNA	8	46620389	46625284	+	2	4666	184
LNC_001956	XLOC_035898	lincRNA	8	44759084	44759431	+	1	348	46
LNC_001955	XLOC_035891	lincRNA	8	42446690	42449868	+	3	928	68
LNC_001954	XLOC_035891	lincRNA	8	42446690	42449868	+	2	811	68
LNC_001959	XLOC_035923	lincRNA	8	46620579	46625284	+	2	4363	148
LNC_001958	XLOC_035923	lincRNA	8	46620403	46625284	+	2	4633	148
LNC_000024	XLOC_000694	lincRNA	1	35812840	35815449	+	1	2610	129
LNC_000025	XLOC_000729	lincRNA	1	43313189	43313807	+	1	619	79
LNC_000026	XLOC_000781	lincRNA	1	52425463	52425676	+	1	214	70
LNC_000027	XLOC_000810	lincRNA	1	55353961	55356966	+	3	2068	83
LNC_000020	XLOC_000611	lincRNA	1	25841665	25843840	+	2	1162	122
LNC_000021	XLOC_000612	lincRNA	1	25857744	25862449	+	2	1095	140
LNC_000022	XLOC_000612	lincRNA	1	25857744	25868191	+	3	907	140
LNC_000023	XLOC_000648	lincRNA	1	29831957	29845340	+	3	1075	49
LNC_000028	XLOC_000810	lincRNA	1	55354052	55356966	+	5	929	66
LNC_000029	XLOC_000810	lincRNA	1	55354101	55356966	+	6	948	107
LNC_001399	XLOC_026123	lincRNA	5	20706464	20708931	+	2	857	129
LNC_001398	XLOC_026121	lincRNA	5	20690088	20690418	+	1	331	68
LNC_001391	XLOC_026089	lincRNA	5	19312435	19317902	+	5	832	94
LNC_001390	XLOC_026085	lincRNA	5	19063560	19067267	+	2	3300	137
LNC_001393	XLOC_026089	lincRNA	5	19312526	19317902	+	5	675	72
LNC_001392	XLOC_026089	lincRNA	5	19312520	19317359	+	5	1131	66
LNC_001395	XLOC_026089	lincRNA	5	19312559	19317902	+	6	813	64
LNC_001394	XLOC_026089	lincRNA	5	19312527	19314678	+	2	2016	133
LNC_001397	XLOC_026110	lincRNA	5	20218196	20252098	+	3	717	87
LNC_001396	XLOC_026102	lincRNA	5	19916530	19919135	+	2	1204	172
LNC_000846	XLOC_016188	antisense_lncRNA	2	53691669	53695942	+	5	2227	109
LNC_000847	XLOC_016188	antisense_lncRNA	2	53691669	53696145	+	6	1922	79
LNC_000844	XLOC_016143	lincRNA	2	53077663	53080613	+	1	2951	120
LNC_000845	XLOC_016188	antisense_lncRNA	2	53691522	53696145	+	7	1145	80
LNC_000842	XLOC_016104	antisense_lncRNA	2	52481281	52482720	+	1	1440	104
LNC_000843	XLOC_016132	antisense_lncRNA	2	52898601	52903188	+	3	3472	116
LNC_000840	XLOC_016040	lincRNA	2	51410096	51413676	+	3	2830	77
LNC_000841	XLOC_016060	antisense_lncRNA	2	51744864	51746607	+	1	1744	147
LNC_002398	XLOC_042121	lincRNA	SL2.40sc06867	9	3072	-	5	1244	270
LNC_002399	XLOC_042134	lincRNA	SL2.40sc06941	2	1518	-	1	1517	136
LNC_000541	XLOC_010528	lincRNA	11	18749271	18755561	-	2	2061	92
LNC_000848	XLOC_016188	antisense_lncRNA	2	53691669	53696145	+	5	2732	82
LNC_000849	XLOC_016188	antisense_lncRNA	2	53691669	53696145	+	3	2737	82
LNC_002152	XLOC_039329	lincRNA	9	60287368	60289811	+	2	1701	105
LNC_002153	XLOC_039340	lincRNA	9	60656976	60657306	+	1	331	57
LNC_002150	XLOC_039295	lincRNA	9	58315120	58320696	+	4	1134	119
LNC_000540	XLOC_010528	lincRNA	11	18747594	18755700	-	2	6141	115
LNC_002156	XLOC_039389	lincRNA	9	62110766	62111152	+	1	387	43
LNC_002157	XLOC_039401	lincRNA	9	62552422	62552751	+	1	330	75
LNC_002154	XLOC_039376	antisense_lncRNA	9	61857649	61857887	+	1	239	48
LNC_002155	XLOC_039386	lincRNA	9	62075246	62076658	+	1	1413	83
LNC_002158	XLOC_039436	lincRNA	9	63675264	63676409	+	2	1005	63
LNC_002159	XLOC_039449	lincRNA	9	63970927	63971284	+	1	358	62
LNC_002054	XLOC_037406	antisense_lncRNA	8	33893744	33896412	-	1	2669	125
LNC_000549	XLOC_010687	lincRNA	11	31972637	31981147	-	2	1574	101
LNC_000548	XLOC_010669	lincRNA	11	31306786	31307600	-	1	815	131
LNC_001579	XLOC_029111	lincRNA	6	25278526	25280014	+	2	1163	65
LNC_001578	XLOC_029111	lincRNA	6	25278352	25280014	+	2	1286	96
LNC_001575	XLOC_029030	lincRNA	6	21000304	21004653	+	2	935	97
LNC_001574	XLOC_029025	lincRNA	6	20515182	20515721	+	1	540	66
LNC_001577	XLOC_029032	lincRNA	6	21341021	21341326	+	1	306	55
LNC_001576	XLOC_029030	lincRNA	6	21000308	21004653	+	2	949	103
LNC_001571	XLOC_028981	lincRNA	6	16124611	16125017	+	1	407	94
LNC_001570	XLOC_028980	lincRNA	6	16118959	16124008	+	2	515	75
LNC_001573	XLOC_028987	lincRNA	6	16823102	16823888	+	2	505	82
LNC_001572	XLOC_028984	lincRNA	6	16361175	16361582	+	1	408	109
LNC_002233	XLOC_040751	lincRNA	9	48847329	48847626	-	1	298	73
LNC_002232	XLOC_040726	lincRNA	9	46691057	46699263	-	3	1411	134
LNC_002051	XLOC_037380	lincRNA	8	28684787	28713718	-	2	1799	167
LNC_000718	XLOC_013536	lincRNA	12	32147342	32159551	-	2	7743	141
LNC_000719	XLOC_013540	lincRNA	12	32415674	32416040	-	1	367	61
LNC_000716	XLOC_013536	lincRNA	12	32147342	32159551	-	2	7654	141
LNC_000717	XLOC_013536	lincRNA	12	32147342	32159551	-	2	8017	141
LNC_000714	XLOC_013532	lincRNA	12	31911165	31921924	-	2	1243	102
LNC_000715	XLOC_013534	antisense_lncRNA	12	31946838	31947357	-	1	520	93
LNC_000712	XLOC_013518	lincRNA	12	29589657	29592966	-	3	2805	86
LNC_000713	XLOC_013521	lincRNA	12	29986455	29986909	-	1	455	78
LNC_000710	XLOC_013479	lincRNA	12	23975896	23977583	-	2	801	117
LNC_000711	XLOC_013496	lincRNA	12	26630103	26630511	-	1	409	87
LNC_002050	XLOC_037380	lincRNA	8	28684787	28713718	-	2	1813	167
LNC_002378	XLOC_042033	lincRNA	SL2.40sc06396	105285	109235	+	3	2309	143
LNC_002379	XLOC_042033	lincRNA	SL2.40sc06396	105286	109235	+	3	1583	143
LNC_002372	XLOC_041998	lincRNA	SL2.40sc06153	1	2344	+	1	2344	117
LNC_002373	XLOC_042001	lincRNA	SL2.40sc06185	4182	4425	+	1	244	16
LNC_002370	XLOC_041987	lincRNA	SL2.40sc06064	1222	1885	-	1	664	117
LNC_002371	XLOC_041988	lincRNA	SL2.40sc06064	2910	5335	-	1	2426	97
LNC_002376	XLOC_042023	lincRNA	SL2.40sc06336	18	429	-	1	412	57
LNC_002377	XLOC_042030	lincRNA	SL2.40sc06388	145894	146135	-	1	242	52
LNC_002374	XLOC_042002	lincRNA	SL2.40sc06185	4122	4424	-	1	303	27
LNC_002375	XLOC_042010	lincRNA	SL2.40sc06210	1	2034	-	1	2034	90
LNC_000622	XLOC_011975	lincRNA	12	31950169	31955315	+	1	5147	412
LNC_000623	XLOC_011976	lincRNA	12	32067802	32071275	+	2	2260	124
LNC_000620	XLOC_011946	lincRNA	12	29986680	29987034	+	1	355	49
LNC_000621	XLOC_011953	lincRNA	12	31146987	31149018	+	2	1978	75
LNC_000626	XLOC_011997	lincRNA	12	33849710	33852848	+	5	1506	108
LNC_000627	XLOC_011997	lincRNA	12	33849710	33852848	+	4	1406	108
LNC_000624	XLOC_011977	lincRNA	12	32099472	32102621	+	1	3150	148
LNC_000625	XLOC_011987	lincRNA	12	33611615	33612938	+	1	1324	73
LNC_000628	XLOC_011997	lincRNA	12	33849958	33852848	+	6	1365	78
LNC_000629	XLOC_011997	lincRNA	12	33849975	33852848	+	5	1378	75
LNC_001715	XLOC_031607	antisense_lncRNA	6	43666550	43668805	-	1	2256	142
LNC_001714	XLOC_031461	lincRNA	6	41669939	41671002	-	2	656	66
LNC_001717	XLOC_031688	antisense_lncRNA	6	44928635	44930611	-	2	736	75
LNC_001716	XLOC_031688	lincRNA	6	44928635	44929971	-	2	930	95
LNC_001711	XLOC_031458	lincRNA	6	41640595	41641516	-	1	922	172
LNC_001710	XLOC_031376	antisense_lncRNA	6	40379918	40380715	-	2	600	127
LNC_001713	XLOC_031461	lincRNA	6	41669939	41671002	-	2	626	66
LNC_001712	XLOC_031461	lincRNA	6	41666003	41671103	-	2	570	66
LNC_001719	XLOC_031779	antisense_lncRNA	6	46136259	46136495	-	1	237	67
LNC_001718	XLOC_031771	lincRNA	6	46043164	46045588	-	1	2425	122
LNC_000536	XLOC_010501	lincRNA	11	17210357	17210695	-	1	339	49
LNC_000537	XLOC_010508	lincRNA	11	17506409	17507269	-	1	861	102
LNC_000534	XLOC_010500	lincRNA	11	17204777	17208189	-	3	603	73
LNC_000535	XLOC_010500	lincRNA	11	17206298	17208174	-	2	1356	93
LNC_000532	XLOC_010500	lincRNA	11	17204777	17208131	-	3	897	72
LNC_000533	XLOC_010500	lincRNA	11	17204777	17208164	-	3	850	73
LNC_000530	XLOC_010484	lincRNA	11	16221345	16223230	-	2	616	93
LNC_000531	XLOC_010498	lincRNA	11	17177111	17177569	-	1	459	59
LNC_001001	XLOC_018992	lincRNA	3	37148063	37162427	+	3	637	65
LNC_001000	XLOC_018992	lincRNA	3	37148031	37162549	+	3	2399	92
LNC_001003	XLOC_018998	lincRNA	3	37817403	37817741	+	1	339	69
LNC_001002	XLOC_018997	lincRNA	3	37388527	37388851	+	1	325	58
LNC_001005	XLOC_019035	lincRNA	3	44573900	44576192	+	2	977	67
LNC_001004	XLOC_018999	lincRNA	3	38057917	38058143	+	1	227	75
LNC_000538	XLOC_010509	lincRNA	11	17518658	17520830	-	1	2173	110
LNC_000539	XLOC_010528	lincRNA	11	18747594	18755561	-	3	1772	92
LNC_002392	XLOC_042082	lincRNA	SL2.40sc06596	7633	8534	+	1	902	130
LNC_001144	XLOC_021171	lincRNA	3	52296851	52299137	-	2	790	75
LNC_001145	XLOC_021184	lincRNA	3	52444384	52444778	-	1	395	72
LNC_001146	XLOC_021193	antisense_lncRNA	3	52549315	52554920	-	2	5515	166
LNC_001147	XLOC_021223	antisense_lncRNA	3	53111244	53112581	-	1	1338	188
LNC_001140	XLOC_021119	lincRNA	3	50275750	50275966	-	1	217	68
LNC_001141	XLOC_021130	lincRNA	3	51042965	51047135	-	5	909	83
LNC_001142	XLOC_021130	lincRNA	3	51042965	51047136	-	5	895	78
LNC_001143	XLOC_021149	lincRNA	3	51702126	51702904	-	1	779	83
LNC_000442	XLOC_008901	lincRNA	11	9121370	9133584	+	5	3078	118
LNC_000443	XLOC_008901	lincRNA	11	9121370	9133584	+	4	4203	118
LNC_000440	XLOC_008901	lincRNA	11	9121353	9122930	+	2	1375	69
LNC_000441	XLOC_008901	lincRNA	11	9121361	9133584	+	4	4213	118
LNC_000446	XLOC_008942	lincRNA	11	10591131	10591354	+	1	224	45
LNC_000447	XLOC_008943	lincRNA	11	10611050	10611369	+	1	320	65
LNC_000444	XLOC_008901	lincRNA	11	9128050	9133584	+	2	5387	118
LNC_000445	XLOC_008939	lincRNA	11	10491900	10496930	+	1	5031	142
LNC_002239	XLOC_040918	lincRNA	9	58639892	58640156	-	1	265	88
LNC_000147	XLOC_003494	lincRNA	1	65569096	65575442	-	3	790	56
LNC_000146	XLOC_003492	lincRNA	1	65540857	65544367	-	2	559	74
LNC_000145	XLOC_003469	lincRNA	1	64093502	64096556	-	2	1731	80
LNC_000144	XLOC_003464	lincRNA	1	63921669	63922803	-	2	924	95
LNC_000143	XLOC_003452	lincRNA	1	63504958	63510641	-	1	5684	97
LNC_000142	XLOC_003451	antisense_lncRNA	1	63503911	63504638	-	1	728	70
LNC_000141	XLOC_003450	lincRNA	1	63501731	63503187	-	1	1457	143
LNC_000140	XLOC_003442	lincRNA	1	63116181	63123855	-	3	1518	80
LNC_000149	XLOC_003501	lincRNA	1	65973382	65976747	-	2	778	90
LNC_000148	XLOC_003497	lincRNA	1	65651937	65652229	-	1	293	45
LNC_001618	XLOC_030193	lincRNA	6	47699240	47700246	+	1	1007	128
LNC_001619	XLOC_030209	antisense_lncRNA	6	47950719	47952187	+	1	1469	71
LNC_001926	XLOC_035609	lincRNA	8	13006829	13008827	+	1	1999	153
LNC_001927	XLOC_035618	antisense_lncRNA	8	14364408	14373426	+	2	544	60
LNC_001924	XLOC_035566	lincRNA	8	10120990	10121284	+	1	295	97
LNC_001925	XLOC_035598	lincRNA	8	11895719	11910292	+	2	549	141
LNC_001922	XLOC_035561	lincRNA	8	9985692	9986094	+	1	403	81
LNC_001923	XLOC_035564	lincRNA	8	10118835	10119336	+	1	502	166
LNC_001920	XLOC_035547	lincRNA	8	8472023	8472546	+	1	524	174
LNC_001921	XLOC_035559	lincRNA	8	9271609	9272109	+	1	501	167
LNC_001928	XLOC_035634	lincRNA	8	15099046	15099778	+	1	733	76
LNC_001929	XLOC_035657	lincRNA	8	16164088	16166034	+	2	903	102
LNC_001610	XLOC_029607	lincRNA	6	40013560	40014550	+	1	991	65
LNC_000039	XLOC_000882	antisense_lncRNA	1	61415984	61421450	+	3	2829	105
LNC_000038	XLOC_000876	lincRNA	1	61033989	61037701	+	4	1808	117
LNC_002397	XLOC_042120	lincRNA	SL2.40sc06851	2	2181	-	1	2180	264
LNC_001611	XLOC_029635	lincRNA	6	40450434	40451358	+	3	419	47
LNC_000033	XLOC_000831	lincRNA	1	57225743	57226241	+	1	499	45
LNC_000032	XLOC_000816	lincRNA	1	56249283	56249561	+	1	279	80
LNC_000031	XLOC_000810	lincRNA	1	55355073	55356966	+	3	1677	83
LNC_000030	XLOC_000810	lincRNA	1	55354102	55356966	+	3	2080	105
LNC_000037	XLOC_000867	lincRNA	1	59927648	59927953	+	1	306	53
LNC_000036	XLOC_000852	lincRNA	1	57958703	57958989	+	1	287	60
LNC_000035	XLOC_000845	lincRNA	1	57683752	57684159	+	1	408	59
LNC_000034	XLOC_000839	lincRNA	1	57577473	57579733	+	2	2144	92
LNC_001812	XLOC_033897	lincRNA	7	4585862	4590440	-	3	2562	98
LNC_001813	XLOC_033897	lincRNA	7	4585862	4590440	-	4	1922	98
LNC_001810	XLOC_033895	lincRNA	7	4548936	4551322	-	1	2387	77
LNC_001811	XLOC_033897	lincRNA	7	4585862	4590427	-	4	1934	98
LNC_001816	XLOC_033909	lincRNA	7	4964554	4964980	-	1	427	80
LNC_001817	XLOC_033910	lincRNA	7	4969120	4970000	-	1	881	78
LNC_001814	XLOC_033897	lincRNA	7	4587681	4590427	-	2	2666	98
LNC_001815	XLOC_033897	lincRNA	7	4587681	4590440	-	3	2039	98
LNC_001818	XLOC_033912	lincRNA	7	4988671	4989325	-	1	655	72
LNC_001819	XLOC_033936	lincRNA	7	5808249	5818849	-	3	1206	71
LNC_002077	XLOC_037862	antisense_lncRNA	8	57904360	57905600	-	1	1241	196
LNC_002076	XLOC_037831	lincRNA	8	57512999	57513469	-	1	471	51
LNC_002248	XLOC_041031	lincRNA	9	62473691	62476401	-	3	1130	80
LNC_002249	XLOC_041031	lincRNA	9	62475213	62476442	-	3	556	84
LNC_002072	XLOC_037722	lincRNA	8	54991015	54996540	-	2	3546	104
LNC_002240	XLOC_040935	lincRNA	9	59372150	59373153	-	2	610	95
LNC_000855	XLOC_016308	antisense_lncRNA	2	2520996	2536295	-	3	6163	162
LNC_000854	XLOC_016308	lincRNA	2	2520996	2531181	-	2	9626	162
LNC_000857	XLOC_016314	lincRNA	2	3211384	3213503	-	2	1860	111
LNC_000856	XLOC_016314	lincRNA	2	3211384	3212711	-	2	1122	127
LNC_000851	XLOC_016188	antisense_lncRNA	2	53691778	53696145	+	4	553	79
LNC_000850	XLOC_016188	antisense_lncRNA	2	53691717	53695942	+	3	2719	82
LNC_000853	XLOC_016274	lincRNA	2	54820552	54826989	+	2	4590	153
LNC_000852	XLOC_016195	lincRNA	2	53752984	53753417	+	1	434	144
LNC_000859	XLOC_016330	lincRNA	2	5081872	5083962	-	1	2091	81
LNC_000858	XLOC_016314	lincRNA	2	3211384	3213503	-	2	1869	114
LNC_002389	XLOC_042069	lincRNA	SL2.40sc06557	84208	85005	+	1	798	64
LNC_002388	XLOC_042053	lincRNA	SL2.40sc06533	3265	3785	-	1	521	65
LNC_002141	XLOC_039189	lincRNA	9	52244243	52245085	+	1	843	154
LNC_002140	XLOC_039183	lincRNA	9	50783856	50786744	+	2	585	49
LNC_002143	XLOC_039221	lincRNA	9	54175735	54180768	+	2	647	149
LNC_002142	XLOC_039221	lincRNA	9	54175710	54176515	+	2	682	121
LNC_002145	XLOC_039243	lincRNA	9	54721020	54722785	+	2	1703	87
LNC_002144	XLOC_039237	lincRNA	9	54696995	54701102	+	2	2287	107
LNC_002147	XLOC_039250	lincRNA	9	54940872	54942293	+	2	1323	77
LNC_002146	XLOC_039243	lincRNA	9	54721029	54722785	+	2	1449	110
LNC_002149	XLOC_039286	antisense_lncRNA	9	57608491	57610297	+	3	1629	168
LNC_002148	XLOC_039259	antisense_lncRNA	9	55829622	55832752	+	1	3131	110
LNC_002358	XLOC_041934	lincRNA	SL2.40sc05650	2645	3867	-	2	434	89
LNC_001540	XLOC_028173	lincRNA	5	56988772	56991637	-	3	1684	106
LNC_001541	XLOC_028173	lincRNA	5	56988772	56991637	-	4	1416	105
LNC_001542	XLOC_028173	lincRNA	5	56988772	56991637	-	3	1723	105
LNC_001543	XLOC_028261	lincRNA	5	59112386	59112743	-	1	358	118
LNC_001544	XLOC_028262	lincRNA	5	59116039	59117497	-	1	1459	244
LNC_001545	XLOC_028283	lincRNA	5	59891802	59893708	-	2	1507	87
LNC_001546	XLOC_028283	lincRNA	5	59891802	59893891	-	3	1031	87
LNC_001547	XLOC_028283	lincRNA	5	59891802	59893964	-	4	1100	73
LNC_001548	XLOC_028285	lincRNA	5	59921484	59922463	-	2	835	82
LNC_001549	XLOC_028285	lincRNA	5	59921484	59922502	-	3	533	62
LNC_002043	XLOC_037320	lincRNA	8	23931119	23936671	-	4	2955	87
LNC_002044	XLOC_037329	lincRNA	8	24123560	24126076	-	2	2407	87
LNC_000709	XLOC_013479	lincRNA	12	23975896	23977332	-	2	504	108
LNC_000708	XLOC_013479	lincRNA	12	23975896	23977159	-	2	457	113
LNC_000705	XLOC_013408	lincRNA	12	13556468	13556694	-	1	227	60
LNC_000704	XLOC_013394	lincRNA	12	12084759	12088763	-	2	814	64
LNC_000707	XLOC_013474	lincRNA	12	23789748	23789979	-	1	232	76
LNC_000706	XLOC_013424	lincRNA	12	15403601	15403824	-	1	224	67
LNC_000701	XLOC_013305	lincRNA	12	6976736	6977152	-	1	417	67
LNC_000700	XLOC_013303	antisense_lncRNA	12	6986695	6989222	-	3	2301	98
LNC_000703	XLOC_013385	lincRNA	12	11713377	11730484	-	2	432	46
LNC_000702	XLOC_013351	lincRNA	12	10047346	10047678	-	1	333	110
LNC_002045	XLOC_037339	lincRNA	8	24435574	24437576	-	1	2003	75
LNC_001496	XLOC_027790	lincRNA	5	23864575	23869388	-	3	1543	120
LNC_001497	XLOC_027796	lincRNA	5	24365770	24370014	-	3	581	75
LNC_001494	XLOC_027790	lincRNA	5	23864575	23869322	-	3	1473	84
LNC_001495	XLOC_027790	lincRNA	5	23864575	23869347	-	4	1619	124
LNC_001492	XLOC_027765	lincRNA	5	22756422	22757390	-	1	969	98
LNC_001493	XLOC_027790	lincRNA	5	23864575	23868359	-	3	1802	124
LNC_001490	XLOC_027715	lincRNA	5	20134199	20135380	-	1	1182	146
LNC_001491	XLOC_027729	lincRNA	5	20306968	20307322	-	1	355	95
LNC_002361	XLOC_041941	lincRNA	SL2.40sc05689	1093	2422	+	1	1330	443
LNC_002360	XLOC_041940	lincRNA	SL2.40sc05672	1088	2401	+	1	1314	103
LNC_002363	XLOC_041957	lincRNA	SL2.40sc05766	1	8551	-	1	8551	134
LNC_002362	XLOC_041953	lincRNA	SL2.40sc05756	417	829	+	1	413	70
LNC_002365	XLOC_041971	lincRNA	SL2.40sc05942	2	2710	+	1	2709	96
LNC_002364	XLOC_041959	lincRNA	SL2.40sc05799	190	2243	+	1	2054	160
LNC_001498	XLOC_027796	lincRNA	5	24365770	24383009	-	5	5028	116
LNC_001499	XLOC_027796	lincRNA	5	24365770	24383009	-	6	5203	116
LNC_001870	XLOC_034599	lincRNA	7	57885232	57891026	-	2	3874	127
LNC_001871	XLOC_034628	antisense_lncRNA	7	58604296	58609003	-	2	368	73
LNC_002047	XLOC_037370	lincRNA	8	27633298	27633568	-	1	271	52
LNC_001872	XLOC_034670	lincRNA	7	59389025	59389254	-	1	230	75
LNC_000631	XLOC_012005	lincRNA	12	34676064	34677788	+	2	859	69
LNC_000630	XLOC_011997	lincRNA	12	33849976	33852848	+	4	1444	74
LNC_000633	XLOC_012058	lincRNA	12	37508528	37513193	+	2	1039	274
LNC_000632	XLOC_012058	lincRNA	12	37508528	37511430	+	2	1669	78
LNC_000635	XLOC_012065	lincRNA	12	37651058	37654881	+	2	2997	110
LNC_000634	XLOC_012065	lincRNA	12	37650887	37654881	+	2	2886	110
LNC_000637	XLOC_012080	lincRNA	12	38033117	38034503	+	1	1387	85
LNC_000636	XLOC_012065	lincRNA	12	37651790	37654881	+	2	2893	110
LNC_000639	XLOC_012150	lincRNA	12	39937174	39937913	+	2	591	113
LNC_000638	XLOC_012092	lincRNA	12	38353322	38354925	+	2	1151	152
LNC_001722	XLOC_031911	antisense_lncRNA	6	48111155	48117977	-	2	6695	113
LNC_001723	XLOC_031914	lincRNA	6	48158185	48158485	-	1	301	63
LNC_001724	XLOC_031934	lincRNA	6	48322447	48322809	-	1	363	58
LNC_001725	XLOC_031952	lincRNA	6	48476597	48482014	-	2	701	78
LNC_001726	XLOC_031991	lincRNA	6	48871619	48872129	-	1	511	63
LNC_001727	XLOC_031994	lincRNA	6	48901506	48904219	-	2	867	67
LNC_001876	XLOC_034751	antisense_lncRNA	7	61025274	61027952	-	1	2679	117
LNC_001877	XLOC_034766	antisense_lncRNA	7	61365953	61371212	-	2	859	89
LNC_001879	XLOC_034797	antisense_lncRNA	7	62049701	62050204	-	1	504	59
LNC_002294	XLOC_041639	lincRNA	SL2.40sc04046	2373	2884	-	1	512	60
LNC_000525	XLOC_010470	lincRNA	11	14738903	14739499	-	1	597	89
LNC_000524	XLOC_010467	lincRNA	11	14679306	14682103	-	2	750	77
LNC_000527	XLOC_010480	antisense_lncRNA	11	16103423	16103810	-	1	388	51
LNC_000526	XLOC_010472	lincRNA	11	14830923	14863587	-	2	31516	169
LNC_001038	XLOC_019614	lincRNA	3	61937096	61938058	+	1	963	58
LNC_001039	XLOC_019624	lincRNA	3	62339419	62339904	+	1	486	74
LNC_000523	XLOC_010465	lincRNA	11	14567064	14568048	-	2	558	51
LNC_000522	XLOC_010465	lincRNA	11	14567064	14567948	-	2	548	46
LNC_001034	XLOC_019559	antisense_lncRNA	3	60975303	60978165	+	1	2863	134
LNC_001035	XLOC_019561	lincRNA	3	61008461	61009615	+	1	1155	75
LNC_001036	XLOC_019581	antisense_lncRNA	3	61383644	61385092	+	2	1255	120
LNC_001037	XLOC_019586	antisense_lncRNA	3	61447322	61448406	+	1	1085	120
LNC_001030	XLOC_019440	lincRNA	3	58545680	58546416	+	1	737	79
LNC_000528	XLOC_010484	lincRNA	11	16211180	16223230	-	3	995	115
LNC_001032	XLOC_019520	antisense_lncRNA	3	60337662	60338031	+	1	370	98
LNC_001033	XLOC_019543	antisense_lncRNA	3	60708609	60714106	+	2	2272	131
LNC_001159	XLOC_021696	antisense_lncRNA	3	63770062	63770921	-	1	860	67
LNC_001158	XLOC_021668	lincRNA	3	63418864	63419421	-	1	558	73
LNC_002280	XLOC_041437	antisense_lncRNA	9	70131408	70134450	-	2	2911	104
LNC_001153	XLOC_021468	lincRNA	3	60032132	60037190	-	2	3996	107
LNC_001152	XLOC_021384	lincRNA	3	57901264	57908246	-	2	6407	202
LNC_001151	XLOC_021380	lincRNA	3	57789425	57792512	-	1	3088	109
LNC_001150	XLOC_021332	lincRNA	3	55915619	55916094	-	1	476	147
LNC_001157	XLOC_021591	lincRNA	3	62333123	62335482	-	2	2043	60
LNC_001156	XLOC_021575	lincRNA	3	62037809	62038387	-	1	579	61
LNC_001155	XLOC_021574	lincRNA	3	62036853	62037250	-	1	398	45
LNC_001154	XLOC_021573	lincRNA	3	62035323	62035603	-	1	281	40
LNC_000459	XLOC_009072	lincRNA	11	17210357	17210632	+	1	276	46
LNC_000458	XLOC_009070	lincRNA	11	17054042	17057176	+	2	2414	104
LNC_000451	XLOC_009013	antisense_lncRNA	11	13384382	13384640	+	1	259	76
LNC_000450	XLOC_008999	lincRNA	11	13108123	13134899	+	3	5978	95
LNC_000453	XLOC_009017	antisense_lncRNA	11	13391204	13391989	+	1	786	80
LNC_000452	XLOC_009016	antisense_lncRNA	11	13390731	13390963	+	1	233	75
LNC_000455	XLOC_009032	lincRNA	11	13910460	13910909	+	1	450	110
LNC_000454	XLOC_009018	antisense_lncRNA	11	13394844	13395065	+	1	222	73
LNC_000457	XLOC_009053	lincRNA	11	16035225	16037248	+	1	2024	93
LNC_000456	XLOC_009047	lincRNA	11	14738951	14739193	+	1	243	81
LNC_001874	XLOC_034704	lincRNA	7	59961579	59962076	-	1	498	54
LNC_002292	XLOC_041617	lincRNA	SL2.40sc03992	3747	4117	-	1	371	85
LNC_001935	XLOC_035750	lincRNA	8	26807588	26811664	+	3	921	60
LNC_001934	XLOC_035733	lincRNA	8	25560090	25561109	+	2	829	98
LNC_001937	XLOC_035750	lincRNA	8	26807716	26811664	+	3	1428	68
LNC_001936	XLOC_035750	lincRNA	8	26807694	26811664	+	4	1148	68
LNC_001931	XLOC_035661	lincRNA	8	16848839	16849236	+	1	398	86
LNC_001930	XLOC_035659	lincRNA	8	16800864	16802952	+	2	641	72
LNC_001933	XLOC_035685	lincRNA	8	20453020	20453288	+	1	269	89
LNC_001932	XLOC_035675	lincRNA	8	19406431	19409460	+	2	1506	85
LNC_001939	XLOC_035753	lincRNA	8	27186863	27187362	+	1	500	88
LNC_001938	XLOC_035750	lincRNA	8	26807798	26809846	+	2	1809	88
LNC_000048	XLOC_000983	lincRNA	1	69237306	69237534	+	1	229	76
LNC_000049	XLOC_000995	lincRNA	1	69683058	69683724	+	2	396	66
LNC_000046	XLOC_000979	lincRNA	1	68856559	68856781	+	1	223	34
LNC_000047	XLOC_000980	lincRNA	1	69107673	69107942	+	1	270	64
LNC_000044	XLOC_000967	lincRNA	1	67525785	67541074	+	2	3524	224
LNC_000045	XLOC_000967	lincRNA	1	67525859	67541074	+	2	3456	224
LNC_000042	XLOC_000921	lincRNA	1	64640211	64640435	+	1	225	50
LNC_000043	XLOC_000932	lincRNA	1	65609953	65612354	+	2	385	67
LNC_000040	XLOC_000901	lincRNA	1	63453240	63455217	+	2	918	82
LNC_000041	XLOC_000913	lincRNA	1	64094689	64097129	+	2	2178	105
LNC_000288	XLOC_005999	lincRNA	10	47503508	47515904	+	2	608	55
LNC_000289	XLOC_005999	lincRNA	10	47514448	47515904	+	2	499	55
LNC_000280	XLOC_005927	lincRNA	10	44971683	45017719	+	2	734	78
LNC_000281	XLOC_005937	lincRNA	10	45174014	45177274	+	2	2815	81
LNC_000282	XLOC_005938	lincRNA	10	45303752	45304186	+	1	435	49
LNC_000283	XLOC_005965	lincRNA	10	46417065	46423185	+	1	6121	183
LNC_000284	XLOC_005966	lincRNA	10	46424435	46424692	+	1	258	39
LNC_000285	XLOC_005974	lincRNA	10	46756882	46759471	+	1	2590	148
LNC_000286	XLOC_005983	lincRNA	10	46980694	46981371	+	1	678	69
LNC_000287	XLOC_005998	lincRNA	10	47488802	47490468	+	2	638	66
LNC_001801	XLOC_033378	antisense_lncRNA	7	64485864	64504684	+	2	498	46
LNC_001800	XLOC_033343	antisense_lncRNA	7	63938648	63939758	+	2	1035	87
LNC_001803	XLOC_033379	antisense_lncRNA	7	64486100	64487268	+	2	710	104
LNC_001802	XLOC_033378	antisense_lncRNA	7	64486319	64504684	+	2	452	46
LNC_001805	XLOC_033650	lincRNA	7	219715	220128	-	1	414	90
LNC_001804	XLOC_033548	lincRNA	7	66731262	66732414	+	1	1153	98
LNC_001807	XLOC_033833	lincRNA	7	3307570	3308589	-	1	1020	109
LNC_001806	XLOC_033720	antisense_lncRNA	7	1440591	1464303	-	4	472	117
LNC_001809	XLOC_033894	lincRNA	7	4511064	4511846	-	1	783	74
LNC_001808	XLOC_033875	lincRNA	7	4175001	4175300	-	1	300	62
LNC_002137	XLOC_039168	lincRNA	9	49868065	49870632	+	3	1327	95
LNC_001867	XLOC_034551	antisense_lncRNA	7	56396676	56398024	-	1	1349	83
LNC_001866	XLOC_034534	lincRNA	7	55877477	55880067	-	2	1279	96
LNC_000198	XLOC_004727	antisense_lncRNA	1	93056810	93058933	-	2	760	128
LNC_000199	XLOC_004729	antisense_lncRNA	1	93071195	93079010	-	2	7488	135
LNC_000194	XLOC_004692	lincRNA	1	92813783	92830011	-	7	14206	173
LNC_000195	XLOC_004692	lincRNA	1	92813783	92851709	-	11	14616	173
LNC_000196	XLOC_004692	lincRNA	1	92813783	92851734	-	8	13984	173
LNC_000197	XLOC_004692	lincRNA	1	92813783	92851755	-	8	13120	173
LNC_000190	XLOC_004457	lincRNA	1	89138527	89141151	-	2	1917	113
LNC_000191	XLOC_004608	lincRNA	1	91377858	91381329	-	4	1430	88
LNC_000192	XLOC_004637	lincRNA	1	92106044	92106454	-	1	411	40
LNC_000193	XLOC_004692	lincRNA	1	92811681	92816686	-	2	1212	93
LNC_001865	XLOC_034528	lincRNA	7	55704052	55719544	-	3	515	80
LNC_002174	XLOC_039837	lincRNA	9	70856936	70857325	+	1	390	51
LNC_002175	XLOC_039906	lincRNA	9	71864592	71867887	+	1	3296	73
LNC_002176	XLOC_039946	antisense_lncRNA	9	72240841	72243509	+	1	2669	125
LNC_002177	XLOC_039969	lincRNA	9	23812	28218	-	3	627	59
LNC_002170	XLOC_039575	lincRNA	9	66547097	66547832	+	1	736	81
LNC_002171	XLOC_039579	lincRNA	9	66637716	66637990	+	1	275	42
LNC_002172	XLOC_039662	lincRNA	9	68192961	68193276	+	1	316	31
LNC_002173	XLOC_039822	lincRNA	9	70696427	70697166	+	1	740	88
LNC_002178	XLOC_039969	lincRNA	9	23812	28218	-	3	1314	59
LNC_002179	XLOC_039969	lincRNA	9	24685	28218	-	2	1590	65
LNC_000994	XLOC_018915	antisense_lncRNA	3	32171865	32172146	+	1	282	94
LNC_000995	XLOC_018916	lincRNA	3	32285009	32295173	+	2	1024	95
LNC_000996	XLOC_018927	lincRNA	3	32878987	32879205	+	1	219	66
LNC_000997	XLOC_018941	lincRNA	3	33277579	33277923	+	1	345	73
LNC_000990	XLOC_018902	lincRNA	3	31773369	31778419	+	6	1997	105
LNC_000991	XLOC_018902	lincRNA	3	31773369	31778419	+	5	3397	105
LNC_000992	XLOC_018902	lincRNA	3	31773511	31778419	+	7	1902	105
LNC_000993	XLOC_018908	lincRNA	3	32049435	32050738	+	2	1121	73
LNC_000998	XLOC_018957	lincRNA	3	34596106	34596335	+	1	230	64
LNC_000999	XLOC_018958	lincRNA	3	34597837	34598086	+	1	250	63
LNC_001557	XLOC_028703	lincRNA	6	1061899	1064397	+	2	481	60
LNC_001556	XLOC_028605	lincRNA	5	65290827	65291342	-	1	516	79
LNC_001555	XLOC_028506	lincRNA	5	64114063	64114422	-	1	360	64
LNC_001554	XLOC_028412	antisense_lncRNA	5	62607895	62613395	-	3	1461	108
LNC_001553	XLOC_028393	antisense_lncRNA	5	62358636	62359543	-	1	908	77
LNC_001552	XLOC_028391	lincRNA	5	62345859	62348920	-	4	1206	136
LNC_001551	XLOC_028391	lincRNA	5	62345859	62348920	-	4	1358	113
LNC_001550	XLOC_028335	antisense_lncRNA	5	60997538	60998315	-	1	778	83
LNC_002286	XLOC_041590	lincRNA	SL2.40sc03755	3	407	+	1	405	58
LNC_002287	XLOC_041591	lincRNA	SL2.40sc03759	1	2123	+	1	2123	107
LNC_002284	XLOC_041574	lincRNA	SL2.40sc03653	27	1801	-	1	1775	162
LNC_002285	XLOC_041576	lincRNA	SL2.40sc03655	1	2719	-	1	2719	131
LNC_002282	XLOC_041572	lincRNA	SL2.40sc03621	1070	2761	-	1	1692	477
LNC_002283	XLOC_041573	lincRNA	SL2.40sc03647	56	3159	-	1	3104	201
LNC_001559	XLOC_028712	lincRNA	6	1169430	1169668	+	1	239	63
LNC_001558	XLOC_028706	lincRNA	6	1099594	1099803	+	1	210	64
LNC_000868	XLOC_016436	lincRNA	2	16010793	16011032	-	1	240	79
LNC_000869	XLOC_016449	antisense_lncRNA	2	17666300	17684618	-	3	7790	428
LNC_000860	XLOC_016332	lincRNA	2	5423581	5425477	-	1	1897	84
LNC_000861	XLOC_016334	lincRNA	2	5877587	5877894	-	1	308	37
LNC_000862	XLOC_016349	lincRNA	2	7815772	7822648	-	2	762	120
LNC_000863	XLOC_016353	lincRNA	2	7832603	7833633	-	2	614	75
LNC_000864	XLOC_016418	antisense_lncRNA	2	15137700	15138776	-	1	1077	194
LNC_000865	XLOC_016419	lincRNA	2	15139683	15140184	-	1	502	127
LNC_000866	XLOC_016422	lincRNA	2	15331841	15332229	-	1	389	63
LNC_000867	XLOC_016431	lincRNA	2	15709878	15711102	-	1	1225	105
LNC_000730	XLOC_013733	lincRNA	12	40345710	40345980	-	1	271	44
LNC_000731	XLOC_013736	lincRNA	12	40408682	40410716	-	4	1633	68
LNC_000732	XLOC_013817	lincRNA	12	45341690	45343388	-	1	1699	140
LNC_000733	XLOC_013834	lincRNA	12	46714193	46722030	-	2	1376	69
LNC_000734	XLOC_013834	lincRNA	12	46717505	46722023	-	2	3891	103
LNC_000735	XLOC_013836	lincRNA	12	46821184	46821570	-	1	387	71
LNC_000736	XLOC_013853	lincRNA	12	47406315	47409203	-	4	1486	81
LNC_000737	XLOC_013853	lincRNA	12	47406315	47409254	-	4	1492	81
LNC_000738	XLOC_013853	lincRNA	12	47406315	47409254	-	4	1505	81
LNC_000739	XLOC_013858	lincRNA	12	47595920	47600607	-	3	986	139
LNC_001485	XLOC_027586	lincRNA	5	11308437	11309556	-	2	681	112
LNC_001484	XLOC_027585	lincRNA	5	11257668	11257907	-	1	240	70
LNC_001487	XLOC_027608	lincRNA	5	12107918	12109729	-	2	1021	101
LNC_001486	XLOC_027594	lincRNA	5	11652919	11659270	-	2	354	85
LNC_001481	XLOC_027571	antisense_lncRNA	5	10445508	10447977	-	3	2190	89
LNC_001480	XLOC_027545	lincRNA	5	9429506	9431723	-	2	2069	105
LNC_001483	XLOC_027583	lincRNA	5	11214950	11217125	-	2	1215	75
LNC_001482	XLOC_027583	lincRNA	5	11213879	11217033	-	3	814	69
LNC_002354	XLOC_041929	lincRNA	SL2.40sc05627	567	3354	-	3	1449	71
LNC_002355	XLOC_041929	lincRNA	SL2.40sc05627	567	3355	-	3	1772	66
LNC_002356	XLOC_041929	lincRNA	SL2.40sc05627	567	3355	-	3	1480	66
LNC_002357	XLOC_041933	lincRNA	SL2.40sc05636	1866	2535	-	2	581	115
LNC_001489	XLOC_027699	lincRNA	5	19173711	19176425	-	1	2715	102
LNC_001488	XLOC_027664	lincRNA	5	17098441	17101072	-	2	1655	186
LNC_002352	XLOC_041929	lincRNA	SL2.40sc05627	72	3355	-	4	1298	87
LNC_002353	XLOC_041929	lincRNA	SL2.40sc05627	567	3351	-	3	1473	66
LNC_002078	XLOC_037872	lincRNA	8	58017043	58017793	-	1	751	84
LNC_000604	XLOC_011712	lincRNA	12	6427895	6428513	+	1	619	81
LNC_000605	XLOC_011713	lincRNA	12	6431759	6433148	+	1	1390	157
LNC_000606	XLOC_011813	lincRNA	12	12087365	12103164	+	2	1694	132
LNC_000607	XLOC_011823	lincRNA	12	13250838	13251066	+	1	229	72
LNC_000600	XLOC_011635	antisense_lncRNA	12	4464220	4466193	+	1	1974	102
LNC_000601	XLOC_011643	lincRNA	12	4513203	4513834	+	1	632	69
LNC_000602	XLOC_011678	lincRNA	12	5231015	5231993	+	1	979	88
LNC_000603	XLOC_011708	lincRNA	12	6302261	6310858	+	2	7661	94
LNC_001737	XLOC_032323	lincRNA	7	4873418	4878909	+	3	1033	55
LNC_001736	XLOC_032316	lincRNA	7	4643317	4644580	+	1	1264	158
LNC_001735	XLOC_032309	lincRNA	7	4511065	4520179	+	3	1615	70
LNC_001734	XLOC_032253	lincRNA	7	3311824	3312631	+	1	808	79
LNC_000608	XLOC_011831	lincRNA	12	14252104	14255041	+	1	2938	95
LNC_000609	XLOC_011835	lincRNA	12	14455745	14456045	+	1	301	41
LNC_001731	XLOC_032163	antisense_lncRNA	7	1803362	1808375	+	2	1045	96
LNC_001730	XLOC_032140	lincRNA	7	1475143	1477468	+	1	2326	160
LNC_002289	XLOC_041597	lincRNA	SL2.40sc03839	718	3796	-	1	3079	280
LNC_000518	XLOC_010421	lincRNA	11	13135797	13138495	-	3	586	63
LNC_000519	XLOC_010424	lincRNA	11	13279576	13287523	-	2	625	104
LNC_000510	XLOC_010269	lincRNA	11	6504068	6504703	-	1	636	71
LNC_000511	XLOC_010276	lincRNA	11	7002959	7010136	-	2	494	70
LNC_000512	XLOC_010287	lincRNA	11	7641208	7641607	-	1	400	114
LNC_000513	XLOC_010290	antisense_lncRNA	11	7819906	7833087	-	1	13182	127
LNC_000514	XLOC_010317	lincRNA	11	8424052	8424667	-	1	616	61
LNC_000515	XLOC_010332	lincRNA	11	8707857	8708656	-	1	800	55
LNC_000516	XLOC_010362	lincRNA	11	10078029	10080805	-	2	2651	91
LNC_000517	XLOC_010421	lincRNA	11	13135797	13138495	-	2	2034	91
LNC_001023	XLOC_019338	lincRNA	3	56012721	56012958	+	1	238	70
LNC_001022	XLOC_019327	antisense_lncRNA	3	55548697	55549446	+	1	750	99
LNC_001021	XLOC_019320	lincRNA	3	55465377	55465698	+	1	322	107
LNC_001020	XLOC_019317	lincRNA	3	55237962	55238227	+	1	266	74
LNC_001027	XLOC_019392	lincRNA	3	57563683	57565633	+	1	1951	111
LNC_001026	XLOC_019382	lincRNA	3	56926017	56927096	+	3	767	87
LNC_001025	XLOC_019369	lincRNA	3	56674306	56674521	+	1	216	46
LNC_001024	XLOC_019346	antisense_lncRNA	3	56323635	56324874	+	2	827	93
LNC_001029	XLOC_019400	lincRNA	3	57792174	57793051	+	1	878	103
LNC_001028	XLOC_019395	antisense_lncRNA	3	57584573	57585872	+	1	1300	79
LNC_002074	XLOC_037781	lincRNA	8	56396471	56396692	-	1	222	42
LNC_002350	XLOC_041929	lincRNA	SL2.40sc05627	72	3352	-	3	1710	87
LNC_002351	XLOC_041929	lincRNA	SL2.40sc05627	72	3352	-	4	1325	87
LNC_001128	XLOC_021045	lincRNA	3	40112851	40113304	-	1	454	92
LNC_001129	XLOC_021050	lincRNA	3	40893926	40902091	-	3	712	89
LNC_001126	XLOC_021028	lincRNA	3	36914541	36922179	-	3	4809	127
LNC_001127	XLOC_021028	lincRNA	3	36919859	36922142	-	2	1121	99
LNC_001124	XLOC_020981	lincRNA	3	33694502	33694846	-	1	345	67
LNC_001125	XLOC_020989	lincRNA	3	34461327	34463578	-	3	1246	106
LNC_001122	XLOC_020932	lincRNA	3	30905174	30905564	-	1	391	75
LNC_001123	XLOC_020946	lincRNA	3	32175340	32175602	-	1	263	57
LNC_001120	XLOC_020904	lincRNA	3	27673407	27674373	-	2	840	65
LNC_001121	XLOC_020930	lincRNA	3	30590200	30590442	-	1	243	43
LNC_000468	XLOC_009207	lincRNA	11	28662025	28667617	+	3	1166	76
LNC_000469	XLOC_009220	lincRNA	11	30275470	30278072	+	1	2603	88
LNC_000464	XLOC_009122	lincRNA	11	20437450	20437839	+	1	390	93
LNC_000465	XLOC_009127	lincRNA	11	20693571	20696734	+	2	3025	63
LNC_000466	XLOC_009127	lincRNA	11	20693744	20696734	+	3	1461	61
LNC_000467	XLOC_009136	lincRNA	11	21100365	21101842	+	1	1478	108
LNC_000460	XLOC_009077	lincRNA	11	17722153	17726693	+	2	1237	100
LNC_000461	XLOC_009091	lincRNA	11	18744803	18749960	+	2	1530	80
LNC_000462	XLOC_009091	lincRNA	11	18747290	18752268	+	2	2056	81
LNC_000463	XLOC_009115	lincRNA	11	20159188	20159437	+	1	250	30
LNC_002367	XLOC_041983	lincRNA	SL2.40sc06064	58	534	+	1	477	96
LNC_002366	XLOC_041981	lincRNA	SL2.40sc06034	4265	5386	-	1	1122	115
LNC_001232	XLOC_023073	lincRNA	4	48638435	48638703	+	1	269	52
LNC_001233	XLOC_023098	lincRNA	4	49845298	49848905	+	2	2030	148
LNC_001230	XLOC_023061	lincRNA	4	48191463	48193776	+	3	2139	67
LNC_001231	XLOC_023068	lincRNA	4	48445827	48446063	+	1	237	36
LNC_001236	XLOC_023138	lincRNA	4	51124144	51124439	+	1	296	73
LNC_001237	XLOC_023162	lincRNA	4	51763151	51764986	+	2	1610	100
LNC_001234	XLOC_023115	lincRNA	4	50622056	50624454	+	2	411	56
LNC_001235	XLOC_023137	lincRNA	4	51058695	51059915	+	2	412	55
LNC_001238	XLOC_023193	lincRNA	4	52730144	52737222	+	2	2769	156
LNC_001239	XLOC_023193	lincRNA	4	52730166	52737222	+	2	1308	198
LNC_000059	XLOC_001079	lincRNA	1	74366769	74368568	+	2	1436	123
LNC_000058	XLOC_001079	lincRNA	1	74366226	74368568	+	2	2178	147
LNC_000055	XLOC_001055	antisense_lncRNA	1	72633737	72634213	+	1	477	98
LNC_000054	XLOC_001041	lincRNA	1	72339856	72344428	+	2	1044	82
LNC_000057	XLOC_001074	antisense_lncRNA	1	74138521	74152290	+	2	841	115
LNC_000056	XLOC_001067	lincRNA	1	73706719	73707331	+	2	540	114
LNC_000051	XLOC_001016	lincRNA	1	71783988	71787542	+	3	806	68
LNC_000050	XLOC_001000	lincRNA	1	69889680	69889958	+	1	279	38
LNC_000053	XLOC_001035	lincRNA	1	72143569	72169407	+	4	807	68
LNC_000052	XLOC_001029	lincRNA	1	72045153	72046427	+	2	806	55
LNC_000299	XLOC_006109	lincRNA	10	53387148	53388056	+	1	909	68
LNC_000298	XLOC_006108	antisense_lncRNA	10	53386507	53387081	+	1	575	121
LNC_000297	XLOC_006062	antisense_lncRNA	10	51382336	51383763	+	3	1118	87
LNC_000296	XLOC_006048	lincRNA	10	50881127	50884640	+	2	1508	95
LNC_000295	XLOC_006048	lincRNA	10	50881127	50884640	+	2	1498	103
LNC_000294	XLOC_006035	lincRNA	10	49927221	49927550	+	1	330	65
LNC_000293	XLOC_006032	lincRNA	10	49847747	49859632	+	2	1630	83
LNC_000292	XLOC_006024	lincRNA	10	49563998	49572749	+	5	7101	110
LNC_000291	XLOC_006018	lincRNA	10	48524396	48524640	+	1	245	27
LNC_000290	XLOC_005999	lincRNA	10	47514448	47515904	+	3	542	55
LNC_001834	XLOC_034062	lincRNA	7	11631359	11631621	-	1	263	58
LNC_001835	XLOC_034092	lincRNA	7	13990388	13990735	-	1	348	48
LNC_001836	XLOC_034118	lincRNA	7	16595313	16601322	-	2	1152	85
LNC_001837	XLOC_034118	lincRNA	7	16598254	16601029	-	3	1408	69
LNC_001830	XLOC_034025	lincRNA	7	9086882	9091451	-	2	421	140
LNC_001831	XLOC_034039	lincRNA	7	9809260	9828150	-	2	978	118
LNC_001832	XLOC_034042	lincRNA	7	9900686	9900963	-	1	278	56
LNC_001833	XLOC_034052	lincRNA	7	10507024	10508885	-	2	1715	96
LNC_001838	XLOC_034118	lincRNA	7	16598254	16601232	-	3	1607	74
LNC_001839	XLOC_034118	lincRNA	7	16598254	16601275	-	2	1873	85
LNC_001216	XLOC_022862	lincRNA	4	29312444	29323012	+	2	1828	85
LNC_001217	XLOC_022882	lincRNA	4	31287024	31287376	+	1	353	64
LNC_000183	XLOC_003924	lincRNA	1	80053989	80054784	-	1	796	83
LNC_000182	XLOC_003917	lincRNA	1	79867741	79868934	-	2	831	78
LNC_000181	XLOC_003814	lincRNA	1	77522343	77523063	-	2	661	72
LNC_000180	XLOC_003814	lincRNA	1	77520640	77523135	-	3	612	108
LNC_000187	XLOC_004332	lincRNA	1	87130865	87137817	-	3	418	62
LNC_000186	XLOC_004094	antisense_lncRNA	1	83237581	83239201	-	1	1621	79
LNC_000185	XLOC_004033	lincRNA	1	82265204	82266271	-	1	1068	94
LNC_000184	XLOC_003939	lincRNA	1	80347347	80347904	-	2	472	91
LNC_001900	XLOC_035382	lincRNA	8	2431168	2435595	+	5	1054	125
LNC_001901	XLOC_035382	lincRNA	8	2431168	2435595	+	3	758	121
LNC_000189	XLOC_004450	antisense_lncRNA	1	89048357	89052747	-	2	2884	152
LNC_000188	XLOC_004439	antisense_lncRNA	1	88859369	88860981	-	2	432	67
LNC_001904	XLOC_035425	lincRNA	8	3221661	3230918	+	3	7439	100
LNC_001905	XLOC_035425	lincRNA	8	3221694	3230918	+	3	7418	100
LNC_001906	XLOC_035434	lincRNA	8	3329328	3331695	+	2	1697	108
LNC_001907	XLOC_035453	lincRNA	8	3700876	3701315	+	1	440	94
LNC_002390	XLOC_042078	lincRNA	SL2.40sc06587	24	911	+	1	888	295
LNC_002169	XLOC_039561	lincRNA	9	66338055	66338477	+	1	423	64
LNC_002168	XLOC_039559	lincRNA	9	66315636	66316325	+	3	501	77
LNC_001739	XLOC_032355	lincRNA	7	6709572	6709928	+	1	357	119
LNC_002391	XLOC_042080	lincRNA	SL2.40sc06588	1482	3329	+	2	1487	81
LNC_002163	XLOC_039498	lincRNA	9	64935681	64937332	+	1	1652	173
LNC_001218	XLOC_022888	lincRNA	4	32083811	32086128	+	2	1306	77
LNC_002161	XLOC_039482	lincRNA	9	64556036	64556431	+	1	396	55
LNC_001738	XLOC_032339	lincRNA	7	6071931	6081987	+	4	853	141
LNC_002167	XLOC_039556	lincRNA	9	66291310	66291808	+	2	410	48
LNC_002166	XLOC_039555	antisense_lncRNA	9	66280359	66280819	+	1	461	65
LNC_002165	XLOC_039554	antisense_lncRNA	9	66279349	66280256	+	1	908	58
LNC_001219	XLOC_022888	lincRNA	4	32084275	32086128	+	2	665	74
LNC_002393	XLOC_042092	lincRNA	SL2.40sc06637	1	3441	+	1	3441	210
LNC_002394	XLOC_042104	lincRNA	SL2.40sc06727	52	957	+	1	906	160
LNC_002241	XLOC_040937	lincRNA	9	60059399	60062872	-	2	501	101
LNC_002395	XLOC_042118	lincRNA	SL2.40sc06849	454	3133	+	1	2680	115
LNC_000989	XLOC_018900	lincRNA	3	30957351	30957734	+	1	384	128
LNC_000988	XLOC_018877	lincRNA	3	27982693	27985244	+	3	627	47
LNC_002396	XLOC_042119	lincRNA	SL2.40sc06849	1	411	-	1	411	96
LNC_000983	XLOC_018857	lincRNA	3	27325644	27325949	+	1	306	102
LNC_000982	XLOC_018854	lincRNA	3	27105632	27106004	+	1	373	90
LNC_000981	XLOC_018852	lincRNA	3	26734780	26738685	+	1	3906	98
LNC_000980	XLOC_018846	lincRNA	3	26085511	26087709	+	2	685	99
LNC_000987	XLOC_018877	lincRNA	3	27982669	27985244	+	3	621	52
LNC_000986	XLOC_018877	lincRNA	3	27982665	27985244	+	4	685	60
LNC_000985	XLOC_018877	lincRNA	3	27982661	27985244	+	4	719	60
LNC_000984	XLOC_018860	lincRNA	3	27480625	27491109	+	2	8415	95
LNC_002013	XLOC_037060	lincRNA	8	3437259	3441477	-	2	762	46
LNC_002012	XLOC_037060	lincRNA	8	3432065	3442964	-	3	3820	92
LNC_002011	XLOC_037060	lincRNA	8	3432065	3442957	-	4	7275	78
LNC_002010	XLOC_037060	lincRNA	8	3432065	3442957	-	3	10736	88
LNC_002299	XLOC_041652	lincRNA	SL2.40sc04170	1	2525	+	1	2525	90
LNC_002298	XLOC_041651	lincRNA	SL2.40sc04166	1	2223	+	1	2223	67
LNC_002295	XLOC_041644	lincRNA	SL2.40sc04071	1104	2793	-	2	1203	101
LNC_002017	XLOC_037099	lincRNA	8	4553919	4554213	-	1	295	42
LNC_002297	XLOC_041650	lincRNA	SL2.40sc04164	1753	2701	+	4	640	198
LNC_002296	XLOC_041650	lincRNA	SL2.40sc04164	1751	2701	+	4	639	197
LNC_002291	XLOC_041608	lincRNA	SL2.40sc03929	2581	3519	+	1	939	55
LNC_002290	XLOC_041601	lincRNA	SL2.40sc03883	1147	1419	+	1	273	58
LNC_002293	XLOC_041635	lincRNA	SL2.40sc04029	1862	2129	+	1	268	87
LNC_002016	XLOC_037098	lincRNA	8	4550797	4552107	-	1	1311	93
LNC_002015	XLOC_037097	lincRNA	8	4550066	4550285	-	1	220	65
LNC_001873	XLOC_034700	antisense_lncRNA	7	59905781	59914918	-	1	9138	145
LNC_002014	XLOC_037075	lincRNA	8	3869587	3870017	-	1	431	126
LNC_002151	XLOC_039307	lincRNA	9	58996530	58996755	+	1	226	48
LNC_000879	XLOC_016592	lincRNA	2	26891066	26893259	-	2	1857	137
LNC_000878	XLOC_016592	lincRNA	2	26891066	26893259	-	2	1917	137
LNC_000877	XLOC_016592	lincRNA	2	26891066	26892996	-	3	1182	109
LNC_000876	XLOC_016536	lincRNA	2	24701157	24701551	-	1	395	131
LNC_000875	XLOC_016531	lincRNA	2	24475295	24476063	-	1	769	105
LNC_000874	XLOC_016530	lincRNA	2	24471770	24473920	-	2	1143	225
LNC_000873	XLOC_016530	lincRNA	2	24471770	24473919	-	2	1030	201
LNC_000872	XLOC_016499	lincRNA	2	23129783	23132949	-	2	3085	78
LNC_000871	XLOC_016499	lincRNA	2	23129783	23132949	-	3	847	78
LNC_000870	XLOC_016499	lincRNA	2	23129783	23132949	-	2	721	78
LNC_000727	XLOC_013684	antisense_lncRNA	12	38734116	38735202	-	1	1087	68
LNC_000726	XLOC_013651	lincRNA	12	37583730	37586767	-	1	3038	121
LNC_000725	XLOC_013596	lincRNA	12	36527955	36529850	-	2	1405	98
LNC_000724	XLOC_013572	lincRNA	12	35345855	35348515	-	2	1680	63
LNC_000723	XLOC_013572	lincRNA	12	35345855	35348515	-	2	1371	63
LNC_000722	XLOC_013572	lincRNA	12	35342606	35348515	-	3	813	63
LNC_000721	XLOC_013572	lincRNA	12	35342606	35348514	-	2	733	63
LNC_000720	XLOC_013570	lincRNA	12	35086659	35090948	-	2	310	46
LNC_000729	XLOC_013721	lincRNA	12	40057421	40057638	-	1	218	67
LNC_000728	XLOC_013691	lincRNA	12	39088123	39088431	-	1	309	99
LNC_001875	XLOC_034706	lincRNA	7	59991846	59992176	-	1	331	65
LNC_002343	XLOC_041894	lincRNA	SL2.40sc05337	6	3426	-	2	2408	127
LNC_002342	XLOC_041891	lincRNA	SL2.40sc05284	990	1216	-	1	227	63
LNC_002341	XLOC_041877	lincRNA	SL2.40sc05239	248	2269	-	1	2022	70
LNC_002340	XLOC_041875	lincRNA	SL2.40sc05235	121	407	+	1	287	78
LNC_002347	XLOC_041910	lincRNA	SL2.40sc05463	2	1100	+	1	1099	80
LNC_002346	XLOC_041899	lincRNA	SL2.40sc05361	35	451	+	1	417	60
LNC_002345	XLOC_041894	lincRNA	SL2.40sc05337	6	3510	-	2	3378	150
LNC_002344	XLOC_041894	lincRNA	SL2.40sc05337	6	3505	-	2	2247	150
LNC_002349	XLOC_041916	lincRNA	SL2.40sc05516	4037	4265	-	1	229	59
LNC_002348	XLOC_041913	lincRNA	SL2.40sc05482	1368	1731	+	1	364	48
LNC_000619	XLOC_011934	lincRNA	12	29613965	29619614	+	2	637	68
LNC_000618	XLOC_011933	lincRNA	12	29584475	29584731	+	1	257	85
LNC_000613	XLOC_011883	lincRNA	12	23170521	23172896	+	1	2376	65
LNC_000612	XLOC_011863	lincRNA	12	20612897	20613476	+	1	580	192
LNC_000611	XLOC_011857	lincRNA	12	19350507	19351304	+	1	798	78
LNC_000610	XLOC_011850	lincRNA	12	17369178	17369466	+	1	289	94
LNC_000617	XLOC_011925	lincRNA	12	28977044	28978118	+	1	1075	98
LNC_000616	XLOC_011924	antisense_lncRNA	12	28975797	28983453	+	2	2563	81
LNC_000615	XLOC_011891	lincRNA	12	23415393	23423483	+	3	3626	87
LNC_000614	XLOC_011891	lincRNA	12	23415334	23423483	+	2	4408	87
LNC_001588	XLOC_029231	lincRNA	6	31839171	31842240	+	2	2692	192
LNC_001589	XLOC_029231	lincRNA	6	31839171	31842240	+	2	2951	188
LNC_001584	XLOC_029205	antisense_lncRNA	6	31112382	31113830	+	1	1449	66
LNC_001585	XLOC_029215	lincRNA	6	31422096	31423335	+	2	804	94
LNC_001586	XLOC_029227	lincRNA	6	31802559	31802882	+	1	324	38
LNC_001587	XLOC_029231	lincRNA	6	31839171	31842240	+	2	2211	188
LNC_001580	XLOC_029123	lincRNA	6	25494551	25494821	+	1	271	66
LNC_001581	XLOC_029140	lincRNA	6	25913024	25913292	+	1	269	89
LNC_001582	XLOC_029151	lincRNA	6	26479866	26480150	+	1	285	94
LNC_001583	XLOC_029161	lincRNA	6	27399785	27400177	+	1	393	56
LNC_000509	XLOC_010249	lincRNA	11	6008177	6010880	-	2	2237	87
LNC_000508	XLOC_010161	lincRNA	11	4625891	4626186	-	1	296	45
LNC_000507	XLOC_010159	lincRNA	11	4558017	4558583	-	1	567	89
LNC_000506	XLOC_010149	antisense_lncRNA	11	4288322	4289482	-	2	995	56
LNC_000505	XLOC_010146	lincRNA	11	4258780	4259046	-	1	267	53
LNC_000504	XLOC_010124	lincRNA	11	3929474	3932191	-	1	2718	154
LNC_000503	XLOC_010113	lincRNA	11	3711833	3712654	-	1	822	54
LNC_000502	XLOC_009976	lincRNA	11	1439785	1440311	-	1	527	83
LNC_000501	XLOC_009903	antisense_lncRNA	11	481110	482285	-	1	1176	70
LNC_000500	XLOC_009843	antisense_lncRNA	11	55961303	55962609	+	1	1307	83
LNC_001056	XLOC_019845	lincRNA	3	65477063	65477404	+	1	342	65
LNC_001057	XLOC_019849	antisense_lncRNA	3	65502222	65502615	+	1	394	72
LNC_001054	XLOC_019792	lincRNA	3	64602377	64604512	+	5	1158	72
LNC_001055	XLOC_019800	lincRNA	3	64766029	64767039	+	1	1011	71
LNC_001052	XLOC_019773	lincRNA	3	64401030	64404558	+	2	2658	112
LNC_001053	XLOC_019792	lincRNA	3	64602377	64604512	+	5	1166	82
LNC_001050	XLOC_019771	lincRNA	3	64381369	64381810	+	1	442	61
LNC_001051	XLOC_019773	lincRNA	3	64400976	64404558	+	2	2393	112
LNC_001058	XLOC_019861	lincRNA	3	65685853	65686852	+	1	1000	100
LNC_001059	XLOC_019862	lincRNA	3	65687556	65690552	+	2	2069	141
LNC_001139	XLOC_021064	lincRNA	3	44113819	44114372	-	1	554	66
LNC_001138	XLOC_021052	lincRNA	3	41121219	41125949	-	3	1495	90
LNC_001135	XLOC_021052	lincRNA	3	41121219	41125489	-	3	1548	90
LNC_001134	XLOC_021052	lincRNA	3	41121219	41124955	-	3	1260	90
LNC_001137	XLOC_021052	lincRNA	3	41121219	41125755	-	3	1783	221
LNC_001136	XLOC_021052	lincRNA	3	41121219	41125722	-	4	1320	90
LNC_001131	XLOC_021052	lincRNA	3	41121219	41123866	-	2	1081	98
LNC_001130	XLOC_021050	lincRNA	3	40901052	40902113	-	2	394	107
LNC_001133	XLOC_021052	lincRNA	3	41121219	41124955	-	3	1742	221
LNC_001132	XLOC_021052	lincRNA	3	41121219	41124073	-	2	2710	221
LNC_000473	XLOC_009248	lincRNA	11	31839261	31842365	+	4	1616	84
LNC_000472	XLOC_009248	lincRNA	11	31839259	31842365	+	2	2782	88
LNC_000471	XLOC_009248	lincRNA	11	31839175	31842365	+	4	1868	100
LNC_000470	XLOC_009226	lincRNA	11	30741142	30741829	+	1	688	219
LNC_000477	XLOC_009250	lincRNA	11	31854452	31854861	+	1	410	63
LNC_000476	XLOC_009248	lincRNA	11	31839606	31842365	+	2	2332	64
LNC_000475	XLOC_009248	lincRNA	11	31839409	31842365	+	4	794	79
LNC_000474	XLOC_009248	lincRNA	11	31839394	31842365	+	2	2526	64
LNC_000479	XLOC_009282	lincRNA	11	33142254	33142607	+	1	354	76
LNC_000478	XLOC_009266	lincRNA	11	32426117	32426373	+	1	257	49
LNC_001856	XLOC_034339	lincRNA	7	44222717	44225120	-	2	1137	99
LNC_001857	XLOC_034374	lincRNA	7	47271517	47274654	-	3	1619	92
LNC_001788	XLOC_033016	lincRNA	7	58199061	58202114	+	2	2952	100
LNC_001789	XLOC_033024	lincRNA	7	58301244	58301530	+	1	287	53
LNC_001221	XLOC_022908	lincRNA	4	34049828	34052072	+	2	466	58
LNC_001220	XLOC_022896	lincRNA	4	33411964	33412394	+	1	431	61
LNC_001223	XLOC_023004	lincRNA	4	44130161	44130473	+	1	313	38
LNC_001222	XLOC_022982	lincRNA	4	42779466	42779729	+	1	264	88
LNC_001225	XLOC_023006	lincRNA	4	44163437	44174853	+	2	664	57
LNC_001224	XLOC_023005	lincRNA	4	44155924	44163097	+	2	3820	74
LNC_001227	XLOC_023034	lincRNA	4	45553509	45557471	+	1	3963	299
LNC_001226	XLOC_023016	lincRNA	4	44527457	44527890	+	1	434	69
LNC_001229	XLOC_023045	antisense_lncRNA	4	47239382	47240533	+	1	1152	77
LNC_001228	XLOC_023040	lincRNA	4	46218440	46219263	+	1	824	64
LNC_001748	XLOC_032475	lincRNA	7	14248075	14250116	+	1	2042	82
LNC_000060	XLOC_001079	lincRNA	1	74366816	74368568	+	2	1423	140
LNC_000061	XLOC_001082	lincRNA	1	74475035	74478925	+	2	2377	213
LNC_000062	XLOC_001105	lincRNA	1	75252094	75253969	+	1	1876	97
LNC_000063	XLOC_001128	lincRNA	1	76143364	76143576	+	1	213	69
LNC_000064	XLOC_001181	lincRNA	1	77178747	77180333	+	1	1587	371
LNC_000065	XLOC_001208	lincRNA	1	77808814	77810106	+	1	1293	77
LNC_000066	XLOC_001252	antisense_lncRNA	1	78853242	78855881	+	1	2640	147
LNC_000067	XLOC_001307	lincRNA	1	80075147	80075861	+	1	715	130
LNC_000068	XLOC_001327	lincRNA	1	80479265	80482135	+	2	878	104
LNC_000069	XLOC_001482	antisense_lncRNA	1	83733183	83738427	+	4	1335	122
LNC_000262	XLOC_005840	lincRNA	10	40374650	40375908	+	2	1143	104
LNC_000263	XLOC_005849	antisense_lncRNA	10	40798691	40799049	+	1	359	59
LNC_000260	XLOC_005829	lincRNA	10	39759701	39762054	+	1	2354	206
LNC_000261	XLOC_005831	lincRNA	10	39998760	40000652	+	2	1806	97
LNC_000266	XLOC_005875	lincRNA	10	42428749	42430285	+	1	1537	133
LNC_000267	XLOC_005879	lincRNA	10	42829714	42834058	+	2	4132	107
LNC_000264	XLOC_005869	lincRNA	10	41659544	41662747	+	2	559	93
LNC_000265	XLOC_005869	lincRNA	10	41659551	41661466	+	2	1244	93
LNC_001823	XLOC_033945	lincRNA	7	5946150	5965140	-	2	567	50
LNC_001822	XLOC_033936	lincRNA	7	5823979	5829091	-	2	840	54
LNC_000268	XLOC_005879	lincRNA	10	42829732	42834058	+	2	1837	109
LNC_000269	XLOC_005885	lincRNA	10	42977494	42986260	+	4	444	78
LNC_001827	XLOC_033984	lincRNA	7	7193938	7196974	-	2	321	46
LNC_001826	XLOC_033953	lincRNA	7	6042240	6044648	-	2	2113	84
LNC_001825	XLOC_033951	lincRNA	7	6036488	6037078	-	1	591	187
LNC_001824	XLOC_033945	lincRNA	7	5952412	5965318	-	3	1150	71
LNC_001740	XLOC_032407	lincRNA	7	8700251	8716278	+	3	916	82
LNC_001741	XLOC_032407	lincRNA	7	8700251	8721495	+	2	821	100
LNC_002065	XLOC_037651	lincRNA	8	52533842	52543356	-	4	1414	105
LNC_002309	XLOC_041688	lincRNA	SL2.40sc04391	260	2634	-	2	2282	82
LNC_001749	XLOC_032497	lincRNA	7	16826819	16829872	+	3	1412	99
LNC_001667	XLOC_030728	lincRNA	6	22976715	22985216	-	3	4898	95
LNC_002303	XLOC_041663	lincRNA	SL2.40sc04264	19	4923	-	2	4669	105
LNC_002302	XLOC_041661	lincRNA	SL2.40sc04228	2199	2834	-	1	636	129
LNC_001919	XLOC_035532	antisense_lncRNA	8	7558004	7562335	+	2	2554	148
LNC_001918	XLOC_035521	lincRNA	8	7035654	7036136	+	1	483	85
LNC_001917	XLOC_035519	lincRNA	8	6965589	6966331	+	1	743	95
LNC_001916	XLOC_035500	lincRNA	8	5702020	5705965	+	3	1731	130
LNC_001915	XLOC_035500	lincRNA	8	5702020	5703276	+	2	1118	130
LNC_001914	XLOC_035500	lincRNA	8	5702020	5703276	+	2	1132	130
LNC_001913	XLOC_035463	lincRNA	8	3888032	3889855	+	2	1706	87
LNC_001912	XLOC_035463	lincRNA	8	3886702	3889855	+	2	1274	95
LNC_001911	XLOC_035463	lincRNA	8	3886149	3889855	+	3	1122	67
LNC_001910	XLOC_035463	lincRNA	8	3886113	3887921	+	2	910	74
LNC_002118	XLOC_038944	lincRNA	9	20739061	20739646	+	1	586	182
LNC_002119	XLOC_038992	lincRNA	9	25347755	25350029	+	2	976	92
LNC_002116	XLOC_038888	lincRNA	9	15052452	15054343	+	2	824	118
LNC_002117	XLOC_038935	lincRNA	9	18755559	18757546	+	1	1988	117
LNC_002114	XLOC_038888	lincRNA	9	15052445	15060257	+	3	1264	154
LNC_002115	XLOC_038888	lincRNA	9	15052445	15063473	+	3	1060	120
LNC_002112	XLOC_038875	lincRNA	9	14500766	14501145	+	1	380	59
LNC_002113	XLOC_038887	lincRNA	9	15046956	15049251	+	1	2296	86
LNC_002110	XLOC_038866	lincRNA	9	14237943	14254730	+	2	5762	81
LNC_002111	XLOC_038868	lincRNA	9	14267995	14268321	+	1	327	46
LNC_000088	XLOC_002272	lincRNA	1	95423205	95424474	+	1	1270	89
LNC_000089	XLOC_002273	lincRNA	1	95429620	95429902	+	1	283	43
LNC_000082	XLOC_001868	lincRNA	1	89378873	89380503	+	3	1088	86
LNC_000083	XLOC_001917	antisense_lncRNA	1	90046057	90047825	+	2	947	132
LNC_000080	XLOC_001835	antisense_lncRNA	1	88960739	88962975	+	3	679	67
LNC_000081	XLOC_001868	lincRNA	1	89378861	89380503	+	2	1536	122
LNC_000086	XLOC_002220	lincRNA	1	94671254	94671819	+	1	566	67
LNC_000087	XLOC_002242	antisense_lncRNA	1	94997448	94999547	+	1	2100	96
LNC_000084	XLOC_001917	antisense_lncRNA	1	90046058	90047825	+	2	451	134
LNC_000085	XLOC_002079	lincRNA	1	92738097	92739262	+	2	1065	83
LNC_002022	XLOC_037156	lincRNA	8	7243351	7251027	-	2	1474	69
LNC_002023	XLOC_037160	lincRNA	8	7325174	7325659	-	1	486	142
LNC_002020	XLOC_037122	lincRNA	8	5629987	5634733	-	6	2178	379
LNC_002021	XLOC_037146	lincRNA	8	7035657	7035886	-	1	230	67
LNC_002026	XLOC_037181	lincRNA	8	7984774	7989825	-	3	1575	111
LNC_002027	XLOC_037182	lincRNA	8	8006505	8009155	-	2	2394	141
LNC_002024	XLOC_037165	antisense_lncRNA	8	7524759	7526950	-	1	2192	80
LNC_002025	XLOC_037173	antisense_lncRNA	8	7731912	7735026	-	2	2958	131
LNC_002028	XLOC_037182	lincRNA	8	8006870	8009155	-	2	1814	141
LNC_002029	XLOC_037211	lincRNA	8	11082994	11083234	-	1	241	79
LNC_000882	XLOC_016604	lincRNA	2	27200206	27201260	-	1	1055	110
LNC_000883	XLOC_016605	lincRNA	2	27208017	27211619	-	2	475	67
LNC_000880	XLOC_016592	lincRNA	2	26891066	26893259	-	2	1893	137
LNC_000881	XLOC_016603	lincRNA	2	27199315	27199723	-	1	409	66
LNC_000886	XLOC_016642	lincRNA	2	28554313	28556729	-	2	691	170
LNC_000887	XLOC_016662	antisense_lncRNA	2	29207132	29208262	-	1	1131	81
LNC_000884	XLOC_016622	lincRNA	2	28108919	28113092	-	4	663	66
LNC_000885	XLOC_016622	lincRNA	2	28109977	28113092	-	3	2701	102
LNC_000888	XLOC_016699	lincRNA	2	30586408	30589501	-	1	3094	124
LNC_000889	XLOC_016723	lincRNA	2	31329409	31332745	-	2	2163	146
LNC_002336	XLOC_041870	lincRNA	SL2.40sc05224	633284	668227	-	3	414	86
LNC_002337	XLOC_041870	lincRNA	SL2.40sc05224	648923	668227	-	2	884	86
LNC_002334	XLOC_041844	lincRNA	SL2.40sc05083	3	2845	+	1	2843	138
LNC_002335	XLOC_041868	lincRNA	SL2.40sc05224	451431	452599	-	1	1169	91
LNC_002332	XLOC_041838	lincRNA	SL2.40sc05082	1230262	1244630	-	2	13788	284
LNC_002333	XLOC_041842	lincRNA	SL2.40sc05082	2010215	2010525	-	1	311	103
LNC_002330	XLOC_041834	lincRNA	SL2.40sc05082	1143575	1151296	-	3	7488	111
LNC_002331	XLOC_041834	lincRNA	SL2.40sc05082	1143575	1151452	-	3	7687	111
LNC_002338	XLOC_041870	lincRNA	SL2.40sc05224	649490	668223	-	2	318	86
LNC_002339	XLOC_041873	lincRNA	SL2.40sc05229	7	2309	-	2	1307	150
LNC_000668	XLOC_012518	antisense_lncRNA	12	62677683	62685377	+	4	2707	83
LNC_000669	XLOC_012518	antisense_lncRNA	12	62677684	62682044	+	3	4113	91
LNC_000666	XLOC_012460	lincRNA	12	61507579	61509494	+	2	973	70
LNC_000667	XLOC_012492	lincRNA	12	62257680	62257937	+	1	258	72
LNC_000664	XLOC_012425	lincRNA	12	57621844	57622258	+	1	415	78
LNC_000665	XLOC_012437	lincRNA	12	59250965	59253391	+	1	2427	132
LNC_000662	XLOC_012391	lincRNA	12	54098426	54109868	+	2	11091	114
LNC_000663	XLOC_012391	lincRNA	12	54098440	54109868	+	2	10511	114
LNC_000660	XLOC_012378	lincRNA	12	52661056	52666643	+	5	3908	102
LNC_000661	XLOC_012385	lincRNA	12	53531523	53535292	+	1	3770	102
LNC_002053	XLOC_037401	lincRNA	8	32972654	32973027	-	1	374	81
LNC_001593	XLOC_029272	lincRNA	6	33302821	33311115	+	3	3946	103
LNC_001592	XLOC_029272	lincRNA	6	33302819	33311115	+	3	5668	109
LNC_001591	XLOC_029272	lincRNA	6	33302812	33311115	+	3	5365	130
LNC_001590	XLOC_029235	lincRNA	6	31969703	31970682	+	1	980	72
LNC_001597	XLOC_029298	lincRNA	6	33760446	33761329	+	1	884	134
LNC_001596	XLOC_029295	lincRNA	6	33696896	33697265	+	1	370	76
LNC_001595	XLOC_029292	lincRNA	6	33657530	33658529	+	1	1000	77
LNC_001594	XLOC_029272	lincRNA	6	33302830	33311115	+	2	6697	197
LNC_002242	XLOC_040952	lincRNA	9	60463557	60465873	-	1	2317	98
LNC_002243	XLOC_040998	lincRNA	9	61760673	61761338	-	1	666	57
LNC_001599	XLOC_029327	lincRNA	6	34669091	34670691	+	2	1516	114
LNC_001598	XLOC_029321	lincRNA	6	34509195	34511015	+	1	1821	66
LNC_002246	XLOC_041031	lincRNA	9	62473560	62476409	-	3	562	80
LNC_002247	XLOC_041031	lincRNA	9	62473560	62476409	-	3	567	73
LNC_002244	XLOC_041016	lincRNA	9	62075046	62076351	-	2	880	81
LNC_002245	XLOC_041031	lincRNA	9	62473560	62476401	-	3	564	70
LNC_002160	XLOC_039470	antisense_lncRNA	9	64347030	64358311	+	3	277	50
LNC_001780	XLOC_032840	lincRNA	7	54184950	54185292	+	1	343	114
LNC_001781	XLOC_032842	lincRNA	7	54498811	54499491	+	2	477	97
LNC_001045	XLOC_019709	antisense_lncRNA	3	63480269	63481396	+	1	1128	89
LNC_001044	XLOC_019704	antisense_lncRNA	3	63450428	63455139	+	2	3621	84
LNC_001047	XLOC_019757	lincRNA	3	64264027	64267007	+	1	2981	126
LNC_001046	XLOC_019727	antisense_lncRNA	3	63771975	63781240	+	3	4823	104
LNC_001041	XLOC_019633	antisense_lncRNA	3	62425600	62427382	+	1	1783	89
LNC_001040	XLOC_019630	lincRNA	3	62392477	62393199	+	1	723	68
LNC_001043	XLOC_019639	lincRNA	3	62569540	62570114	+	1	575	93
LNC_001042	XLOC_019638	lincRNA	3	62548400	62551889	+	1	3490	155
LNC_001049	XLOC_019770	antisense_lncRNA	3	64377399	64380524	+	1	3126	133
LNC_001048	XLOC_019769	lincRNA	3	64371488	64372143	+	1	656	47
LNC_001100	XLOC_020700	lincRNA	3	11285285	11286386	-	2	1020	72
LNC_001101	XLOC_020700	lincRNA	3	11285285	11286386	-	3	802	72
LNC_001102	XLOC_020752	lincRNA	3	17897470	17900602	-	2	2424	142
LNC_001103	XLOC_020753	antisense_lncRNA	3	17967276	17970425	-	1	3150	118
LNC_001104	XLOC_020757	lincRNA	3	18174869	18176845	-	2	957	90
LNC_001105	XLOC_020771	antisense_lncRNA	3	18490123	18491029	-	1	907	156
LNC_001106	XLOC_020812	lincRNA	3	21284587	21284915	-	1	329	46
LNC_001107	XLOC_020819	lincRNA	3	21563484	21571331	-	1	7848	89
LNC_001108	XLOC_020822	lincRNA	3	21692247	21692651	-	1	405	78
LNC_001109	XLOC_020824	lincRNA	3	22095793	22102503	-	5	3086	109
LNC_000406	XLOC_007911	lincRNA	10	58422697	58429077	-	2	6317	102
LNC_000407	XLOC_007911	lincRNA	10	58422697	58429104	-	4	3428	102
LNC_000404	XLOC_007875	antisense_lncRNA	10	57399958	57401442	-	1	1485	137
LNC_000405	XLOC_007911	lincRNA	10	58422697	58429071	-	3	3852	102
LNC_000402	XLOC_007851	lincRNA	10	56657034	56665752	-	2	8156	174
LNC_000403	XLOC_007863	lincRNA	10	57146702	57146909	-	1	208	53
LNC_000400	XLOC_007793	lincRNA	10	55517898	55518984	-	1	1087	95
LNC_000401	XLOC_007851	lincRNA	10	56657034	56665567	-	2	3125	167
LNC_000408	XLOC_007911	lincRNA	10	58422697	58429104	-	4	2900	102
LNC_000409	XLOC_007912	antisense_lncRNA	10	58411310	58422274	-	1	10965	193
LNC_001402	XLOC_026125	lincRNA	5	20710059	20714745	+	2	3726	72
LNC_002276	XLOC_041437	antisense_lncRNA	9	70130136	70134447	-	3	1227	103
LNC_001214	XLOC_022829	lincRNA	4	25332636	25341921	+	4	1695	164
LNC_001215	XLOC_022843	lincRNA	4	26700528	26700759	+	1	232	61
LNC_000318	XLOC_006438	lincRNA	10	61513273	61514838	+	2	1467	96
LNC_000319	XLOC_006475	lincRNA	10	62044665	62048578	+	2	1593	135
LNC_001210	XLOC_022820	lincRNA	4	24282002	24285706	+	2	370	48
LNC_001211	XLOC_022823	lincRNA	4	24440822	24442129	+	2	684	79
LNC_001212	XLOC_022829	lincRNA	4	25332616	25341921	+	3	1611	164
LNC_001213	XLOC_022829	lincRNA	4	25332616	25341921	+	4	1669	164
LNC_000312	XLOC_006313	antisense_lncRNA	10	59815025	59817524	+	2	813	173
LNC_000313	XLOC_006321	lincRNA	10	59902625	59903670	+	2	946	92
LNC_000310	XLOC_006271	lincRNA	10	58918637	58918959	+	1	323	107
LNC_000311	XLOC_006276	lincRNA	10	59105957	59106215	+	1	259	86
LNC_000316	XLOC_006419	lincRNA	10	61267829	61269596	+	1	1768	293
LNC_000317	XLOC_006438	lincRNA	10	61513259	61514838	+	2	1135	96
LNC_000314	XLOC_006342	lincRNA	10	60153145	60153439	+	1	295	60
LNC_000315	XLOC_006378	antisense_lncRNA	10	60718181	60720138	+	2	1557	80
LNC_002278	XLOC_041437	antisense_lncRNA	9	70130136	70134449	-	3	1223	104
LNC_000077	XLOC_001756	lincRNA	1	88104791	88105062	+	1	272	39
LNC_000076	XLOC_001695	antisense_lncRNA	1	87053823	87057391	+	1	3569	147
LNC_000075	XLOC_001644	antisense_lncRNA	1	86469411	86475147	+	4	4316	244
LNC_000074	XLOC_001644	antisense_lncRNA	1	86469236	86476718	+	4	6387	244
LNC_000073	XLOC_001644	antisense_lncRNA	1	86469236	86476718	+	7	6687	142
LNC_000072	XLOC_001587	lincRNA	1	85549380	85549976	+	1	597	101
LNC_000071	XLOC_001570	lincRNA	1	85301290	85303329	+	2	947	80
LNC_000070	XLOC_001566	lincRNA	1	85233692	85235041	+	1	1350	86
LNC_000079	XLOC_001835	antisense_lncRNA	1	88960739	88962975	+	2	1739	96
LNC_000078	XLOC_001782	lincRNA	1	88360174	88361365	+	1	1192	122
LNC_000271	XLOC_005902	lincRNA	10	43880781	43882510	+	1	1730	94
LNC_000270	XLOC_005901	antisense_lncRNA	10	43828788	43835032	+	2	939	96
LNC_000273	XLOC_005904	lincRNA	10	43886565	43886928	+	1	364	60
LNC_000272	XLOC_005903	antisense_lncRNA	10	43884691	43885547	+	1	857	117
LNC_000275	XLOC_005917	lincRNA	10	44641485	44646554	+	3	4166	114
LNC_000274	XLOC_005906	lincRNA	10	43892729	43893192	+	1	464	58
LNC_000277	XLOC_005917	lincRNA	10	44641494	44654083	+	3	3604	112
LNC_000276	XLOC_005917	lincRNA	10	44641486	44654083	+	3	1016	113
LNC_000279	XLOC_005927	lincRNA	10	44971683	44990212	+	2	1412	78
LNC_000278	XLOC_005917	lincRNA	10	44648965	44654083	+	2	2022	89
LNC_001854	XLOC_034315	lincRNA	7	40168651	40169002	-	1	352	41
LNC_001855	XLOC_034339	lincRNA	7	44222717	44225102	-	2	906	85
LNC_001852	XLOC_034297	lincRNA	7	38161192	38161433	-	1	242	80
LNC_001853	XLOC_034298	lincRNA	7	38162087	38162338	-	1	252	83
LNC_001850	XLOC_034279	lincRNA	7	34300014	34300988	-	2	868	126
LNC_001851	XLOC_034295	lincRNA	7	38137914	38138138	-	1	225	67
LNC_000202	XLOC_004807	lincRNA	1	94118611	94131015	-	3	6305	111
LNC_000203	XLOC_004807	lincRNA	1	94118611	94131015	-	4	2428	103
LNC_002109	XLOC_038862	lincRNA	9	13905143	13906735	+	1	1593	71
LNC_002108	XLOC_038860	lincRNA	9	13824840	13825603	+	1	764	83
LNC_002105	XLOC_038840	lincRNA	9	12731454	12732867	+	2	1343	96
LNC_002104	XLOC_038796	lincRNA	9	8786552	8786801	+	1	250	63
LNC_002107	XLOC_038852	lincRNA	9	13481498	13484032	+	1	2535	89
LNC_002106	XLOC_038841	antisense_lncRNA	9	12744722	12745249	+	1	528	101
LNC_002101	XLOC_038792	lincRNA	9	8639823	8642314	+	2	863	88
LNC_002100	XLOC_038770	antisense_lncRNA	9	8147907	8151178	+	2	3116	100
LNC_002103	XLOC_038795	lincRNA	9	8780413	8783196	+	2	1128	108
LNC_002102	XLOC_038795	lincRNA	9	8780378	8783196	+	2	1415	119
LNC_000208	XLOC_004860	lincRNA	1	94835172	94835631	-	1	460	66
LNC_000209	XLOC_004990	lincRNA	1	96562406	96562852	-	1	447	46
LNC_000099	XLOC_002610	lincRNA	1	1436934	1437278	-	1	345	47
LNC_000098	XLOC_002600	lincRNA	1	1333578	1333861	-	1	284	53
LNC_000091	XLOC_002318	antisense_lncRNA	1	95930620	95933816	+	1	3197	120
LNC_000090	XLOC_002281	antisense_lncRNA	1	95553146	95554589	+	2	1368	75
LNC_000093	XLOC_002481	lincRNA	1	98115173	98115964	+	1	792	81
LNC_000092	XLOC_002456	lincRNA	1	97726610	97726889	+	1	280	41
LNC_000095	XLOC_002488	antisense_lncRNA	1	98222776	98225324	+	2	2416	147
LNC_000094	XLOC_002488	antisense_lncRNA	1	98222776	98225324	+	2	2419	147
LNC_000097	XLOC_002499	lincRNA	1	98379194	98379749	+	1	556	64
LNC_000096	XLOC_002495	lincRNA	1	98334987	98336035	+	1	1049	78
LNC_002031	XLOC_037215	lincRNA	8	11258221	11260622	-	2	525	48
LNC_002030	XLOC_037212	antisense_lncRNA	8	11138103	11140102	-	1	2000	85
LNC_002033	XLOC_037231	lincRNA	8	13726743	13727074	-	1	332	47
LNC_002032	XLOC_037220	lincRNA	8	11878878	11879300	-	1	423	41
LNC_002035	XLOC_037257	antisense_lncRNA	8	15840201	15840752	-	1	552	76
LNC_002034	XLOC_037247	antisense_lncRNA	8	15167877	15168273	-	1	397	92
LNC_002037	XLOC_037298	lincRNA	8	22240651	22243068	-	1	2418	85
LNC_002036	XLOC_037258	lincRNA	8	15846342	15846552	-	1	211	48
LNC_002039	XLOC_037308	lincRNA	8	22949703	22951997	-	2	1366	116
LNC_002038	XLOC_037300	lincRNA	8	22360685	22361015	-	1	331	75
LNC_000891	XLOC_016836	lincRNA	2	34638638	34639796	-	1	1159	152
LNC_000890	XLOC_016812	lincRNA	2	34177619	34177937	-	1	319	47
LNC_000893	XLOC_016964	lincRNA	2	37291457	37291922	-	1	466	43
LNC_000892	XLOC_016888	lincRNA	2	35785827	35786173	-	1	347	111
LNC_000895	XLOC_016987	lincRNA	2	37636473	37636839	-	1	367	91
LNC_000894	XLOC_016965	antisense_lncRNA	2	37292245	37292961	-	1	717	62
LNC_000897	XLOC_017010	lincRNA	2	37994751	37995185	-	1	435	70
LNC_000896	XLOC_017009	lincRNA	2	37992843	37993149	-	1	307	72
LNC_000899	XLOC_017156	lincRNA	2	40017103	40017836	-	1	734	78
LNC_000898	XLOC_017072	lincRNA	2	38817586	38818222	-	2	438	76
LNC_001690	XLOC_031014	antisense_lncRNA	6	33785576	33785953	-	1	378	58
LNC_001691	XLOC_031016	lincRNA	6	33858583	33858860	-	1	278	52
LNC_001692	XLOC_031056	lincRNA	6	35024057	35024463	-	1	407	56
LNC_001693	XLOC_031072	lincRNA	6	35294785	35295133	-	1	349	52
LNC_001694	XLOC_031168	antisense_lncRNA	6	37094727	37096166	-	1	1440	120
LNC_001695	XLOC_031170	lincRNA	6	37123753	37132257	-	8	2025	90
LNC_001696	XLOC_031170	lincRNA	6	37123753	37132455	-	8	1789	90
LNC_001697	XLOC_031170	lincRNA	6	37123753	37132532	-	8	2306	92
LNC_001698	XLOC_031170	lincRNA	6	37123753	37133762	-	9	5725	118
LNC_001699	XLOC_031170	lincRNA	6	37123753	37133762	-	9	5656	118
LNC_001452	XLOC_026616	lincRNA	5	58963684	58963949	+	1	266	52
LNC_001453	XLOC_026669	antisense_lncRNA	5	60251805	60252094	+	1	290	51
LNC_001450	XLOC_026605	lincRNA	5	58620289	58623756	+	1	3468	82
LNC_001451	XLOC_026612	antisense_lncRNA	5	58892357	58892669	+	1	313	65
LNC_001456	XLOC_026767	lincRNA	5	62186494	62186979	+	1	486	120
LNC_001457	XLOC_026946	lincRNA	5	64808203	64808414	+	1	212	53
LNC_001454	XLOC_026700	antisense_lncRNA	5	60883575	60884830	+	1	1256	89
LNC_001455	XLOC_026702	lincRNA	5	60891929	60892254	+	1	326	103
LNC_001423	XLOC_026195	lincRNA	5	28090965	28095514	+	2	714	79
LNC_001458	XLOC_026997	lincRNA	5	65428339	65431472	+	2	2971	70
LNC_001459	XLOC_027185	antisense_lncRNA	5	2516226	2519274	-	2	2186	89
LNC_001422	XLOC_026181	lincRNA	5	26914314	26935481	+	3	5235	104
LNC_002325	XLOC_041815	lincRNA	SL2.40sc05033	561	3201	+	1	2641	107
LNC_002324	XLOC_041793	lincRNA	SL2.40sc04879	255	628	+	1	374	76
LNC_002327	XLOC_041824	lincRNA	SL2.40sc05082	1151557	1152987	+	2	577	101
LNC_002326	XLOC_041824	lincRNA	SL2.40sc05082	1150743	1152987	+	2	2060	165
LNC_002321	XLOC_041779	lincRNA	SL2.40sc04775	1	2057	-	1	2057	120
LNC_002320	XLOC_041778	lincRNA	SL2.40sc04775	1	2059	+	1	2059	120
LNC_002323	XLOC_041788	lincRNA	SL2.40sc04851	1	2165	-	4	1423	82
LNC_002322	XLOC_041782	lincRNA	SL2.40sc04788	311	2948	-	1	2638	128
LNC_002329	XLOC_041824	lincRNA	SL2.40sc05082	1151737	1152987	+	2	523	101
LNC_002328	XLOC_041824	lincRNA	SL2.40sc05082	1151581	1152987	+	2	927	109
LNC_000679	XLOC_012963	lincRNA	12	1281528	1281777	-	1	250	39
LNC_000678	XLOC_012938	lincRNA	12	852008	852552	-	1	545	77
LNC_000675	XLOC_012774	lincRNA	12	66180520	66181155	+	2	534	141
LNC_000674	XLOC_012761	antisense_lncRNA	12	66071156	66072462	+	1	1307	116
LNC_000677	XLOC_012891	antisense_lncRNA	12	303305	304460	-	3	747	114
LNC_000676	XLOC_012870	lincRNA	12	75700	76131	-	1	432	74
LNC_000671	XLOC_012539	antisense_lncRNA	12	63055376	63056971	+	1	1596	93
LNC_000670	XLOC_012518	lincRNA	12	62682293	62688389	+	3	1395	77
LNC_000673	XLOC_012701	antisense_lncRNA	12	65381951	65382335	+	1	385	90
LNC_000672	XLOC_012676	lincRNA	12	65071255	65071691	+	1	437	57
LNC_001429	XLOC_026270	lincRNA	5	33080838	33086059	+	2	1026	100
LNC_001658	XLOC_030699	lincRNA	6	19136434	19143699	-	4	1197	114
LNC_001428	XLOC_026270	lincRNA	5	33080772	33083755	+	2	2068	100
LNC_001659	XLOC_030699	lincRNA	6	19140579	19143660	-	3	1635	94
LNC_002259	XLOC_041146	lincRNA	9	65181851	65184485	-	3	1579	105
LNC_002258	XLOC_041117	lincRNA	9	64629505	64630079	-	1	575	113
LNC_002251	XLOC_041050	lincRNA	9	63115519	63115905	-	1	387	54
LNC_002250	XLOC_041031	lincRNA	9	62475278	62476409	-	2	608	73
LNC_002253	XLOC_041108	lincRNA	9	64562661	64562903	-	1	243	80
LNC_002252	XLOC_041082	lincRNA	9	63970927	63971528	-	1	602	74
LNC_002255	XLOC_041113	lincRNA	9	64609202	64609863	-	1	662	117
LNC_002254	XLOC_041109	lincRNA	9	64586910	64587516	-	1	607	141
LNC_002257	XLOC_041115	lincRNA	9	64616008	64616402	-	1	395	107
LNC_002256	XLOC_041114	lincRNA	9	64611787	64612258	-	1	472	127
LNC_001650	XLOC_030663	antisense_lncRNA	6	14522008	14528814	-	2	1208	102
LNC_001651	XLOC_030663	antisense_lncRNA	6	14522008	14528814	-	2	4166	102
LNC_001078	XLOC_020336	lincRNA	3	1596392	1596833	-	1	442	61
LNC_001079	XLOC_020419	lincRNA	3	3250504	3251270	-	2	537	77
LNC_001070	XLOC_020077	lincRNA	3	68680399	68681475	+	2	767	115
LNC_001071	XLOC_020193	antisense_lncRNA	3	70266331	70266571	+	1	241	72
LNC_001072	XLOC_020205	antisense_lncRNA	3	70424135	70425207	+	1	1073	82
LNC_001073	XLOC_020213	antisense_lncRNA	3	70511441	70512608	+	3	971	91
LNC_001074	XLOC_020250	antisense_lncRNA	3	340505	349139	-	5	3122	103
LNC_001075	XLOC_020250	antisense_lncRNA	3	346494	349145	-	3	2417	76
LNC_001076	XLOC_020323	antisense_lncRNA	3	1318359	1321654	-	2	3059	117
LNC_001077	XLOC_020325	antisense_lncRNA	3	1340878	1342509	-	1	1632	61
LNC_001678	XLOC_030845	lincRNA	6	26134960	26138751	-	2	1201	72
LNC_001679	XLOC_030849	lincRNA	6	26479877	26480126	-	1	250	83
LNC_001672	XLOC_030826	antisense_lncRNA	6	25710860	25716761	-	5	1207	121
LNC_001673	XLOC_030836	lincRNA	6	26092115	26097685	-	8	1880	100
LNC_001670	XLOC_030755	lincRNA	6	23766657	23770189	-	2	1973	127
LNC_001671	XLOC_030762	lincRNA	6	24030318	24030641	-	1	324	46
LNC_001676	XLOC_030836	lincRNA	6	26095429	26097559	-	3	1826	110
LNC_001677	XLOC_030836	lincRNA	6	26095429	26097579	-	3	1950	110
LNC_001674	XLOC_030836	lincRNA	6	26093501	26097560	-	8	1003	101
LNC_001675	XLOC_030836	lincRNA	6	26093902	26097560	-	7	855	98
LNC_001117	XLOC_020869	lincRNA	3	24720513	24725288	-	1	4776	200
LNC_001116	XLOC_020868	lincRNA	3	24719322	24719845	-	1	524	76
LNC_001115	XLOC_020861	lincRNA	3	24493264	24496207	-	2	2051	135
LNC_001114	XLOC_020856	lincRNA	3	23929380	23930954	-	2	1495	106
LNC_001113	XLOC_020854	lincRNA	3	23697033	23697320	-	1	288	43
LNC_001112	XLOC_020853	lincRNA	3	23694686	23695320	-	1	635	66
LNC_001111	XLOC_020836	antisense_lncRNA	3	22927756	22929495	-	2	1648	107
LNC_001110	XLOC_020835	lincRNA	3	22179225	22181110	-	1	1886	112
LNC_001119	XLOC_020890	lincRNA	3	26876462	26878816	-	2	1079	110
LNC_001118	XLOC_020885	lincRNA	3	26014179	26017328	-	2	1481	108
LNC_000415	XLOC_008114	antisense_lncRNA	10	61576140	61578292	-	2	2047	88
LNC_000414	XLOC_008107	lincRNA	10	61497171	61497455	-	1	285	54
LNC_000417	XLOC_008137	lincRNA	10	61835858	61836672	-	1	815	65
LNC_000416	XLOC_008134	antisense_lncRNA	10	61807709	61811792	-	3	887	131
LNC_000411	XLOC_008007	lincRNA	10	60242098	60242645	-	1	548	83
LNC_000410	XLOC_008006	lincRNA	10	60240198	60240453	-	1	256	25
LNC_000413	XLOC_008083	lincRNA	10	61088649	61088952	-	1	304	55
LNC_000412	XLOC_008049	antisense_lncRNA	10	60701827	60702478	-	1	652	71
LNC_000419	XLOC_008251	antisense_lncRNA	10	63480021	63482826	-	1	2806	101
LNC_000418	XLOC_008153	lincRNA	10	62041244	62042280	-	1	1037	72
LNC_001209	XLOC_022815	lincRNA	4	24160842	24164116	+	3	1335	110
LNC_001208	XLOC_022814	lincRNA	4	24077586	24083105	+	4	1764	90
LNC_001203	XLOC_022754	lincRNA	4	18029933	18030220	+	1	288	51
LNC_001202	XLOC_022750	lincRNA	4	16278738	16281202	+	1	2465	90
LNC_001201	XLOC_022745	lincRNA	4	16255657	16258067	+	2	1042	93
LNC_001200	XLOC_022745	lincRNA	4	16255424	16259777	+	2	1392	93
LNC_001207	XLOC_022814	lincRNA	4	24077586	24082459	+	5	1732	96
LNC_001206	XLOC_022814	lincRNA	4	24077586	24082210	+	4	2644	99
LNC_001205	XLOC_022814	lincRNA	4	24077579	24079502	+	4	885	66
LNC_001204	XLOC_022760	lincRNA	4	18560586	18560837	+	1	252	84
LNC_000309	XLOC_006265	lincRNA	10	58780222	58782043	+	2	796	64
LNC_000308	XLOC_006251	lincRNA	10	58489091	58489897	+	1	807	59
LNC_000301	XLOC_006151	antisense_lncRNA	10	55447068	55467574	+	3	684	77
LNC_000300	XLOC_006113	lincRNA	10	53588622	53592815	+	2	2882	133
LNC_000303	XLOC_006192	lincRNA	10	56554494	56556331	+	2	1082	123
LNC_000302	XLOC_006151	antisense_lncRNA	10	55453586	55467574	+	3	931	77
LNC_000305	XLOC_006228	lincRNA	10	57440509	57444469	+	2	2511	120
LNC_000304	XLOC_006197	lincRNA	10	56656399	56659917	+	1	3519	167
LNC_000307	XLOC_006250	lincRNA	10	58482362	58484708	+	2	2010	140
LNC_000306	XLOC_006250	lincRNA	10	58482314	58484708	+	3	1493	92
LNC_000244	XLOC_005571	lincRNA	10	13717856	13723859	+	5	1867	138
LNC_000245	XLOC_005571	lincRNA	10	13717867	13723859	+	4	2574	107
LNC_000246	XLOC_005574	lincRNA	10	14126410	14147140	+	3	1695	103
LNC_000247	XLOC_005581	lincRNA	10	14905455	14905883	+	1	429	78
LNC_000240	XLOC_005569	lincRNA	10	13674098	13674432	+	1	335	111
LNC_000241	XLOC_005571	lincRNA	10	13717814	13723859	+	4	2630	107
LNC_000242	XLOC_005571	lincRNA	10	13717814	13723859	+	5	1912	138
LNC_000243	XLOC_005571	lincRNA	10	13717825	13723859	+	4	2564	107
LNC_001845	XLOC_034145	lincRNA	7	19516042	19518373	-	2	1172	73
LNC_001844	XLOC_034142	lincRNA	7	19303186	19304283	-	1	1098	73
LNC_001847	XLOC_034155	lincRNA	7	19886327	19886696	-	1	370	123
LNC_001846	XLOC_034146	lincRNA	7	19582902	19583120	-	1	219	68
LNC_000248	XLOC_005618	lincRNA	10	19136954	19140015	+	2	1068	91
LNC_000249	XLOC_005677	lincRNA	10	25691950	25698185	+	2	2834	157
LNC_001843	XLOC_034141	antisense_lncRNA	7	19295695	19303010	-	2	1097	125
LNC_001842	XLOC_034118	lincRNA	7	16598254	16601371	-	3	1334	98
LNC_002130	XLOC_039113	antisense_lncRNA	9	45397239	45398055	+	1	817	91
LNC_001009	XLOC_019076	antisense_lncRNA	3	48981261	48984179	+	2	1116	106
LNC_002132	XLOC_039115	lincRNA	9	45678818	45682086	+	2	1045	55
LNC_002133	XLOC_039115	lincRNA	9	45678818	45691658	+	3	888	59
LNC_002134	XLOC_039134	lincRNA	9	47333770	47350526	+	2	793	93
LNC_002135	XLOC_039157	lincRNA	9	49144848	49147432	+	2	2493	109
LNC_002136	XLOC_039168	lincRNA	9	49868041	49870632	+	2	1462	95
LNC_001008	XLOC_019076	antisense_lncRNA	3	48981255	48988736	+	2	653	74
LNC_002138	XLOC_039170	lincRNA	9	49936568	49947559	+	2	2700	115
LNC_002139	XLOC_039177	lincRNA	9	50462403	50465560	+	2	1805	127
LNC_000938	XLOC_018227	lincRNA	3	302220	302858	+	1	639	120
LNC_000939	XLOC_018277	lincRNA	3	949638	950124	+	1	487	135
LNC_000932	XLOC_018058	lincRNA	2	52965406	52965736	-	1	331	48
LNC_000933	XLOC_018059	lincRNA	2	52967140	52968927	-	1	1788	87
LNC_000930	XLOC_018030	antisense_lncRNA	2	52559674	52560671	-	1	998	63
LNC_000931	XLOC_018057	lincRNA	2	52969599	52970569	-	1	971	77
LNC_000936	XLOC_018164	lincRNA	2	54679267	54680526	-	1	1260	75
LNC_000937	XLOC_018174	lincRNA	2	54827529	54829124	-	2	579	105
LNC_000934	XLOC_018075	antisense_lncRNA	2	53326242	53327923	-	3	1512	83
LNC_000935	XLOC_018096	antisense_lncRNA	2	53566272	53570326	-	2	775	130
LNC_002004	XLOC_037016	lincRNA	8	2649685	2650110	-	1	426	67
LNC_002005	XLOC_037052	antisense_lncRNA	8	3278677	3283301	-	5	1776	196
LNC_002006	XLOC_037052	antisense_lncRNA	8	3280938	3283301	-	2	2285	196
LNC_002007	XLOC_037060	lincRNA	8	3432065	3437177	-	2	4461	75
LNC_002000	XLOC_036690	antisense_lncRNA	8	63785068	63787373	+	1	2306	176
LNC_001007	XLOC_019076	antisense_lncRNA	3	48981250	48984179	+	2	1221	117
LNC_002002	XLOC_036877	antisense_lncRNA	8	559424	560585	-	1	1162	67
LNC_002003	XLOC_037010	lincRNA	8	2620471	2620697	-	1	227	70
LNC_001006	XLOC_019071	lincRNA	3	48944065	48947228	+	2	3072	131
LNC_002008	XLOC_037060	lincRNA	8	3432065	3441477	-	2	2398	73
LNC_002009	XLOC_037060	lincRNA	8	3432065	3442882	-	3	10689	88
LNC_001687	XLOC_030939	lincRNA	6	32189731	32190821	-	2	992	111
LNC_001686	XLOC_030939	lincRNA	6	32181275	32190903	-	4	3267	84
LNC_001685	XLOC_030939	lincRNA	6	32181275	32185416	-	2	3356	84
LNC_001684	XLOC_030939	lincRNA	6	32166802	32190903	-	5	1237	70
LNC_001683	XLOC_030939	lincRNA	6	32166802	32190903	-	4	1683	70
LNC_001682	XLOC_030929	lincRNA	6	31838889	31840496	-	1	1608	188
LNC_001681	XLOC_030927	lincRNA	6	31802559	31802892	-	1	334	38
LNC_001680	XLOC_030866	lincRNA	6	28145915	28146239	-	1	325	69
LNC_001689	XLOC_030977	lincRNA	6	32954189	32955370	-	1	1182	79
LNC_001688	XLOC_030952	lincRNA	6	32352256	32353384	-	1	1129	72
LNC_001441	XLOC_026394	lincRNA	5	47768971	47772303	+	2	1289	112
LNC_001440	XLOC_026386	lincRNA	5	46569104	46570390	+	1	1287	63
LNC_001443	XLOC_026420	lincRNA	5	50016450	50017792	+	2	1112	124
LNC_001442	XLOC_026419	lincRNA	5	49930103	49930384	+	1	282	46
LNC_001445	XLOC_026438	lincRNA	5	50246133	50246681	+	1	549	99
LNC_001444	XLOC_026420	lincRNA	5	50016455	50022188	+	4	2050	93
LNC_001447	XLOC_026462	lincRNA	5	51316881	51317379	+	1	499	97
LNC_001446	XLOC_026441	lincRNA	5	50737475	50748922	+	2	9060	85
LNC_001449	XLOC_026499	lincRNA	5	53701548	53702340	+	2	518	43
LNC_001448	XLOC_026464	antisense_lncRNA	5	51397185	51397484	+	1	300	83
LNC_002312	XLOC_041699	lincRNA	SL2.40sc04437	6997	8130	-	1	1134	98
LNC_002313	XLOC_041746	lincRNA	SL2.40sc04582	1247	1648	-	1	402	73
LNC_002314	XLOC_041760	lincRNA	SL2.40sc04670	2	2034	+	1	2033	79
LNC_002315	XLOC_041765	lincRNA	SL2.40sc04712	1002	4474	+	5	1946	83
LNC_002316	XLOC_041765	lincRNA	SL2.40sc04712	1123	4474	+	4	1427	150
LNC_002317	XLOC_041771	lincRNA	SL2.40sc04754	24192	26257	+	1	2066	99
LNC_000640	XLOC_012154	lincRNA	12	39992469	39992846	+	1	378	37
LNC_000641	XLOC_012159	lincRNA	12	40104200	40108238	+	1	4039	114
LNC_000642	XLOC_012214	lincRNA	12	43375251	43378379	+	1	3129	98
LNC_000643	XLOC_012257	lincRNA	12	46300991	46301555	+	1	565	59
LNC_000644	XLOC_012265	lincRNA	12	46576229	46578479	+	2	302	42
LNC_000645	XLOC_012268	lincRNA	12	46663548	46668655	+	2	1472	113
LNC_000646	XLOC_012270	lincRNA	12	46931877	46932249	+	1	373	90
LNC_000647	XLOC_012276	lincRNA	12	47034680	47035650	+	1	971	82
LNC_000648	XLOC_012277	lincRNA	12	47036893	47038011	+	1	1119	78
LNC_000649	XLOC_012280	lincRNA	12	47108345	47108557	+	1	213	53
LNC_002268	XLOC_041239	lincRNA	9	66848430	66851460	-	3	2748	96
LNC_002269	XLOC_041239	lincRNA	9	66848430	66851460	-	3	2772	96
LNC_002264	XLOC_041169	antisense_lncRNA	9	65557786	65563824	-	2	2130	129
LNC_002265	XLOC_041208	lincRNA	9	66268718	66270455	-	1	1738	68
LNC_002266	XLOC_041210	lincRNA	9	66292595	66294770	-	1	2176	77
LNC_002267	XLOC_041211	lincRNA	9	66314879	66315320	-	1	442	104
LNC_002260	XLOC_041146	lincRNA	9	65181851	65184488	-	3	2018	85
LNC_002261	XLOC_041146	lincRNA	9	65181851	65184488	-	4	1085	102
LNC_002262	XLOC_041146	lincRNA	9	65181851	65184488	-	3	2410	96
LNC_002263	XLOC_041146	lincRNA	9	65181851	65184489	-	3	1572	105
LNC_002288	XLOC_041594	lincRNA	SL2.40sc03818	1	3070	+	1	3070	174
LNC_001069	XLOC_019989	antisense_lncRNA	3	67478999	67479473	+	1	475	78
LNC_001068	XLOC_019984	lincRNA	3	67400259	67400742	+	1	484	73
LNC_001067	XLOC_019965	antisense_lncRNA	3	67132143	67133359	+	1	1217	45
LNC_001066	XLOC_019954	lincRNA	3	66943863	66944893	+	1	1031	86
LNC_001065	XLOC_019938	antisense_lncRNA	3	66723365	66723694	+	1	330	58
LNC_001064	XLOC_019896	lincRNA	3	66015466	66016137	+	1	672	91
LNC_001063	XLOC_019895	antisense_lncRNA	3	66008356	66009630	+	2	1070	105
LNC_001062	XLOC_019879	antisense_lncRNA	3	65870580	65874334	+	3	1483	72
LNC_001061	XLOC_019879	antisense_lncRNA	3	65870577	65874334	+	2	1431	86
LNC_001060	XLOC_019879	antisense_lncRNA	3	65870504	65874334	+	3	3647	124
LNC_000796	XLOC_014938	lincRNA	2	34660046	34662680	+	2	1978	93
LNC_000797	XLOC_014938	lincRNA	2	34660055	34663865	+	2	697	111
LNC_000794	XLOC_014911	lincRNA	2	34051074	34052829	+	1	1756	111
LNC_000795	XLOC_014936	lincRNA	2	34652517	34653970	+	2	737	75
LNC_000792	XLOC_014888	lincRNA	2	33594085	33596754	+	1	2670	98
LNC_000793	XLOC_014898	lincRNA	2	33842497	33845123	+	1	2627	120
LNC_000790	XLOC_014858	lincRNA	2	31483931	31484842	+	1	912	74
LNC_000791	XLOC_014866	lincRNA	2	32963168	32963445	+	1	278	77
LNC_001661	XLOC_030703	antisense_lncRNA	6	19579935	19582113	-	2	614	112
LNC_001660	XLOC_030702	lincRNA	6	19521733	19524666	-	2	823	90
LNC_001663	XLOC_030718	lincRNA	6	21341023	21341317	-	1	295	55
LNC_001662	XLOC_030715	lincRNA	6	20515182	20515385	-	1	204	37
LNC_001665	XLOC_030728	lincRNA	6	22976715	22983309	-	2	5271	95
LNC_001664	XLOC_030728	lincRNA	6	22976623	22985186	-	4	464	64
LNC_000798	XLOC_014941	lincRNA	2	34708331	34712248	+	2	815	74
LNC_000799	XLOC_014947	lincRNA	2	34992659	34998729	+	2	352	60
LNC_002359	XLOC_041934	lincRNA	SL2.40sc05650	2645	3968	-	2	544	85
LNC_000428	XLOC_008541	antisense_lncRNA	11	1762926	1765082	+	3	450	85
LNC_000429	XLOC_008578	lincRNA	11	2396283	2396772	+	1	490	77
LNC_000420	XLOC_008289	lincRNA	10	64001541	64004331	-	2	652	92
LNC_000421	XLOC_008301	lincRNA	10	64099659	64100582	-	1	924	127
LNC_000422	XLOC_008359	antisense_lncRNA	10	64897935	64900094	-	1	2160	110
LNC_000423	XLOC_008391	antisense_lncRNA	10	65202168	65203458	-	2	1193	94
LNC_000424	XLOC_008419	lincRNA	10	65489683	65490020	-	1	338	30
LNC_000425	XLOC_008464	antisense_lncRNA	11	681238	683973	+	1	2736	123
LNC_000426	XLOC_008481	lincRNA	11	996780	1000327	+	2	916	90
LNC_000427	XLOC_008541	antisense_lncRNA	11	1762921	1765082	+	2	1645	320
LNC_001908	XLOC_035461	lincRNA	8	3880568	3883068	+	2	1112	109
LNC_001909	XLOC_035463	lincRNA	8	3885845	3889855	+	2	1111	109
LNC_000448	XLOC_008971	lincRNA	11	11847333	11847574	+	1	242	47
LNC_000449	XLOC_008994	lincRNA	11	12951633	12953498	+	2	1682	108
LNC_001278	XLOC_024276	lincRNA	4	7921381	7926998	-	2	1343	139
LNC_001279	XLOC_024283	lincRNA	4	8708233	8712232	-	2	761	100
LNC_001276	XLOC_024268	lincRNA	4	7685716	7686061	-	1	346	60
LNC_001277	XLOC_024273	lincRNA	4	7798912	7799928	-	1	1017	110
LNC_001274	XLOC_024237	lincRNA	4	7021852	7022319	-	1	468	156
LNC_001275	XLOC_024255	antisense_lncRNA	4	7295824	7301227	-	3	571	82
LNC_001272	XLOC_024186	lincRNA	4	5438119	5440466	-	3	542	77
LNC_001273	XLOC_024190	lincRNA	4	5566405	5567012	-	1	608	72
LNC_001270	XLOC_024154	lincRNA	4	4787693	4789379	-	1	1687	106
LNC_001271	XLOC_024163	lincRNA	4	4967610	4968143	-	1	534	70
LNC_001903	XLOC_035392	antisense_lncRNA	8	2554379	2554753	+	1	375	72
LNC_000338	XLOC_007010	antisense_lncRNA	10	4139742	4140483	-	1	742	85
LNC_000339	XLOC_007027	lincRNA	10	4455886	4456098	-	1	213	70
LNC_000334	XLOC_006740	lincRNA	10	88837	89055	-	1	219	39
LNC_000335	XLOC_006911	lincRNA	10	2359714	2362427	-	1	2714	134
LNC_000336	XLOC_006925	lincRNA	10	2546196	2547021	-	2	643	92
LNC_000337	XLOC_006948	antisense_lncRNA	10	2898360	2901476	-	2	2286	98
LNC_000330	XLOC_006627	lincRNA	10	64064648	64069602	+	3	4785	763
LNC_000331	XLOC_006627	lincRNA	10	64064648	64069602	+	2	4866	735
LNC_000332	XLOC_006681	antisense_lncRNA	10	64728536	64729672	+	2	1043	58
LNC_000333	XLOC_006725	antisense_lncRNA	10	65309922	65312349	+	1	2428	151
LNC_002040	XLOC_037316	lincRNA	8	23879904	23884399	-	2	4175	99
LNC_001609	XLOC_029603	antisense_lncRNA	6	39954682	39957227	+	2	2096	177
LNC_002041	XLOC_037318	lincRNA	8	23914649	23917336	-	2	770	37
LNC_001148	XLOC_021237	antisense_lncRNA	3	53547298	53555453	-	2	1109	93
LNC_001608	XLOC_029518	lincRNA	6	38702967	38706686	+	2	2126	113
LNC_002042	XLOC_037318	lincRNA	8	23914649	23918092	-	2	516	38
LNC_001149	XLOC_021238	lincRNA	3	53568049	53568838	-	1	790	78
LNC_000259	XLOC_005765	lincRNA	10	33867713	33867963	+	1	251	67
LNC_000258	XLOC_005762	lincRNA	10	33448990	33451353	+	2	999	105
LNC_000253	XLOC_005713	lincRNA	10	28024545	28026142	+	2	781	74
LNC_000252	XLOC_005710	lincRNA	10	27807456	27811406	+	3	757	99
LNC_000251	XLOC_005710	lincRNA	10	27807367	27811406	+	3	696	114
LNC_000250	XLOC_005697	antisense_lncRNA	10	26662008	26662495	+	1	488	78
LNC_000257	XLOC_005762	lincRNA	10	33448990	33451353	+	2	970	105
LNC_000256	XLOC_005755	lincRNA	10	33199750	33204746	+	2	1402	145
LNC_000255	XLOC_005733	lincRNA	10	31742426	31743467	+	2	934	82
LNC_000254	XLOC_005713	lincRNA	10	28024545	28026142	+	2	831	74
LNC_001302	XLOC_024445	lincRNA	4	25241740	25243755	-	2	1115	116
LNC_001303	XLOC_024500	lincRNA	4	30794947	30795309	-	1	363	40
LNC_001300	XLOC_024435	lincRNA	4	24270550	24272549	-	1	2000	156
LNC_001301	XLOC_024445	lincRNA	4	25241740	25243755	-	2	1004	140
LNC_001306	XLOC_024524	antisense_lncRNA	4	33698985	33711065	-	3	5764	169
LNC_001307	XLOC_024524	antisense_lncRNA	4	33707058	33711051	-	2	1572	71
LNC_001304	XLOC_024503	lincRNA	4	31287026	31287376	-	1	351	64
LNC_001305	XLOC_024522	lincRNA	4	33411967	33412390	-	1	424	60
LNC_001878	XLOC_034766	lincRNA	7	61370420	61371220	-	1	801	127
LNC_001603	XLOC_029349	antisense_lncRNA	6	35483933	35490335	+	2	5051	104
LNC_001308	XLOC_024528	antisense_lncRNA	4	33966624	33967122	-	1	499	142
LNC_001309	XLOC_024530	lincRNA	4	34248624	34258101	-	3	1584	95
LNC_001602	XLOC_029349	antisense_lncRNA	6	35483933	35490335	+	2	5738	104
LNC_002162	XLOC_039492	lincRNA	9	64799874	64800914	+	1	1041	96
LNC_001898	XLOC_035382	lincRNA	8	2430854	2435595	+	4	1199	96
LNC_001899	XLOC_035382	lincRNA	8	2431153	2435595	+	3	730	99
LNC_001892	XLOC_035121	antisense_lncRNA	7	66744585	66747445	-	1	2861	111
LNC_001893	XLOC_035172	lincRNA	7	67352193	67352976	-	1	784	44
LNC_001890	XLOC_034986	antisense_lncRNA	7	64847754	64849049	-	2	719	63
LNC_001891	XLOC_035048	lincRNA	7	65739186	65739592	-	1	407	43
LNC_001896	XLOC_035257	lincRNA	8	465590	466487	+	1	898	83
LNC_001897	XLOC_035331	lincRNA	8	1465891	1478286	+	4	4110	131
LNC_001894	XLOC_035182	lincRNA	7	67481906	67482268	-	1	363	65
LNC_001895	XLOC_035226	antisense_lncRNA	8	63098	63460	+	1	363	63
LNC_002164	XLOC_039553	lincRNA	9	66278298	66278589	+	1	292	41
LNC_002127	XLOC_039094	lincRNA	9	41608902	41611312	+	2	394	78
LNC_002126	XLOC_039074	lincRNA	9	37523104	37523600	+	1	497	60
LNC_002125	XLOC_039049	lincRNA	9	31908773	31914693	+	2	1121	143
LNC_002124	XLOC_039032	lincRNA	9	30508985	30522450	+	2	2239	93
LNC_002123	XLOC_039030	lincRNA	9	30502654	30504160	+	2	1419	92
LNC_002122	XLOC_039030	lincRNA	9	30502654	30504160	+	3	1350	72
LNC_002121	XLOC_039027	lincRNA	9	30488918	30500534	+	2	1438	164
LNC_002120	XLOC_038992	lincRNA	9	25347755	25360841	+	2	759	97
LNC_002129	XLOC_039110	lincRNA	9	44726926	44728879	+	2	1022	117
LNC_002128	XLOC_039110	lincRNA	9	44726926	44728879	+	2	1019	116
LNC_000929	XLOC_017986	lincRNA	2	52056355	52056690	-	1	336	40
LNC_000928	XLOC_017955	lincRNA	2	51554807	51555169	-	1	363	54
LNC_002019	XLOC_037113	lincRNA	8	5285995	5287845	-	2	1136	157
LNC_002018	XLOC_037113	lincRNA	8	5285995	5287845	-	2	1147	157
LNC_000921	XLOC_017713	lincRNA	2	48119766	48120460	-	1	695	81
LNC_000920	XLOC_017666	antisense_lncRNA	2	47524642	47525469	-	1	828	102
LNC_000923	XLOC_017781	lincRNA	2	49047588	49049463	-	2	1472	71
LNC_000922	XLOC_017779	lincRNA	2	49039877	49042365	-	2	1136	65
LNC_000925	XLOC_017867	lincRNA	2	50362471	50363818	-	1	1348	65
LNC_000924	XLOC_017861	lincRNA	2	50277696	50278097	-	1	402	49
LNC_000927	XLOC_017912	antisense_lncRNA	2	50966099	50968065	-	2	1373	124
LNC_000926	XLOC_017875	antisense_lncRNA	2	50449193	50451107	-	2	1271	193
LNC_001474	XLOC_027486	lincRNA	5	7947975	7956914	-	2	872	80
LNC_001475	XLOC_027511	lincRNA	5	8442820	8443517	-	1	698	59
LNC_001476	XLOC_027537	lincRNA	5	9153335	9156774	-	2	2715	138
LNC_001477	XLOC_027537	lincRNA	5	9153335	9156865	-	2	2876	138
LNC_001470	XLOC_027456	lincRNA	5	7115938	7118168	-	1	2231	142
LNC_001471	XLOC_027460	lincRNA	5	7226241	7227191	-	2	834	166
LNC_001472	XLOC_027485	lincRNA	5	7945096	7946155	-	1	1060	56
LNC_001473	XLOC_027486	lincRNA	5	7947975	7950376	-	2	736	80
LNC_002307	XLOC_041669	lincRNA	SL2.40sc04304	2054	2411	-	1	358	82
LNC_002306	XLOC_041666	lincRNA	SL2.40sc04290	1	2033	-	1	2033	115
LNC_002305	XLOC_041663	lincRNA	SL2.40sc04264	19	4923	-	2	4561	101
LNC_002304	XLOC_041663	lincRNA	SL2.40sc04264	19	4923	-	2	1102	105
LNC_001478	XLOC_027544	lincRNA	5	9427324	9443225	-	3	1716	82
LNC_001479	XLOC_027544	lincRNA	5	9432691	9443292	-	2	10518	105
LNC_002301	XLOC_041658	lincRNA	SL2.40sc04211	11	428	-	1	418	74
LNC_002300	XLOC_041654	lincRNA	SL2.40sc04176	16	2400	-	1	2385	89
LNC_000657	XLOC_012365	lincRNA	12	52066133	52066473	+	1	341	112
LNC_000656	XLOC_012335	lincRNA	12	50340007	50341020	+	2	576	58
LNC_000655	XLOC_012335	lincRNA	12	50340007	50341020	+	2	588	62
LNC_000654	XLOC_012333	lincRNA	12	50321169	50324482	+	2	1127	118
LNC_000653	XLOC_012333	lincRNA	12	50321156	50324482	+	2	1337	118
LNC_000652	XLOC_012331	lincRNA	12	49895910	49896175	+	1	266	40
LNC_000651	XLOC_012303	antisense_lncRNA	12	48176450	48182140	+	2	938	111
LNC_000650	XLOC_012297	lincRNA	12	47642934	47645105	+	2	772	56
LNC_001786	XLOC_032995	lincRNA	7	57890501	57891395	+	1	895	67
LNC_001787	XLOC_032996	lincRNA	7	57892414	57892774	+	1	361	56
LNC_001784	XLOC_032888	lincRNA	7	55667355	55674121	+	2	2620	84
LNC_001785	XLOC_032894	lincRNA	7	55703385	55703747	+	1	363	57
LNC_001782	XLOC_032842	lincRNA	7	54499957	54502147	+	2	1158	78
LNC_001783	XLOC_032866	lincRNA	7	55268562	55272026	+	3	1625	109
LNC_000659	XLOC_012378	lincRNA	12	52660876	52666643	+	8	3506	102
LNC_000658	XLOC_012378	lincRNA	12	52660876	52666643	+	8	4529	102
LNC_001864	XLOC_034526	lincRNA	7	55673781	55674338	-	1	558	54
LNC_001863	XLOC_034506	antisense_lncRNA	7	55115726	55118569	-	1	2844	103
LNC_001862	XLOC_034449	lincRNA	7	52169466	52172255	-	2	2027	103
LNC_002273	XLOC_041429	antisense_lncRNA	9	70040029	70045385	-	2	4893	175
LNC_002272	XLOC_041353	antisense_lncRNA	9	68559697	68560212	-	1	516	45
LNC_002271	XLOC_041339	antisense_lncRNA	9	68384726	68385227	-	1	502	85
LNC_002270	XLOC_041338	antisense_lncRNA	9	68383243	68384397	-	1	1155	59
LNC_002277	XLOC_041437	antisense_lncRNA	9	70130136	70134447	-	2	1167	103
LNC_001861	XLOC_034424	lincRNA	7	50552128	50552544	-	1	417	54
LNC_002275	XLOC_041437	antisense_lncRNA	9	70127895	70134447	-	2	1505	103
LNC_002274	XLOC_041437	antisense_lncRNA	9	70127895	70134447	-	2	1515	103
LNC_002279	XLOC_041437	antisense_lncRNA	9	70131408	70134450	-	2	2150	104
LNC_001860	XLOC_034416	lincRNA	7	49656092	49657907	-	2	658	40
LNC_001092	XLOC_020598	lincRNA	3	7105822	7106346	-	1	525	86
LNC_001093	XLOC_020619	lincRNA	3	7601328	7601700	-	1	373	62
LNC_001090	XLOC_020591	lincRNA	3	6292783	6296427	-	3	660	102
LNC_001091	XLOC_020591	lincRNA	3	6294274	6296392	-	3	656	102
LNC_001096	XLOC_020642	antisense_lncRNA	3	8484816	8485191	-	1	376	66
LNC_001097	XLOC_020647	lincRNA	3	8749798	8751148	-	2	843	63
LNC_001094	XLOC_020631	lincRNA	3	7957595	7960595	-	1	3001	142
LNC_001095	XLOC_020639	lincRNA	3	8440657	8441025	-	1	369	84
LNC_001098	XLOC_020647	lincRNA	3	8749798	8751158	-	2	884	74
LNC_001099	XLOC_020688	lincRNA	3	10738096	10750273	-	2	3291	91
LNC_000785	XLOC_014753	lincRNA	2	27211859	27219452	+	3	1669	123
LNC_000784	XLOC_014751	lincRNA	2	27200287	27200579	+	1	293	72
LNC_000787	XLOC_014753	lincRNA	2	27211908	27219452	+	2	1605	123
LNC_000786	XLOC_014753	lincRNA	2	27211908	27219452	+	2	826	123
LNC_000781	XLOC_014746	lincRNA	2	27195226	27197018	+	2	650	65
LNC_000780	XLOC_014744	lincRNA	2	27055575	27056506	+	2	754	75
LNC_000783	XLOC_014750	lincRNA	2	27199355	27199655	+	1	301	66
LNC_000782	XLOC_014746	lincRNA	2	27195229	27197018	+	3	892	73
LNC_001654	XLOC_030673	lincRNA	6	16099176	16122245	-	2	310	45
LNC_001655	XLOC_030686	lincRNA	6	16804562	16811025	-	2	1719	130
LNC_001656	XLOC_030699	lincRNA	6	19136434	19143699	-	4	1159	110
LNC_001657	XLOC_030699	lincRNA	6	19136434	19143699	-	4	1174	115
LNC_000789	XLOC_014844	lincRNA	2	31068580	31077773	+	2	9109	157
LNC_000788	XLOC_014785	lincRNA	2	28303425	28314144	+	2	329	79
LNC_001652	XLOC_030663	antisense_lncRNA	6	14522008	14528867	-	2	4159	102
LNC_001653	XLOC_030663	antisense_lncRNA	6	14526920	14528867	-	2	1528	102
LNC_001405	XLOC_026128	lincRNA	5	21520980	21532990	+	4	1319	114
LNC_001404	XLOC_026128	lincRNA	5	21520965	21532990	+	4	1332	95
LNC_001407	XLOC_026144	lincRNA	5	23497545	23510729	+	2	10483	149
LNC_001406	XLOC_026128	lincRNA	5	21524664	21532990	+	3	1693	67
LNC_001401	XLOC_026123	lincRNA	5	20706464	20708931	+	2	808	105
LNC_001400	XLOC_026123	lincRNA	5	20706464	20708931	+	2	727	113
LNC_001403	XLOC_026128	lincRNA	5	21520965	21532990	+	3	7809	104
LNC_000439	XLOC_008900	lincRNA	11	9120234	9121189	+	2	842	74
LNC_000438	XLOC_008895	antisense_lncRNA	11	8764060	8765767	+	1	1708	87
LNC_000437	XLOC_008890	lincRNA	11	8693730	8695609	+	2	768	81
LNC_000436	XLOC_008885	lincRNA	11	8433795	8435474	+	2	409	72
LNC_000435	XLOC_008865	lincRNA	11	7852878	7854059	+	1	1182	72
LNC_000434	XLOC_008857	lincRNA	11	7606683	7607572	+	2	729	72
LNC_000433	XLOC_008856	lincRNA	11	7554252	7554719	+	1	468	86
LNC_000432	XLOC_008725	antisense_lncRNA	11	4815126	4818390	+	2	3154	102
LNC_000431	XLOC_008704	lincRNA	11	4614807	4615538	+	2	235	69
LNC_000430	XLOC_008610	lincRNA	11	2871347	2873200	+	1	1854	94
LNC_001269	XLOC_024144	antisense_lncRNA	4	4636228	4636753	-	1	526	53
LNC_001268	XLOC_024132	lincRNA	4	4482070	4482312	-	1	243	80
LNC_001265	XLOC_023911	lincRNA	4	415366	415707	-	1	342	48
LNC_001264	XLOC_023887	lincRNA	4	111030	114243	-	2	944	106
LNC_001267	XLOC_024070	lincRNA	4	3201886	3202260	-	1	375	76
LNC_001266	XLOC_023966	lincRNA	4	1452802	1456135	-	2	3250	108
LNC_001261	XLOC_023707	antisense_lncRNA	4	64093440	64093946	+	1	507	51
LNC_001260	XLOC_023694	lincRNA	4	63942587	63942900	+	1	314	52
LNC_001263	XLOC_023844	antisense_lncRNA	4	65966595	65967340	+	1	746	79
LNC_001262	XLOC_023757	antisense_lncRNA	4	64787416	64789717	+	2	2211	149
LNC_000323	XLOC_006534	lincRNA	10	62857825	62858922	+	2	975	75
LNC_000322	XLOC_006534	lincRNA	10	62857824	62858922	+	2	952	75
LNC_000321	XLOC_006520	antisense_lncRNA	10	62703308	62705717	+	1	2410	112
LNC_000320	XLOC_006512	antisense_lncRNA	10	62579377	62581292	+	1	1916	99
LNC_000327	XLOC_006590	lincRNA	10	63715643	63722084	+	2	5091	107
LNC_000326	XLOC_006578	lincRNA	10	63546973	63547651	+	1	679	87
LNC_000325	XLOC_006571	antisense_lncRNA	10	63432266	63435841	+	1	3576	116
LNC_000324	XLOC_006570	antisense_lncRNA	10	63429689	63432034	+	1	2346	74
LNC_000329	XLOC_006602	antisense_lncRNA	10	63834482	63834876	+	1	395	52
LNC_000328	XLOC_006590	lincRNA	10	63715690	63722084	+	2	6325	127
LNC_000228	XLOC_005433	lincRNA	10	5926318	5926550	+	1	233	77
LNC_000229	XLOC_005434	lincRNA	10	5969171	5972232	+	2	1004	98
LNC_000226	XLOC_005415	lincRNA	10	5234750	5240318	+	5	1621	87
LNC_000227	XLOC_005419	lincRNA	10	5343703	5345723	+	2	1922	87
LNC_000224	XLOC_005373	antisense_lncRNA	10	3678218	3683053	+	2	1420	102
LNC_000225	XLOC_005398	lincRNA	10	4537141	4537515	+	1	375	58
LNC_000222	XLOC_005359	lincRNA	10	3433341	3435934	+	3	1066	83
LNC_000223	XLOC_005359	lincRNA	10	3433492	3435934	+	2	1578	83
LNC_000220	XLOC_005301	lincRNA	10	2630962	2634690	+	3	2749	95
LNC_000221	XLOC_005301	lincRNA	10	2632042	2634690	+	2	771	77
LNC_001311	XLOC_024530	lincRNA	4	34248624	34258101	-	2	1518	95
LNC_001310	XLOC_024530	lincRNA	4	34248624	34258101	-	2	9414	127
LNC_001313	XLOC_024573	lincRNA	4	39855652	39856696	-	1	1045	111
LNC_001312	XLOC_024549	lincRNA	4	38403915	38406558	-	2	985	76
LNC_001315	XLOC_024607	lincRNA	4	42211143	42220652	-	2	625	58
LNC_001314	XLOC_024583	lincRNA	4	41112257	41112579	-	1	323	48
LNC_001317	XLOC_024635	lincRNA	4	44938732	44939087	-	1	356	94
LNC_001316	XLOC_024612	lincRNA	4	42537825	42542266	-	2	747	85
LNC_001319	XLOC_024654	lincRNA	4	46281025	46285388	-	6	941	81
[truncated: 407 more rows]
