# Supplementary material for: LncRNA regulates tomato fruit cracking by coordinating gene expression via a hormone-redox-cell wall network
Source: BMC Plant Biol. 2020 Apr 15;20:162. doi: 10.1186/s12870-020-02373-9 (PMC7161180; doi:10.1186/s12870-020-02373-9)
Supplement: Supplementary file 2 — Additional file 2: Table S2. LncRNA-mRNA pairs were identified by cis-regulation. [file 12870_2020_2373_MOESM2_ESM.xls]

## Sheet: Sheet1
Table S2.lncRNA-mRNA pairs were identified by cis-regulation
lncRNA_Gene_ID	lncRNA_Gene_Symbol	lncRNA_Start	lncRNA_End	lncRNA_Strand	mRNA_ID	mRNA_Gene_Id	mRNA_Gene_Symbol	mRNA_Gene_Description	mRNA_Start	mRNA_End	mRNA_Strand	Distance	Location
XLOC_005219	--	1383080	1383986	+	Solyc10g006900.2.1	Solyc10g006900.2	--	--	1335152	1338824	+	44255	downstream
XLOC_005219	--	1383080	1383986	+	Solyc10g006920.2.1	Solyc10g006920.2	--	--	1351502	1353880	+	29199	downstream
XLOC_005219	--	1383080	1383986	+	Solyc10g007070.2.1	Solyc10g007070.2	--	--	1455085	1456837	-	71098	downstream
XLOC_005219	--	1383080	1383986	+	Solyc10g007060.2.1	Solyc10g007060.2	--	--	1440865	1447795	+	56878	upstream
XLOC_005219	--	1383080	1383986	+	Solyc10g007040.2.1	Solyc10g007040.2	--	--	1431324	1434091	-	47337	downstream
XLOC_005219	--	1383080	1383986	+	Solyc10g006940.1.1	Solyc10g006940.1	--	--	1372400	1372840	-	10239	upstream
XLOC_005219	--	1383080	1383986	+	Solyc10g006860.2.1	Solyc10g006860.2	--	--	1293932	1295777	+	87302	downstream
XLOC_005219	--	1383080	1383986	+	Solyc10g007010.1.1	Solyc10g007010.1	--	--	1412466	1412705	-	28479	downstream
XLOC_005219	--	1383080	1383986	+	Solyc10g006980.2.1	Solyc10g006980.2	--	--	1390513	1394761	-	6526	downstream
XLOC_005219	--	1383080	1383986	+	Solyc10g006870.1.1	Solyc10g006870.1	--	--	1295869	1298391	-	84688	upstream
XLOC_005219	--	1383080	1383986	+	Solyc10g006930.2.1	Solyc10g006930.2	--	--	1360016	1371881	-	11198	upstream
XLOC_005219	--	1383080	1383986	+	Solyc10g007000.2.1	Solyc10g007000.2	--	--	1404113	1409238	-	20126	downstream
XLOC_005219	--	1383080	1383986	+	Solyc10g007030.1.1	Solyc10g007030.1	--	--	1427543	1427980	-	43556	downstream
XLOC_005219	--	1383080	1383986	+	Solyc10g007090.2.1	Solyc10g007090.2	--	--	1464847	1465484	-	80860	downstream
XLOC_005219	--	1383080	1383986	+	Solyc10g007080.2.1	Solyc10g007080.2	--	--	1459173	1463245	-	75186	downstream
XLOC_005219	--	1383080	1383986	+	Solyc10g007020.1.1	Solyc10g007020.1	--	--	1422786	1423220	-	38799	downstream
XLOC_005219	--	1383080	1383986	+	Solyc10g006950.1.1	Solyc10g006950.1	--	--	1380260	1380418	+	2661	downstream
XLOC_005219	--	1383080	1383986	+	Solyc10g006880.2.1	Solyc10g006880.2	--	--	1305620	1308510	-	74569	upstream
XLOC_005219	--	1383080	1383986	+	Solyc10g006960.1.1	Solyc10g006960.1	--	--	1383858	1384559	-	-129	antisense
XLOC_005219	--	1383080	1383986	+	Solyc10g006910.1.1	Solyc10g006910.1	--	--	1344831	1345058	+	38021	downstream
XLOC_005219	--	1383080	1383986	+	Solyc10g006850.2.1	Solyc10g006850.2	--	--	1283178	1290235	-	92844	upstream
XLOC_005219	--	1383080	1383986	+	Solyc10g006970.2.1	Solyc10g006970.2	--	--	1387299	1389937	-	3312	downstream
XLOC_005219	--	1383080	1383986	+	Solyc10g006990.2.1	Solyc10g006990.2	--	--	1395368	1403268	-	11381	downstream
XLOC_005219	--	1383080	1383986	+	Solyc10g007050.2.1	Solyc10g007050.2	--	--	1436175	1440888	-	52188	downstream
XLOC_005206	--	1211955	1212280	+	Solyc10g006700.1.1	Solyc10g006700.1	--	--	1172164	1172532	-	39422	upstream
XLOC_005206	--	1211955	1212280	+	Solyc10g006600.2.1	Solyc10g006600.2	--	--	1133539	1135307	+	76647	downstream
XLOC_005206	--	1211955	1212280	+	Solyc10g006720.2.1	Solyc10g006720.2	--	--	1184213	1188819	+	23135	downstream
XLOC_005206	--	1211955	1212280	+	Solyc10g006690.2.1	Solyc10g006690.2	--	--	1168768	1172282	-	39672	upstream
XLOC_005206	--	1211955	1212280	+	Solyc10g006840.2.1	Solyc10g006840.2	--	--	1279253	1281611	+	66972	upstream
XLOC_005206	--	1211955	1212280	+	Solyc10g006730.1.1	Solyc10g006730.1	--	--	1190015	1191748	+	20206	downstream
XLOC_005206	--	1211955	1212280	+	Solyc10g006790.2.1	Solyc10g006790.2	--	--	1231572	1237111	+	19291	upstream
XLOC_005206	--	1211955	1212280	+	Solyc10g006780.2.1	Solyc10g006780.2	--	--	1222546	1229429	-	10265	downstream
XLOC_005206	--	1211955	1212280	+	Solyc10g006830.2.1	Solyc10g006830.2	--	--	1274465	1277772	+	62184	upstream
XLOC_005206	--	1211955	1212280	+	Solyc10g006770.2.1	Solyc10g006770.2	--	--	1218092	1221606	+	5811	upstream
XLOC_005206	--	1211955	1212280	+	Solyc10g006650.2.1	Solyc10g006650.2	--	--	1157432	1161954	-	50000	upstream
XLOC_005206	--	1211955	1212280	+	Solyc10g006810.2.1	Solyc10g006810.2	--	--	1248883	1253524	-	36602	downstream
XLOC_005206	--	1211955	1212280	+	Solyc10g006680.1.1	Solyc10g006680.1	--	--	1168224	1168382	-	43572	upstream
XLOC_005206	--	1211955	1212280	+	Solyc10g006860.2.1	Solyc10g006860.2	--	--	1293932	1295777	+	81651	upstream
XLOC_005206	--	1211955	1212280	+	Solyc10g006620.1.1	Solyc10g006620.1	--	--	1142648	1143326	+	68628	downstream
XLOC_005206	--	1211955	1212280	+	Solyc10g006870.1.1	Solyc10g006870.1	--	--	1295869	1298391	-	83588	downstream
XLOC_005206	--	1211955	1212280	+	Solyc10g006750.2.1	Solyc10g006750.2	--	--	1205986	1206786	-	5168	upstream
XLOC_005206	--	1211955	1212280	+	Solyc10g006630.1.1	Solyc10g006630.1	--	--	1143398	1144179	+	67775	downstream
XLOC_005206	--	1211955	1212280	+	Solyc10g006610.2.1	Solyc10g006610.2	--	--	1135018	1137492	-	74462	upstream
XLOC_005206	--	1211955	1212280	+	Solyc10g006570.2.1	Solyc10g006570.2	--	--	1122047	1123659	-	88295	upstream
XLOC_005206	--	1211955	1212280	+	Solyc10g006820.2.1	Solyc10g006820.2	--	--	1255061	1265706	-	42780	downstream
XLOC_005206	--	1211955	1212280	+	Solyc10g006580.2.1	Solyc10g006580.2	--	--	1125825	1127897	-	84057	upstream
XLOC_005206	--	1211955	1212280	+	Solyc10g006640.2.1	Solyc10g006640.2	--	--	1145988	1149662	-	62292	upstream
XLOC_005206	--	1211955	1212280	+	Solyc10g006760.2.1	Solyc10g006760.2	--	--	1212643	1214025	-	362	downstream
XLOC_005206	--	1211955	1212280	+	Solyc10g006550.1.1	Solyc10g006550.1	--	--	1113895	1115771	-	96183	upstream
XLOC_005206	--	1211955	1212280	+	Solyc10g006740.2.1	Solyc10g006740.2	--	--	1199169	1200625	+	11329	downstream
XLOC_005206	--	1211955	1212280	+	Solyc10g006590.1.1	Solyc10g006590.1	--	--	1129858	1131392	-	80562	upstream
XLOC_005206	--	1211955	1212280	+	Solyc10g006880.2.1	Solyc10g006880.2	--	--	1305620	1308510	-	93339	downstream
XLOC_005206	--	1211955	1212280	+	Solyc10g006710.2.1	Solyc10g006710.2	--	--	1175054	1179926	+	32028	downstream
XLOC_005206	--	1211955	1212280	+	Solyc10g006850.2.1	Solyc10g006850.2	--	--	1283178	1290235	-	70897	downstream
XLOC_005206	--	1211955	1212280	+	Solyc10g006670.1.1	Solyc10g006670.1	--	--	1167024	1168036	-	43918	upstream
XLOC_005206	--	1211955	1212280	+	Solyc10g006560.2.1	Solyc10g006560.2	--	--	1118420	1120843	-	91111	upstream
XLOC_005206	--	1211955	1212280	+	Solyc10g006800.2.1	Solyc10g006800.2	--	--	1240517	1246964	-	28236	downstream
XLOC_005206	--	1211955	1212280	+	Solyc10g006660.2.1	Solyc10g006660.2	--	--	1164164	1165705	-	46249	upstream
XLOC_005203	--	1206230	1208195	+	Solyc10g006700.1.1	Solyc10g006700.1	--	--	1172164	1172532	-	33697	upstream
XLOC_005203	--	1206230	1208195	+	Solyc10g006600.2.1	Solyc10g006600.2	--	--	1133539	1135307	+	70922	downstream
XLOC_005203	--	1206230	1208195	+	Solyc10g006720.2.1	Solyc10g006720.2	--	--	1184213	1188819	+	17410	downstream
XLOC_005203	--	1206230	1208195	+	Solyc10g006690.2.1	Solyc10g006690.2	--	--	1168768	1172282	-	33947	upstream
XLOC_005203	--	1206230	1208195	+	Solyc10g006840.2.1	Solyc10g006840.2	--	--	1279253	1281611	+	71057	upstream
XLOC_005203	--	1206230	1208195	+	Solyc10g006730.1.1	Solyc10g006730.1	--	--	1190015	1191748	+	14481	downstream
XLOC_005203	--	1206230	1208195	+	Solyc10g006790.2.1	Solyc10g006790.2	--	--	1231572	1237111	+	23376	upstream
XLOC_005203	--	1206230	1208195	+	Solyc10g006780.2.1	Solyc10g006780.2	--	--	1222546	1229429	-	14350	downstream
XLOC_005203	--	1206230	1208195	+	Solyc10g006830.2.1	Solyc10g006830.2	--	--	1274465	1277772	+	66269	upstream
XLOC_005203	--	1206230	1208195	+	Solyc10g006770.2.1	Solyc10g006770.2	--	--	1218092	1221606	+	9896	upstream
XLOC_005203	--	1206230	1208195	+	Solyc10g006650.2.1	Solyc10g006650.2	--	--	1157432	1161954	-	44275	upstream
XLOC_005203	--	1206230	1208195	+	Solyc10g006810.2.1	Solyc10g006810.2	--	--	1248883	1253524	-	40687	downstream
XLOC_005203	--	1206230	1208195	+	Solyc10g006680.1.1	Solyc10g006680.1	--	--	1168224	1168382	-	37847	upstream
XLOC_005203	--	1206230	1208195	+	Solyc10g006860.2.1	Solyc10g006860.2	--	--	1293932	1295777	+	85736	upstream
XLOC_005203	--	1206230	1208195	+	Solyc10g006620.1.1	Solyc10g006620.1	--	--	1142648	1143326	+	62903	downstream
XLOC_005203	--	1206230	1208195	+	Solyc10g006870.1.1	Solyc10g006870.1	--	--	1295869	1298391	-	87673	downstream
XLOC_005203	--	1206230	1208195	+	Solyc10g006750.2.1	Solyc10g006750.2	--	--	1205986	1206786	-	-557	antisense
XLOC_005203	--	1206230	1208195	+	Solyc10g006630.1.1	Solyc10g006630.1	--	--	1143398	1144179	+	62050	downstream
XLOC_005203	--	1206230	1208195	+	Solyc10g006610.2.1	Solyc10g006610.2	--	--	1135018	1137492	-	68737	upstream
XLOC_005203	--	1206230	1208195	+	Solyc10g006570.2.1	Solyc10g006570.2	--	--	1122047	1123659	-	82570	upstream
XLOC_005203	--	1206230	1208195	+	Solyc10g006820.2.1	Solyc10g006820.2	--	--	1255061	1265706	-	46865	downstream
XLOC_005203	--	1206230	1208195	+	Solyc10g006580.2.1	Solyc10g006580.2	--	--	1125825	1127897	-	78332	upstream
XLOC_005203	--	1206230	1208195	+	Solyc10g006640.2.1	Solyc10g006640.2	--	--	1145988	1149662	-	56567	upstream
XLOC_005203	--	1206230	1208195	+	Solyc10g006760.2.1	Solyc10g006760.2	--	--	1212643	1214025	-	4447	downstream
XLOC_005203	--	1206230	1208195	+	Solyc10g006550.1.1	Solyc10g006550.1	--	--	1113895	1115771	-	90458	upstream
XLOC_005203	--	1206230	1208195	+	Solyc10g006740.2.1	Solyc10g006740.2	--	--	1199169	1200625	+	5604	downstream
XLOC_005203	--	1206230	1208195	+	Solyc10g006590.1.1	Solyc10g006590.1	--	--	1129858	1131392	-	74837	upstream
XLOC_005203	--	1206230	1208195	+	Solyc10g006880.2.1	Solyc10g006880.2	--	--	1305620	1308510	-	97424	downstream
XLOC_005203	--	1206230	1208195	+	Solyc10g006710.2.1	Solyc10g006710.2	--	--	1175054	1179926	+	26303	downstream
XLOC_005203	--	1206230	1208195	+	Solyc10g006850.2.1	Solyc10g006850.2	--	--	1283178	1290235	-	74982	downstream
XLOC_005203	--	1206230	1208195	+	Solyc10g006540.2.1	Solyc10g006540.2	--	--	1102758	1109122	+	97107	downstream
XLOC_005203	--	1206230	1208195	+	Solyc10g006670.1.1	Solyc10g006670.1	--	--	1167024	1168036	-	38193	upstream
XLOC_005203	--	1206230	1208195	+	Solyc10g006560.2.1	Solyc10g006560.2	--	--	1118420	1120843	-	85386	upstream
XLOC_005203	--	1206230	1208195	+	Solyc10g006800.2.1	Solyc10g006800.2	--	--	1240517	1246964	-	32321	downstream
XLOC_005203	--	1206230	1208195	+	Solyc10g006660.2.1	Solyc10g006660.2	--	--	1164164	1165705	-	40524	upstream
XLOC_005194	--	1123355	1125159	+	Solyc10g006700.1.1	Solyc10g006700.1	--	--	1172164	1172532	-	47004	downstream
XLOC_005194	--	1123355	1125159	+	Solyc10g006600.2.1	Solyc10g006600.2	--	--	1133539	1135307	+	8379	upstream
XLOC_005194	--	1123355	1125159	+	Solyc10g006720.2.1	Solyc10g006720.2	--	--	1184213	1188819	+	59053	upstream
XLOC_005194	--	1123355	1125159	+	Solyc10g006690.2.1	Solyc10g006690.2	--	--	1168768	1172282	-	43608	downstream
XLOC_005194	--	1123355	1125159	+	Solyc10g006730.1.1	Solyc10g006730.1	--	--	1190015	1191748	+	64855	upstream
XLOC_005194	--	1123355	1125159	+	Solyc10g006780.2.1	Solyc10g006780.2	--	--	1222546	1229429	-	97386	downstream
XLOC_005194	--	1123355	1125159	+	Solyc10g006480.1.1	Solyc10g006480.1	--	--	1071346	1072719	-	50635	upstream
XLOC_005194	--	1123355	1125159	+	Solyc10g006770.2.1	Solyc10g006770.2	--	--	1218092	1221606	+	92932	upstream
XLOC_005194	--	1123355	1125159	+	Solyc10g006650.2.1	Solyc10g006650.2	--	--	1157432	1161954	-	32272	downstream
XLOC_005194	--	1123355	1125159	+	Solyc10g006680.1.1	Solyc10g006680.1	--	--	1168224	1168382	-	43064	downstream
XLOC_005194	--	1123355	1125159	+	Solyc10g006500.2.1	Solyc10g006500.2	--	--	1081436	1085661	+	37693	downstream
XLOC_005194	--	1123355	1125159	+	Solyc10g006530.2.1	Solyc10g006530.2	--	--	1096397	1098696	+	24658	downstream
XLOC_005194	--	1123355	1125159	+	Solyc10g006520.2.1	Solyc10g006520.2	--	--	1092969	1095461	-	27893	upstream
XLOC_005194	--	1123355	1125159	+	Solyc10g006620.1.1	Solyc10g006620.1	--	--	1142648	1143326	+	17488	upstream
XLOC_005194	--	1123355	1125159	+	Solyc10g006470.2.1	Solyc10g006470.2	--	--	1067254	1069731	-	53623	upstream
XLOC_005194	--	1123355	1125159	+	Solyc10g006410.2.1	Solyc10g006410.2	--	--	1020301	1029333	+	94021	downstream
XLOC_005194	--	1123355	1125159	+	Solyc10g006510.2.1	Solyc10g006510.2	--	--	1086687	1090586	-	32768	upstream
XLOC_005194	--	1123355	1125159	+	Solyc10g006750.2.1	Solyc10g006750.2	--	--	1205986	1206786	-	80826	downstream
XLOC_005194	--	1123355	1125159	+	Solyc10g006630.1.1	Solyc10g006630.1	--	--	1143398	1144179	+	18238	upstream
XLOC_005194	--	1123355	1125159	+	Solyc10g006610.2.1	Solyc10g006610.2	--	--	1135018	1137492	-	9858	downstream
XLOC_005194	--	1123355	1125159	+	Solyc10g006670.1.1	Solyc10g006670.1	--	--	1167024	1168036	-	41864	downstream
XLOC_005194	--	1123355	1125159	+	Solyc10g006420.2.1	Solyc10g006420.2	--	--	1030078	1033236	-	90118	upstream
XLOC_005194	--	1123355	1125159	+	Solyc10g006580.2.1	Solyc10g006580.2	--	--	1125825	1127897	-	665	downstream
XLOC_005194	--	1123355	1125159	+	Solyc10g006640.2.1	Solyc10g006640.2	--	--	1145988	1149662	-	20828	downstream
XLOC_005194	--	1123355	1125159	+	Solyc10g006760.2.1	Solyc10g006760.2	--	--	1212643	1214025	-	87483	downstream
XLOC_005194	--	1123355	1125159	+	Solyc10g006550.1.1	Solyc10g006550.1	--	--	1113895	1115771	-	7583	upstream
XLOC_005194	--	1123355	1125159	+	Solyc10g006740.2.1	Solyc10g006740.2	--	--	1199169	1200625	+	74009	upstream
XLOC_005194	--	1123355	1125159	+	Solyc10g006590.1.1	Solyc10g006590.1	--	--	1129858	1131392	-	4698	downstream
XLOC_005194	--	1123355	1125159	+	Solyc10g006440.2.1	Solyc10g006440.2	--	--	1046336	1054965	+	68389	downstream
XLOC_005194	--	1123355	1125159	+	Solyc10g006450.2.1	Solyc10g006450.2	--	--	1056386	1059210	-	64144	upstream
XLOC_005194	--	1123355	1125159	+	Solyc10g006430.1.1	Solyc10g006430.1	--	--	1040838	1042352	+	81002	downstream
XLOC_005194	--	1123355	1125159	+	Solyc10g006710.2.1	Solyc10g006710.2	--	--	1175054	1179926	+	49894	upstream
XLOC_005194	--	1123355	1125159	+	Solyc10g006490.2.1	Solyc10g006490.2	--	--	1075550	1079615	+	43739	downstream
XLOC_005194	--	1123355	1125159	+	Solyc10g006540.2.1	Solyc10g006540.2	--	--	1102758	1109122	+	14232	downstream
XLOC_005194	--	1123355	1125159	+	Solyc10g006570.2.1	Solyc10g006570.2	--	--	1122047	1123659	-	-305	antisense
XLOC_005194	--	1123355	1125159	+	Solyc10g006560.2.1	Solyc10g006560.2	--	--	1118420	1120843	-	2511	upstream
XLOC_005194	--	1123355	1125159	+	Solyc10g006460.2.1	Solyc10g006460.2	--	--	1062715	1066808	+	56546	downstream
XLOC_005194	--	1123355	1125159	+	Solyc10g006660.2.1	Solyc10g006660.2	--	--	1164164	1165705	-	39004	downstream
XLOC_005163	--	739541	742748	+	Solyc10g005850.2.1	Solyc10g005850.2	--	--	656826	663955	-	75585	upstream
XLOC_005163	--	739541	742748	+	Solyc10g005880.2.1	Solyc10g005880.2	--	--	674706	683027	+	56513	downstream
XLOC_005163	--	739541	742748	+	Solyc10g005970.1.1	Solyc10g005970.1	--	--	748135	749331	-	5386	downstream
XLOC_005163	--	739541	742748	+	Solyc10g005820.1.1	Solyc10g005820.1	--	--	642462	644673	+	94867	downstream
XLOC_005163	--	739541	742748	+	Solyc10g006030.2.1	Solyc10g006030.2	--	--	779582	782983	+	36833	upstream
XLOC_005163	--	739541	742748	+	Solyc10g005830.2.1	Solyc10g005830.2	--	--	646209	647697	+	91843	downstream
XLOC_005163	--	739541	742748	+	Solyc10g005930.1.1	Solyc10g005930.1	--	--	722719	725047	-	14493	upstream
XLOC_005163	--	739541	742748	+	Solyc10g006060.2.1	Solyc10g006060.2	--	--	797316	798168	-	54567	downstream
XLOC_005163	--	739541	742748	+	Solyc10g005960.1.1	Solyc10g005960.1	--	--	742631	743878	-	-118	antisense
XLOC_005163	--	739541	742748	+	Solyc10g005990.2.1	Solyc10g005990.2	--	--	753117	756148	-	10368	downstream
XLOC_005163	--	739541	742748	+	Solyc10g005840.2.1	Solyc10g005840.2	--	--	651018	655936	+	83604	downstream
XLOC_005163	--	739541	742748	+	Solyc10g005900.2.1	Solyc10g005900.2	--	--	693359	702377	+	37163	downstream
XLOC_005163	--	739541	742748	+	Solyc10g005860.2.1	Solyc10g005860.2	--	--	662142	663979	-	75561	upstream
XLOC_005163	--	739541	742748	+	Solyc10g005810.2.1	Solyc10g005810.2	--	--	639074	642231	+	97309	downstream
XLOC_005163	--	739541	742748	+	Solyc10g006080.1.1	Solyc10g006080.1	--	--	805529	809760	+	62780	upstream
XLOC_005163	--	739541	742748	+	Solyc10g005920.2.1	Solyc10g005920.2	--	--	709875	721808	+	17732	downstream
XLOC_005163	--	739541	742748	+	Solyc10g005890.2.1	Solyc10g005890.2	--	--	683370	690823	-	48717	upstream
XLOC_005163	--	739541	742748	+	Solyc10g005980.1.1	Solyc10g005980.1	--	--	750901	752619	+	8152	upstream
XLOC_005163	--	739541	742748	+	Solyc10g006090.2.1	Solyc10g006090.2	--	--	814243	825414	+	71494	upstream
XLOC_005163	--	739541	742748	+	Solyc10g006040.1.1	Solyc10g006040.1	--	--	784572	785669	+	41823	upstream
XLOC_005163	--	739541	742748	+	Solyc10g006000.2.1	Solyc10g006000.2	--	--	756753	762127	-	14004	downstream
XLOC_005163	--	739541	742748	+	Solyc10g005950.2.1	Solyc10g005950.2	--	--	733326	738148	+	1392	downstream
XLOC_005163	--	739541	742748	+	Solyc10g006100.2.1	Solyc10g006100.2	--	--	837357	845861	-	94608	downstream
XLOC_005163	--	739541	742748	+	Solyc10g005940.1.1	Solyc10g005940.1	--	--	727632	728463	-	11077	upstream
XLOC_005163	--	739541	742748	+	Solyc10g006070.2.1	Solyc10g006070.2	--	--	799256	802747	+	56507	upstream
XLOC_005163	--	739541	742748	+	Solyc10g005870.2.1	Solyc10g005870.2	--	--	665953	671107	+	68433	downstream
XLOC_005163	--	739541	742748	+	Solyc10g005910.2.1	Solyc10g005910.2	--	--	704986	709412	-	30128	upstream
XLOC_005163	--	739541	742748	+	Solyc10g006020.2.1	Solyc10g006020.2	--	--	769462	778426	+	26713	upstream
XLOC_005163	--	739541	742748	+	Solyc10g006050.2.1	Solyc10g006050.2	--	--	793641	797405	+	50892	upstream
XLOC_005163	--	739541	742748	+	Solyc10g006010.2.1	Solyc10g006010.2	--	--	763795	765374	-	21046	downstream
XLOC_005049	--	97290773	97292056	-	Solyc01g110780.1.1	Solyc01g110780.1	--	--	97345705	97345965	-	53648	downstream
XLOC_005049	--	97290773	97292056	-	Solyc01g110730.2.1	Solyc01g110730.2	--	--	97326895	97327294	-	34838	downstream
XLOC_005049	--	97290773	97292056	-	Solyc01g110710.2.1	Solyc01g110710.2	--	--	97323125	97323569	-	31068	downstream
XLOC_005049	--	97290773	97292056	-	Solyc01g110620.1.1	Solyc01g110620.1	--	--	97266920	97267237	+	23535	downstream
XLOC_005049	--	97290773	97292056	-	Solyc01g110820.2.1	Solyc01g110820.2	--	--	97350797	97356777	-	58740	downstream
XLOC_005049	--	97290773	97292056	-	Solyc01g110650.2.1	Solyc01g110650.2	--	--	97284308	97284706	-	6066	upstream
XLOC_005049	--	97290773	97292056	-	Solyc01g110520.2.1	Solyc01g110520.2	--	--	97193931	97195979	-	94793	upstream
XLOC_005049	--	97290773	97292056	-	Solyc01g110790.2.1	Solyc01g110790.2	--	--	97347612	97348263	-	55555	downstream
XLOC_005049	--	97290773	97292056	-	Solyc01g111180.2.1	Solyc01g111180.2	--	--	97311219	97525840	-	19162	downstream
XLOC_005049	--	97290773	97292056	-	Solyc01g110740.2.1	Solyc01g110740.2	--	--	97333390	97333787	-	41333	downstream
XLOC_005049	--	97290773	97292056	-	Solyc01g110800.2.1	Solyc01g110800.2	--	--	97349385	97349882	-	57328	downstream
XLOC_005049	--	97290773	97292056	-	Solyc01g110670.2.1	Solyc01g110670.2	--	--	97296216	97296698	-	4159	downstream
XLOC_005049	--	97290773	97292056	-	Solyc01g110880.1.1	Solyc01g110880.1	--	--	97382421	97382717	-	90364	downstream
XLOC_005049	--	97290773	97292056	-	Solyc01g110550.2.1	Solyc01g110550.2	--	--	97206145	97210184	-	80588	upstream
XLOC_005049	--	97290773	97292056	-	Solyc01g110690.2.1	Solyc01g110690.2	--	--	97301350	97302842	-	9293	downstream
XLOC_005049	--	97290773	97292056	-	Solyc01g110590.2.1	Solyc01g110590.2	--	--	97240716	97241072	-	49700	upstream
XLOC_005049	--	97290773	97292056	-	Solyc01g110870.2.1	Solyc01g110870.2	--	--	97378534	97379041	-	86477	downstream
XLOC_005049	--	97290773	97292056	-	Solyc01g110860.1.1	Solyc01g110860.1	--	--	97373496	97373801	-	81439	downstream
XLOC_005049	--	97290773	97292056	-	Solyc01g110600.2.1	Solyc01g110600.2	--	--	97252588	97254173	+	36599	downstream
XLOC_005049	--	97290773	97292056	-	Solyc01g110570.2.1	Solyc01g110570.2	--	--	97225774	97226418	-	64354	upstream
XLOC_005049	--	97290773	97292056	-	Solyc01g110810.2.1	Solyc01g110810.2	--	--	97350797	97352173	-	58740	downstream
XLOC_005049	--	97290773	97292056	-	Solyc01g110660.2.1	Solyc01g110660.2	--	--	97294402	97294981	-	2345	downstream
XLOC_005049	--	97290773	97292056	-	Solyc01g110700.2.1	Solyc01g110700.2	--	--	97310726	97554819	-	18669	downstream
XLOC_005049	--	97290773	97292056	-	Solyc01g110830.2.1	Solyc01g110830.2	--	--	97363130	97363616	-	71073	downstream
XLOC_005049	--	97290773	97292056	-	Solyc01g110720.2.1	Solyc01g110720.2	--	--	97324886	97325349	-	32829	downstream
XLOC_005049	--	97290773	97292056	-	Solyc01g110580.2.1	Solyc01g110580.2	--	--	97234755	97235311	-	55461	upstream
XLOC_005049	--	97290773	97292056	-	Solyc01g110840.2.1	Solyc01g110840.2	--	--	97367112	97370545	+	75055	upstream
XLOC_005049	--	97290773	97292056	-	Solyc01g110890.1.1	Solyc01g110890.1	--	--	97385468	97385770	-	93411	downstream
XLOC_005049	--	97290773	97292056	-	Solyc01g110510.2.1	Solyc01g110510.2	--	--	97192544	97193829	+	96943	downstream
XLOC_005049	--	97290773	97292056	-	Solyc01g110500.2.1	Solyc01g110500.2	--	--	97190718	97192131	+	98641	downstream
XLOC_005049	--	97290773	97292056	-	Solyc01g110750.2.1	Solyc01g110750.2	--	--	97333818	97335804	-	41761	downstream
XLOC_005049	--	97290773	97292056	-	Solyc01g110630.2.1	Solyc01g110630.2	--	--	97267343	97267786	-	22986	upstream
XLOC_005049	--	97290773	97292056	-	Solyc01g110610.2.1	Solyc01g110610.2	--	--	97260467	97260907	+	29865	downstream
XLOC_005049	--	97290773	97292056	-	Solyc01g110850.1.1	Solyc01g110850.1	--	--	97371692	97371958	-	79635	downstream
XLOC_005049	--	97290773	97292056	-	Solyc01g110560.2.1	Solyc01g110560.2	--	--	97213236	97214093	+	76679	downstream
XLOC_005049	--	97290773	97292056	-	Solyc01g110680.2.1	Solyc01g110680.2	--	--	97300028	97300547	-	7971	downstream
XLOC_005049	--	97290773	97292056	-	Solyc01g110540.2.1	Solyc01g110540.2	--	--	97203218	97205797	+	84975	downstream
XLOC_005049	--	97290773	97292056	-	Solyc01g110530.2.1	Solyc01g110530.2	--	--	97198594	97201614	-	89158	upstream
XLOC_005049	--	97290773	97292056	-	Solyc01g110640.1.1	Solyc01g110640.1	--	--	97277460	97278707	-	12065	upstream
XLOC_005049	--	97290773	97292056	-	Solyc01g110760.1.1	Solyc01g110760.1	--	--	97339878	97340823	-	47821	downstream
XLOC_005049	--	97290773	97292056	-	Solyc01g110900.1.1	Solyc01g110900.1	--	--	97389149	97389451	-	97092	downstream
XLOC_005049	--	97290773	97292056	-	Solyc01g110770.2.1	Solyc01g110770.2	--	--	97342804	97344045	-	50747	downstream
XLOC_005049	--	97290773	97291806	-	Solyc01g110780.1.1	Solyc01g110780.1	--	--	97345705	97345965	-	53898	downstream
XLOC_005049	--	97290773	97291806	-	Solyc01g110730.2.1	Solyc01g110730.2	--	--	97326895	97327294	-	35088	downstream
XLOC_005049	--	97290773	97291806	-	Solyc01g110710.2.1	Solyc01g110710.2	--	--	97323125	97323569	-	31318	downstream
XLOC_005049	--	97290773	97291806	-	Solyc01g110620.1.1	Solyc01g110620.1	--	--	97266920	97267237	+	23535	downstream
XLOC_005049	--	97290773	97291806	-	Solyc01g110820.2.1	Solyc01g110820.2	--	--	97350797	97356777	-	58990	downstream
XLOC_005049	--	97290773	97291806	-	Solyc01g110650.2.1	Solyc01g110650.2	--	--	97284308	97284706	-	6066	upstream
XLOC_005049	--	97290773	97291806	-	Solyc01g110520.2.1	Solyc01g110520.2	--	--	97193931	97195979	-	94793	upstream
XLOC_005049	--	97290773	97291806	-	Solyc01g110790.2.1	Solyc01g110790.2	--	--	97347612	97348263	-	55805	downstream
XLOC_005049	--	97290773	97291806	-	Solyc01g111180.2.1	Solyc01g111180.2	--	--	97311219	97525840	-	19412	downstream
XLOC_005049	--	97290773	97291806	-	Solyc01g110740.2.1	Solyc01g110740.2	--	--	97333390	97333787	-	41583	downstream
XLOC_005049	--	97290773	97291806	-	Solyc01g110800.2.1	Solyc01g110800.2	--	--	97349385	97349882	-	57578	downstream
XLOC_005049	--	97290773	97291806	-	Solyc01g110670.2.1	Solyc01g110670.2	--	--	97296216	97296698	-	4409	downstream
XLOC_005049	--	97290773	97291806	-	Solyc01g110880.1.1	Solyc01g110880.1	--	--	97382421	97382717	-	90614	downstream
XLOC_005049	--	97290773	97291806	-	Solyc01g110550.2.1	Solyc01g110550.2	--	--	97206145	97210184	-	80588	upstream
XLOC_005049	--	97290773	97291806	-	Solyc01g110690.2.1	Solyc01g110690.2	--	--	97301350	97302842	-	9543	downstream
XLOC_005049	--	97290773	97291806	-	Solyc01g110590.2.1	Solyc01g110590.2	--	--	97240716	97241072	-	49700	upstream
XLOC_005049	--	97290773	97291806	-	Solyc01g110870.2.1	Solyc01g110870.2	--	--	97378534	97379041	-	86727	downstream
XLOC_005049	--	97290773	97291806	-	Solyc01g110860.1.1	Solyc01g110860.1	--	--	97373496	97373801	-	81689	downstream
XLOC_005049	--	97290773	97291806	-	Solyc01g110600.2.1	Solyc01g110600.2	--	--	97252588	97254173	+	36599	downstream
XLOC_005049	--	97290773	97291806	-	Solyc01g110570.2.1	Solyc01g110570.2	--	--	97225774	97226418	-	64354	upstream
XLOC_005049	--	97290773	97291806	-	Solyc01g110810.2.1	Solyc01g110810.2	--	--	97350797	97352173	-	58990	downstream
XLOC_005049	--	97290773	97291806	-	Solyc01g110660.2.1	Solyc01g110660.2	--	--	97294402	97294981	-	2595	downstream
XLOC_005049	--	97290773	97291806	-	Solyc01g110700.2.1	Solyc01g110700.2	--	--	97310726	97554819	-	18919	downstream
XLOC_005049	--	97290773	97291806	-	Solyc01g110830.2.1	Solyc01g110830.2	--	--	97363130	97363616	-	71323	downstream
XLOC_005049	--	97290773	97291806	-	Solyc01g110720.2.1	Solyc01g110720.2	--	--	97324886	97325349	-	33079	downstream
XLOC_005049	--	97290773	97291806	-	Solyc01g110580.2.1	Solyc01g110580.2	--	--	97234755	97235311	-	55461	upstream
XLOC_005049	--	97290773	97291806	-	Solyc01g110840.2.1	Solyc01g110840.2	--	--	97367112	97370545	+	75305	upstream
XLOC_005049	--	97290773	97291806	-	Solyc01g110890.1.1	Solyc01g110890.1	--	--	97385468	97385770	-	93661	downstream
XLOC_005049	--	97290773	97291806	-	Solyc01g110510.2.1	Solyc01g110510.2	--	--	97192544	97193829	+	96943	downstream
XLOC_005049	--	97290773	97291806	-	Solyc01g110500.2.1	Solyc01g110500.2	--	--	97190718	97192131	+	98641	downstream
XLOC_005049	--	97290773	97291806	-	Solyc01g110750.2.1	Solyc01g110750.2	--	--	97333818	97335804	-	42011	downstream
XLOC_005049	--	97290773	97291806	-	Solyc01g110630.2.1	Solyc01g110630.2	--	--	97267343	97267786	-	22986	upstream
XLOC_005049	--	97290773	97291806	-	Solyc01g110610.2.1	Solyc01g110610.2	--	--	97260467	97260907	+	29865	downstream
XLOC_005049	--	97290773	97291806	-	Solyc01g110850.1.1	Solyc01g110850.1	--	--	97371692	97371958	-	79885	downstream
XLOC_005049	--	97290773	97291806	-	Solyc01g110560.2.1	Solyc01g110560.2	--	--	97213236	97214093	+	76679	downstream
XLOC_005049	--	97290773	97291806	-	Solyc01g110680.2.1	Solyc01g110680.2	--	--	97300028	97300547	-	8221	downstream
XLOC_005049	--	97290773	97291806	-	Solyc01g110540.2.1	Solyc01g110540.2	--	--	97203218	97205797	+	84975	downstream
XLOC_005049	--	97290773	97291806	-	Solyc01g110530.2.1	Solyc01g110530.2	--	--	97198594	97201614	-	89158	upstream
XLOC_005049	--	97290773	97291806	-	Solyc01g110640.1.1	Solyc01g110640.1	--	--	97277460	97278707	-	12065	upstream
XLOC_005049	--	97290773	97291806	-	Solyc01g110760.1.1	Solyc01g110760.1	--	--	97339878	97340823	-	48071	downstream
XLOC_005049	--	97290773	97291806	-	Solyc01g110900.1.1	Solyc01g110900.1	--	--	97389149	97389451	-	97342	downstream
XLOC_005049	--	97290773	97291806	-	Solyc01g110770.2.1	Solyc01g110770.2	--	--	97342804	97344045	-	50997	downstream
XLOC_004997	--	96595845	96598906	-	Solyc01g109830.2.1	Solyc01g109830.2	--	--	96675182	96679187	-	76275	downstream
XLOC_004997	--	96595845	96598906	-	Solyc01g109800.2.1	Solyc01g109800.2	--	--	96662690	96663884	+	63783	upstream
XLOC_004997	--	96595845	96598906	-	Solyc01g109760.2.1	Solyc01g109760.2	--	--	96620201	96622249	+	21294	upstream
XLOC_004997	--	96595845	96598906	-	Solyc01g109750.2.1	Solyc01g109750.2	--	--	96617598	96618648	-	18691	downstream
XLOC_004997	--	96595845	96598906	-	Solyc01g109740.2.1	Solyc01g109740.2	--	--	96615614	96617420	+	16707	upstream
XLOC_004997	--	96595845	96598906	-	Solyc01g109680.2.1	Solyc01g109680.2	--	--	96574192	96574916	-	20928	upstream
XLOC_004997	--	96595845	96598906	-	Solyc01g109780.2.1	Solyc01g109780.2	--	--	96632538	96636061	+	33631	upstream
XLOC_004997	--	96595845	96598906	-	Solyc01g109610.2.1	Solyc01g109610.2	--	--	96509698	96511962	-	83882	upstream
XLOC_004997	--	96595845	96598906	-	Solyc01g109650.2.1	Solyc01g109650.2	--	--	96532861	96538918	-	56926	upstream
XLOC_004997	--	96595845	96598906	-	Solyc01g109820.1.1	Solyc01g109820.1	--	--	96672460	96673329	-	73553	downstream
XLOC_004997	--	96595845	96598906	-	Solyc01g109620.2.1	Solyc01g109620.2	--	--	96514940	96521220	-	74624	upstream
XLOC_004997	--	96595845	96598906	-	Solyc01g109630.2.1	Solyc01g109630.2	--	--	96521674	96525149	-	70695	upstream
XLOC_004997	--	96595845	96598906	-	Solyc01g109770.2.1	Solyc01g109770.2	--	--	96622947	96626601	-	24040	downstream
XLOC_004997	--	96595845	96598906	-	Solyc01g109860.2.1	Solyc01g109860.2	--	--	96698812	96702365	+	99905	upstream
XLOC_004997	--	96595845	96598906	-	Solyc01g109790.2.1	Solyc01g109790.2	--	--	96636500	96641133	-	37593	downstream
XLOC_004997	--	96595845	96598906	-	Solyc01g109810.2.1	Solyc01g109810.2	--	--	96669036	96670087	+	70129	upstream
XLOC_004997	--	96595845	96598906	-	Solyc01g109600.2.1	Solyc01g109600.2	--	--	96505743	96509023	+	86821	downstream
XLOC_004997	--	96595845	96598906	-	Solyc01g109840.2.1	Solyc01g109840.2	--	--	96684901	96685827	-	85994	downstream
XLOC_004997	--	96595845	96598906	-	Solyc01g109730.1.1	Solyc01g109730.1	--	--	96610297	96611351	+	11390	upstream
XLOC_004997	--	96595845	96598906	-	Solyc01g109660.2.1	Solyc01g109660.2	--	--	96560713	96561995	+	33849	downstream
XLOC_004997	--	96595845	96598906	-	Solyc01g109670.2.1	Solyc01g109670.2	--	--	96570598	96571079	+	24765	downstream
XLOC_004997	--	96595845	96598906	-	Solyc01g109690.1.1	Solyc01g109690.1	--	--	96579298	96579546	-	16298	upstream
XLOC_004997	--	96595845	96598906	-	Solyc01g109720.2.1	Solyc01g109720.2	--	--	96604848	96606949	-	5941	downstream
XLOC_004997	--	96595845	96598906	-	Solyc01g109710.2.1	Solyc01g109710.2	--	--	96600712	96603524	-	1805	downstream
XLOC_004997	--	96595845	96598906	-	Solyc01g109700.2.1	Solyc01g109700.2	--	--	96594953	96598114	+	-2270	antisense
XLOC_004997	--	96595845	96598906	-	Solyc01g109850.2.1	Solyc01g109850.2	--	--	96688272	96693911	-	89365	downstream
XLOC_004997	--	96595845	96598906	-	Solyc01g109640.2.1	Solyc01g109640.2	--	--	96527263	96530725	+	65119	downstream
XLOC_024878	--	54772553	54796693	-	Solyc04g056720.1.1	Solyc04g056720.1	--	--	54738950	54739132	-	33420	upstream
XLOC_024878	--	54772553	54796693	-	Solyc04g056700.1.1	Solyc04g056700.1	--	--	54673358	54673808	-	98744	upstream
XLOC_024878	--	54772553	54796693	-	Solyc04g056710.1.1	Solyc04g056710.1	--	--	54683728	54684303	-	88249	upstream
XLOC_024878	--	54772553	54796693	-	Solyc04g056730.2.1	Solyc04g056730.2	--	--	54801257	54801941	-	4563	downstream
XLOC_024878	--	54772553	54796693	-	Solyc04g056740.1.1	Solyc04g056740.1	--	--	54809799	54810341	-	13105	downstream
XLOC_024929	--	55622123	55629827	-	Solyc04g064490.2.1	Solyc04g064490.2	--	--	55634290	55643358	-	4462	downstream
XLOC_024929	--	55622123	55629827	-	Solyc04g064480.2.1	Solyc04g064480.2	--	--	55631866	55634007	-	2038	downstream
XLOC_024929	--	55622123	55629827	-	Solyc04g063410.1.1	Solyc04g063410.1	--	--	55529440	55530369	-	91753	upstream
XLOC_024929	--	55622123	55629827	-	Solyc04g064500.2.1	Solyc04g064500.2	--	--	55649136	55669253	+	19308	upstream
XLOC_024929	--	55622123	55629827	-	Solyc04g064510.2.1	Solyc04g064510.2	--	--	55670912	55675897	-	41084	downstream
XLOC_024929	--	55622123	55629827	-	Solyc04g064530.1.1	Solyc04g064530.1	--	--	55686479	55687501	-	56651	downstream
XLOC_024929	--	55622123	55629827	-	Solyc04g063440.1.1	Solyc04g063440.1	--	--	55565206	55566423	-	55699	upstream
XLOC_024929	--	55622123	55629827	-	Solyc04g064540.2.1	Solyc04g064540.2	--	--	55694419	55696644	-	64591	downstream
XLOC_024929	--	55622123	55629827	-	Solyc04g064470.1.1	Solyc04g064470.1	--	--	55604811	55607029	-	15093	upstream
XLOC_024929	--	55622123	55629827	-	Solyc04g064450.1.1	Solyc04g064450.1	--	--	55585929	55586644	-	35478	upstream
XLOC_024929	--	55622123	55629827	-	Solyc04g064520.2.1	Solyc04g064520.2	--	--	55685754	55686033	+	55926	upstream
XLOC_024929	--	55622123	55629827	-	Solyc04g063420.1.1	Solyc04g063420.1	--	--	55532572	55532964	-	89158	upstream
XLOC_024929	--	55622123	55629827	-	Solyc04g064460.1.1	Solyc04g064460.1	--	--	55593234	55594504	-	27618	upstream
XLOC_024929	--	55622123	55629827	-	Solyc04g063400.1.1	Solyc04g063400.1	--	--	55523960	55524433	-	97689	upstream
XLOC_024929	--	55622123	55629827	-	Solyc04g064440.1.1	Solyc04g064440.1	--	--	55581853	55583076	-	39046	upstream
XLOC_024929	--	55622123	55629827	-	Solyc04g063430.1.1	Solyc04g063430.1	--	--	55562270	55562785	-	59337	upstream
XLOC_024929	--	55622123	55629827	-	Solyc04g063390.2.1	Solyc04g063390.2	--	--	55520035	55523222	-	98900	upstream
XLOC_024929	--	55622123	55629827	-	Solyc04g064560.2.1	Solyc04g064560.2	--	--	55729689	55743766	-	99861	downstream
XLOC_024929	--	55622123	55629827	-	Solyc04g064550.1.1	Solyc04g064550.1	--	--	55726990	55728681	+	97162	upstream
XLOC_024871	--	54691576	54693483	-	Solyc04g056620.1.1	Solyc04g056620.1	--	--	54597208	54600807	-	90768	upstream
XLOC_024871	--	54691576	54693483	-	Solyc04g056720.1.1	Solyc04g056720.1	--	--	54738950	54739132	-	45466	downstream
XLOC_024871	--	54691576	54693483	-	Solyc04g056650.2.1	Solyc04g056650.2	--	--	54630995	54642388	-	49187	upstream
XLOC_024871	--	54691576	54693483	-	Solyc04g056690.1.1	Solyc04g056690.1	--	--	54668460	54668858	-	22717	upstream
XLOC_024871	--	54691576	54693483	-	Solyc04g056700.1.1	Solyc04g056700.1	--	--	54673358	54673808	-	17767	upstream
XLOC_024871	--	54691576	54693483	-	Solyc04g056640.1.1	Solyc04g056640.1	--	--	54627569	54629809	+	61766	downstream
XLOC_024871	--	54691576	54693483	-	Solyc04g056660.1.1	Solyc04g056660.1	--	--	54643470	54643925	-	47650	upstream
XLOC_024871	--	54691576	54693483	-	Solyc04g056710.1.1	Solyc04g056710.1	--	--	54683728	54684303	-	7272	upstream
XLOC_024871	--	54691576	54693483	-	Solyc04g056630.2.1	Solyc04g056630.2	--	--	54608238	54614589	-	76986	upstream
XLOC_024871	--	54691576	54693483	-	Solyc04g056680.1.1	Solyc04g056680.1	--	--	54662560	54663364	-	28211	upstream
XLOC_024871	--	54691576	54693483	-	Solyc04g083140.1.1	Solyc04g083140.1	--	--	54652698	54654679	+	36896	downstream
XLOC_024877	--	54767314	54767623	-	Solyc04g056710.1.1	Solyc04g056710.1	--	--	54683728	54684303	-	83010	upstream
XLOC_024877	--	54767314	54767623	-	Solyc04g056740.1.1	Solyc04g056740.1	--	--	54809799	54810341	-	42175	downstream
XLOC_024877	--	54767314	54767623	-	Solyc04g056720.1.1	Solyc04g056720.1	--	--	54738950	54739132	-	28181	upstream
XLOC_024877	--	54767314	54767623	-	Solyc04g056690.1.1	Solyc04g056690.1	--	--	54668460	54668858	-	98455	upstream
XLOC_024877	--	54767314	54767623	-	Solyc04g056700.1.1	Solyc04g056700.1	--	--	54673358	54673808	-	93505	upstream
XLOC_024877	--	54767314	54767623	-	Solyc04g056730.2.1	Solyc04g056730.2	--	--	54801257	54801941	-	33633	downstream
XLOC_024822	--	53141238	53143463	-	Solyc04g054710.2.1	Solyc04g054710.2	--	--	53086018	53092422	+	48815	downstream
XLOC_024822	--	53141238	53143463	-	Solyc04g054700.2.1	Solyc04g054700.2	--	--	53065380	53072025	-	69212	upstream
XLOC_024822	--	53141238	53143463	-	Solyc04g054690.2.1	Solyc04g054690.2	--	--	53051129	53053573	-	87664	upstream
XLOC_024822	--	53141238	53143463	-	Solyc04g054730.2.1	Solyc04g054730.2	--	--	53098446	53103462	-	37775	upstream
XLOC_024822	--	53141238	53143463	-	Solyc04g054720.2.1	Solyc04g054720.2	--	--	53094218	53095543	+	45694	downstream
XLOC_024822	--	53141238	53143463	-	Solyc04g054740.2.1	Solyc04g054740.2	--	--	53181620	53184809	+	38156	upstream
XLOC_024822	--	53141238	53143463	-	Solyc04g054760.2.1	Solyc04g054760.2	--	--	53202343	53203538	-	58879	downstream
XLOC_024822	--	53141238	53143463	-	Solyc04g054750.1.1	Solyc04g054750.1	--	--	53185824	53186291	-	42360	downstream
XLOC_024822	--	53141238	53143463	-	Solyc04g054770.1.1	Solyc04g054770.1	--	--	53230887	53231042	+	87423	upstream
XLOC_024822	--	53141238	53143463	-	Solyc04g054780.2.1	Solyc04g054780.2	--	--	53237124	53244097	-	93660	downstream
XLOC_024841	--	53553775	53554000	-	Solyc04g055020.1.1	Solyc04g055020.1	--	--	53543552	53546122	-	7652	upstream
XLOC_024841	--	53553775	53554000	-	Solyc04g055000.2.1	Solyc04g055000.2	--	--	53530227	53533608	-	20166	upstream
XLOC_024841	--	53553775	53554000	-	Solyc04g054970.1.1	Solyc04g054970.1	--	--	53502439	53502705	-	51069	upstream
XLOC_024841	--	53553775	53554000	-	Solyc04g055070.1.1	Solyc04g055070.1	--	--	53635590	53637678	-	81589	downstream
XLOC_024841	--	53553775	53554000	-	Solyc04g055050.1.1	Solyc04g055050.1	--	--	53604965	53606995	+	50964	upstream
XLOC_024841	--	53553775	53554000	-	Solyc04g055060.1.1	Solyc04g055060.1	--	--	53631743	53635243	+	77742	upstream
XLOC_024841	--	53553775	53554000	-	Solyc04g054960.1.1	Solyc04g054960.1	--	--	53497755	53498522	-	55252	upstream
XLOC_024841	--	53553775	53554000	-	Solyc04g054990.2.1	Solyc04g054990.2	--	--	53522447	53524531	+	29243	downstream
XLOC_024841	--	53553775	53554000	-	Solyc04g054980.2.1	Solyc04g054980.2	--	--	53517056	53518198	+	35576	downstream
XLOC_024841	--	53553775	53554000	-	Solyc04g054940.1.1	Solyc04g054940.1	--	--	53481217	53481567	-	72207	upstream
XLOC_024841	--	53553775	53554000	-	Solyc04g055030.1.1	Solyc04g055030.1	--	--	53546770	53548213	-	5561	upstream
XLOC_024841	--	53553775	53554000	-	Solyc04g055010.2.1	Solyc04g055010.2	--	--	53538735	53543115	-	10659	upstream
XLOC_024841	--	53553775	53554000	-	Solyc04g054950.2.1	Solyc04g054950.2	--	--	53482981	53484375	-	69399	upstream
XLOC_005301	--	2630888	2634690	+	Solyc10g008560.2.1	Solyc10g008560.2	--	--	2665397	2673702	-	30706	downstream
XLOC_005301	--	2630888	2634690	+	Solyc10g008460.2.1	Solyc10g008460.2	--	--	2583446	2586373	+	44514	downstream
XLOC_005301	--	2630888	2634690	+	Solyc10g008540.2.1	Solyc10g008540.2	--	--	2655519	2659448	+	20828	upstream
XLOC_005301	--	2630888	2634690	+	Solyc10g008640.2.1	Solyc10g008640.2	--	--	2712740	2720597	-	78049	downstream
XLOC_005301	--	2630888	2634690	+	Solyc10g008440.2.1	Solyc10g008440.2	--	--	2557079	2559825	+	71062	downstream
XLOC_005301	--	2630888	2634690	+	Solyc10g008650.1.1	Solyc10g008650.1	--	--	2734197	2734385	+	99506	upstream
XLOC_005301	--	2630888	2634690	+	Solyc10g008490.2.1	Solyc10g008490.2	--	--	2617871	2620080	+	10807	downstream
XLOC_005301	--	2630888	2634690	+	Solyc10g008430.1.1	Solyc10g008430.1	--	--	2542995	2543147	-	87740	upstream
XLOC_005301	--	2630888	2634690	+	Solyc10g008520.2.1	Solyc10g008520.2	--	--	2637742	2643134	+	3051	upstream
XLOC_005301	--	2630888	2634690	+	Solyc10g008420.2.1	Solyc10g008420.2	--	--	2540041	2542828	-	88059	upstream
XLOC_005301	--	2630888	2634690	+	Solyc10g008620.2.1	Solyc10g008620.2	--	--	2696403	2696689	-	61712	downstream
XLOC_005301	--	2630888	2634690	+	Solyc10g008530.1.1	Solyc10g008530.1	--	--	2648687	2650677	+	13996	upstream
XLOC_005301	--	2630888	2634690	+	Solyc10g008550.2.1	Solyc10g008550.2	--	--	2660906	2664027	+	26215	upstream
XLOC_005301	--	2630888	2634690	+	Solyc10g008570.2.1	Solyc10g008570.2	--	--	2680073	2683654	-	45382	downstream
XLOC_005301	--	2630888	2634690	+	Solyc10g008470.2.1	Solyc10g008470.2	--	--	2589756	2594867	+	36020	downstream
XLOC_005301	--	2630888	2634690	+	Solyc10g008590.1.1	Solyc10g008590.1	--	--	2688038	2689324	-	53347	downstream
XLOC_005301	--	2630888	2634690	+	Solyc10g008610.1.1	Solyc10g008610.1	--	--	2695469	2695738	+	60778	upstream
XLOC_005301	--	2630888	2634690	+	Solyc10g008630.2.1	Solyc10g008630.2	--	--	2704288	2710170	+	69597	upstream
XLOC_005301	--	2630888	2634690	+	Solyc10g008600.2.1	Solyc10g008600.2	--	--	2689974	2693145	+	55283	upstream
XLOC_005301	--	2630888	2634690	+	Solyc10g008410.1.1	Solyc10g008410.1	--	--	2538790	2539305	+	91582	downstream
XLOC_005301	--	2630888	2634690	+	Solyc10g008580.1.1	Solyc10g008580.1	--	--	2686335	2687492	+	51644	upstream
XLOC_005301	--	2630888	2634690	+	Solyc10g008480.2.1	Solyc10g008480.2	--	--	2599168	2602228	-	28659	upstream
XLOC_005301	--	2630888	2634690	+	Solyc10g008500.2.1	Solyc10g008500.2	--	--	2620774	2624112	-	6775	upstream
XLOC_005301	--	2630888	2634690	+	Solyc10g008450.1.1	Solyc10g008450.1	--	--	2574498	2575547	+	55340	downstream
XLOC_005301	--	2630888	2634690	+	Solyc10g008400.1.1	Solyc10g008400.1	--	--	2534304	2534969	+	95918	downstream
XLOC_005301	--	2630888	2634690	+	Solyc10g008510.1.1	Solyc10g008510.1	--	--	2625491	2627626	+	3261	downstream
XLOC_005301	--	2630860	2634690	+	Solyc10g008560.2.1	Solyc10g008560.2	--	--	2665397	2673702	-	30706	downstream
XLOC_005301	--	2630860	2634690	+	Solyc10g008460.2.1	Solyc10g008460.2	--	--	2583446	2586373	+	44486	downstream
XLOC_005301	--	2630860	2634690	+	Solyc10g008540.2.1	Solyc10g008540.2	--	--	2655519	2659448	+	20828	upstream
XLOC_005301	--	2630860	2634690	+	Solyc10g008640.2.1	Solyc10g008640.2	--	--	2712740	2720597	-	78049	downstream
XLOC_005301	--	2630860	2634690	+	Solyc10g008440.2.1	Solyc10g008440.2	--	--	2557079	2559825	+	71034	downstream
XLOC_005301	--	2630860	2634690	+	Solyc10g008650.1.1	Solyc10g008650.1	--	--	2734197	2734385	+	99506	upstream
XLOC_005301	--	2630860	2634690	+	Solyc10g008490.2.1	Solyc10g008490.2	--	--	2617871	2620080	+	10779	downstream
XLOC_005301	--	2630860	2634690	+	Solyc10g008430.1.1	Solyc10g008430.1	--	--	2542995	2543147	-	87712	upstream
XLOC_005301	--	2630860	2634690	+	Solyc10g008520.2.1	Solyc10g008520.2	--	--	2637742	2643134	+	3051	upstream
XLOC_005301	--	2630860	2634690	+	Solyc10g008420.2.1	Solyc10g008420.2	--	--	2540041	2542828	-	88031	upstream
XLOC_005301	--	2630860	2634690	+	Solyc10g008620.2.1	Solyc10g008620.2	--	--	2696403	2696689	-	61712	downstream
XLOC_005301	--	2630860	2634690	+	Solyc10g008530.1.1	Solyc10g008530.1	--	--	2648687	2650677	+	13996	upstream
XLOC_005301	--	2630860	2634690	+	Solyc10g008550.2.1	Solyc10g008550.2	--	--	2660906	2664027	+	26215	upstream
XLOC_005301	--	2630860	2634690	+	Solyc10g008570.2.1	Solyc10g008570.2	--	--	2680073	2683654	-	45382	downstream
XLOC_005301	--	2630860	2634690	+	Solyc10g008470.2.1	Solyc10g008470.2	--	--	2589756	2594867	+	35992	downstream
XLOC_005301	--	2630860	2634690	+	Solyc10g008590.1.1	Solyc10g008590.1	--	--	2688038	2689324	-	53347	downstream
XLOC_005301	--	2630860	2634690	+	Solyc10g008610.1.1	Solyc10g008610.1	--	--	2695469	2695738	+	60778	upstream
XLOC_005301	--	2630860	2634690	+	Solyc10g008630.2.1	Solyc10g008630.2	--	--	2704288	2710170	+	69597	upstream
XLOC_005301	--	2630860	2634690	+	Solyc10g008600.2.1	Solyc10g008600.2	--	--	2689974	2693145	+	55283	upstream
XLOC_005301	--	2630860	2634690	+	Solyc10g008410.1.1	Solyc10g008410.1	--	--	2538790	2539305	+	91554	downstream
XLOC_005301	--	2630860	2634690	+	Solyc10g008580.1.1	Solyc10g008580.1	--	--	2686335	2687492	+	51644	upstream
XLOC_005301	--	2630860	2634690	+	Solyc10g008480.2.1	Solyc10g008480.2	--	--	2599168	2602228	-	28631	upstream
XLOC_005301	--	2630860	2634690	+	Solyc10g008500.2.1	Solyc10g008500.2	--	--	2620774	2624112	-	6747	upstream
XLOC_005301	--	2630860	2634690	+	Solyc10g008450.1.1	Solyc10g008450.1	--	--	2574498	2575547	+	55312	downstream
XLOC_005301	--	2630860	2634690	+	Solyc10g008400.1.1	Solyc10g008400.1	--	--	2534304	2534969	+	95890	downstream
XLOC_005301	--	2630860	2634690	+	Solyc10g008510.1.1	Solyc10g008510.1	--	--	2625491	2627626	+	3233	downstream
XLOC_022580	--	6637591	6637976	+	Solyc04g016060.1.1	Solyc04g016060.1	--	--	6734758	6735603	-	96781	downstream
XLOC_022580	--	6637591	6637976	+	Solyc04g016040.1.1	Solyc04g016040.1	--	--	6708288	6708440	+	70311	upstream
XLOC_022580	--	6637591	6637976	+	Solyc04g016000.2.1	Solyc04g016000.2	--	--	6594909	6598451	-	39139	upstream
XLOC_022580	--	6637591	6637976	+	Solyc04g016010.2.1	Solyc04g016010.2	--	--	6613543	6624763	+	12827	downstream
XLOC_022580	--	6637591	6637976	+	Solyc04g015970.2.1	Solyc04g015970.2	--	--	6513493	6539312	+	98278	downstream
XLOC_022580	--	6637591	6637976	+	Solyc04g015990.1.1	Solyc04g015990.1	--	--	6590404	6593289	+	44301	downstream
XLOC_022580	--	6637591	6637976	+	Solyc04g016020.1.1	Solyc04g016020.1	--	--	6667320	6667592	-	29343	downstream
XLOC_022580	--	6637591	6637976	+	Solyc04g015980.2.1	Solyc04g015980.2	--	--	6570973	6574697	+	62893	downstream
XLOC_022580	--	6637591	6637976	+	Solyc04g016050.2.1	Solyc04g016050.2	--	--	6723021	6728721	-	85044	downstream
XLOC_022580	--	6637591	6637976	+	Solyc04g016030.1.1	Solyc04g016030.1	--	--	6686220	6686768	+	48243	upstream
XLOC_022600	--	7231931	7234591	+	Solyc04g016350.1.1	Solyc04g016350.1	--	--	7142894	7143686	-	88244	upstream
XLOC_022600	--	7231931	7234591	+	Solyc04g016500.1.1	Solyc04g016500.1	--	--	7319277	7321502	-	84685	downstream
XLOC_022600	--	7231931	7234591	+	Solyc04g016390.1.1	Solyc04g016390.1	--	--	7192698	7192880	+	39050	downstream
XLOC_022600	--	7231931	7234591	+	Solyc04g016420.2.1	Solyc04g016420.2	--	--	7227070	7229696	+	2234	downstream
XLOC_022600	--	7231931	7234591	+	Solyc04g016430.2.1	Solyc04g016430.2	--	--	7229849	7232636	-	-706	antisense
XLOC_022600	--	7231931	7234591	+	Solyc04g016400.2.1	Solyc04g016400.2	--	--	7193372	7199049	-	32881	upstream
XLOC_022600	--	7231931	7234591	+	Solyc04g016410.2.1	Solyc04g016410.2	--	--	7200714	7218394	-	13536	upstream
XLOC_022600	--	7231931	7234591	+	Solyc04g016340.1.1	Solyc04g016340.1	--	--	7139369	7140037	-	91893	upstream
XLOC_022600	--	7231931	7234591	+	Solyc04g016370.2.1	Solyc04g016370.2	--	--	7168394	7184544	-	47386	upstream
XLOC_022600	--	7231931	7234591	+	Solyc04g016360.2.1	Solyc04g016360.2	--	--	7158486	7165657	+	66273	downstream
XLOC_022600	--	7231931	7234591	+	Solyc04g016480.2.1	Solyc04g016480.2	--	--	7305326	7308804	-	70734	downstream
XLOC_022600	--	7231931	7234591	+	Solyc04g016490.2.1	Solyc04g016490.2	--	--	7311131	7315527	-	76539	downstream
XLOC_022600	--	7231931	7234591	+	Solyc04g016450.1.1	Solyc04g016450.1	--	--	7275809	7278222	-	41217	downstream
XLOC_022600	--	7231931	7234591	+	Solyc04g016460.2.1	Solyc04g016460.2	--	--	7295885	7298402	+	61293	upstream
XLOC_022600	--	7231931	7234591	+	Solyc04g016470.2.1	Solyc04g016470.2	--	--	7303341	7305043	+	68749	upstream
XLOC_022600	--	7231931	7234591	+	Solyc04g016380.2.1	Solyc04g016380.2	--	--	7185956	7190322	-	41608	upstream
XLOC_022600	--	7231931	7234591	+	Solyc04g016330.2.1	Solyc04g016330.2	--	--	7131359	7134790	-	97140	upstream
XLOC_022600	--	7231931	7234591	+	Solyc04g016440.2.1	Solyc04g016440.2	--	--	7257601	7260651	-	23009	downstream
XLOC_022406	--	3597474	3599855	+	Solyc04g010200.1.1	Solyc04g010200.1	--	--	3520574	3522730	+	74743	downstream
XLOC_022406	--	3597474	3599855	+	Solyc04g010240.2.1	Solyc04g010240.2	--	--	3562006	3565042	-	32431	upstream
XLOC_022406	--	3597474	3599855	+	Solyc04g010250.2.1	Solyc04g010250.2	--	--	3577656	3583500	+	13973	downstream
XLOC_022406	--	3597474	3599855	+	Solyc04g010270.1.1	Solyc04g010270.1	--	--	3590492	3591691	+	5782	downstream
XLOC_022406	--	3597474	3599855	+	Solyc04g010310.2.1	Solyc04g010310.2	--	--	3631081	3639205	+	31225	upstream
XLOC_022406	--	3597474	3599855	+	Solyc04g010210.1.1	Solyc04g010210.1	--	--	3525914	3528058	-	69415	upstream
XLOC_022406	--	3597474	3599855	+	Solyc04g010290.2.1	Solyc04g010290.2	--	--	3618701	3622866	+	18845	upstream
XLOC_022406	--	3597474	3599855	+	Solyc04g010220.2.1	Solyc04g010220.2	--	--	3536536	3549046	+	48427	downstream
XLOC_022406	--	3597474	3599855	+	Solyc04g010230.2.1	Solyc04g010230.2	--	--	3556402	3561755	+	35718	downstream
XLOC_022406	--	3597474	3599855	+	Solyc04g010330.2.1	Solyc04g010330.2	--	--	3666239	3667699	+	66383	upstream
XLOC_022406	--	3597474	3599855	+	Solyc04g010180.2.1	Solyc04g010180.2	--	--	3502067	3502725	+	94748	downstream
XLOC_022406	--	3597474	3599855	+	Solyc04g010280.1.1	Solyc04g010280.1	--	--	3595816	3596083	+	1390	downstream
XLOC_022406	--	3597474	3599855	+	Solyc04g010320.1.1	Solyc04g010320.1	--	--	3655025	3656521	-	55169	downstream
XLOC_022406	--	3597474	3599855	+	Solyc04g010190.1.1	Solyc04g010190.1	--	--	3508288	3508857	-	88616	upstream
XLOC_022406	--	3597474	3599855	+	Solyc04g010260.2.1	Solyc04g010260.2	--	--	3583577	3588628	-	8845	upstream
XLOC_022406	--	3597474	3599855	+	Solyc04g010300.2.1	Solyc04g010300.2	--	--	3626518	3628265	+	26662	upstream
XLOC_022406	--	3597477	3599855	+	Solyc04g010200.1.1	Solyc04g010200.1	--	--	3520574	3522730	+	74746	downstream
XLOC_022406	--	3597477	3599855	+	Solyc04g010240.2.1	Solyc04g010240.2	--	--	3562006	3565042	-	32434	upstream
XLOC_022406	--	3597477	3599855	+	Solyc04g010250.2.1	Solyc04g010250.2	--	--	3577656	3583500	+	13976	downstream
XLOC_022406	--	3597477	3599855	+	Solyc04g010270.1.1	Solyc04g010270.1	--	--	3590492	3591691	+	5785	downstream
XLOC_022406	--	3597477	3599855	+	Solyc04g010310.2.1	Solyc04g010310.2	--	--	3631081	3639205	+	31225	upstream
XLOC_022406	--	3597477	3599855	+	Solyc04g010210.1.1	Solyc04g010210.1	--	--	3525914	3528058	-	69418	upstream
XLOC_022406	--	3597477	3599855	+	Solyc04g010290.2.1	Solyc04g010290.2	--	--	3618701	3622866	+	18845	upstream
XLOC_022406	--	3597477	3599855	+	Solyc04g010220.2.1	Solyc04g010220.2	--	--	3536536	3549046	+	48430	downstream
XLOC_022406	--	3597477	3599855	+	Solyc04g010230.2.1	Solyc04g010230.2	--	--	3556402	3561755	+	35721	downstream
XLOC_022406	--	3597477	3599855	+	Solyc04g010330.2.1	Solyc04g010330.2	--	--	3666239	3667699	+	66383	upstream
XLOC_022406	--	3597477	3599855	+	Solyc04g010180.2.1	Solyc04g010180.2	--	--	3502067	3502725	+	94751	downstream
XLOC_022406	--	3597477	3599855	+	Solyc04g010280.1.1	Solyc04g010280.1	--	--	3595816	3596083	+	1393	downstream
XLOC_022406	--	3597477	3599855	+	Solyc04g010320.1.1	Solyc04g010320.1	--	--	3655025	3656521	-	55169	downstream
XLOC_022406	--	3597477	3599855	+	Solyc04g010190.1.1	Solyc04g010190.1	--	--	3508288	3508857	-	88619	upstream
XLOC_022406	--	3597477	3599855	+	Solyc04g010260.2.1	Solyc04g010260.2	--	--	3583577	3588628	-	8848	upstream
XLOC_022406	--	3597477	3599855	+	Solyc04g010300.2.1	Solyc04g010300.2	--	--	3626518	3628265	+	26662	upstream
XLOC_022478	--	4788496	4789863	+	Solyc04g014510.2.1	Solyc04g014510.2	--	--	4779960	4784217	+	4278	downstream
XLOC_022478	--	4788496	4789863	+	Solyc04g014500.2.1	Solyc04g014500.2	--	--	4729086	4732903	-	55592	upstream
XLOC_022478	--	4788496	4789863	+	Solyc04g014570.2.1	Solyc04g014570.2	--	--	4832869	4838038	-	43005	downstream
XLOC_022478	--	4788496	4789863	+	Solyc04g014490.1.1	Solyc04g014490.1	--	--	4725303	4725698	+	62797	downstream
XLOC_022478	--	4788496	4789863	+	Solyc04g014530.1.1	Solyc04g014530.1	--	--	4802150	4802851	+	12286	upstream
XLOC_022478	--	4788496	4789863	+	Solyc04g014550.2.1	Solyc04g014550.2	--	--	4821261	4824079	+	31397	upstream
XLOC_022478	--	4788496	4789863	+	Solyc04g014540.1.1	Solyc04g014540.1	--	--	4814713	4815411	+	24849	upstream
XLOC_022478	--	4788496	4789863	+	Solyc04g014610.2.1	Solyc04g014610.2	--	--	4874948	4878203	-	85084	downstream
XLOC_022478	--	4788496	4789863	+	Solyc04g014520.1.1	Solyc04g014520.1	--	--	4795021	4795914	+	5157	upstream
XLOC_022478	--	4788496	4789863	+	Solyc04g014560.2.1	Solyc04g014560.2	--	--	4825799	4832573	+	35935	upstream
XLOC_022478	--	4788496	4789863	+	Solyc04g014580.1.1	Solyc04g014580.1	--	--	4862560	4863166	-	72696	downstream
XLOC_022478	--	4788496	4789863	+	Solyc04g014480.2.1	Solyc04g014480.2	--	--	4722700	4724263	+	64232	downstream
XLOC_022478	--	4788496	4789863	+	Solyc04g014460.2.1	Solyc04g014460.2	--	--	4691348	4695742	+	92753	downstream
XLOC_022478	--	4788496	4789863	+	Solyc04g014470.2.1	Solyc04g014470.2	--	--	4708995	4711600	-	76895	upstream
XLOC_022478	--	4788496	4789863	+	Solyc04g014590.1.1	Solyc04g014590.1	--	--	4863327	4865916	-	73463	downstream
XLOC_022478	--	4788496	4789863	+	Solyc04g014600.2.1	Solyc04g014600.2	--	--	4872992	4874958	+	83128	upstream
XLOC_022516	--	5273294	5273761	+	Solyc04g015130.2.1	Solyc04g015130.2	--	--	5292846	5295967	-	19084	downstream
XLOC_022516	--	5273294	5273761	+	Solyc04g015140.1.1	Solyc04g015140.1	--	--	5319352	5320776	-	45590	downstream
XLOC_022516	--	5273294	5273761	+	Solyc04g015110.2.1	Solyc04g015110.2	--	--	5283852	5286177	+	10090	upstream
XLOC_022516	--	5273294	5273761	+	Solyc04g015180.2.1	Solyc04g015180.2	--	--	5368904	5370718	+	95142	upstream
XLOC_022516	--	5273294	5273761	+	Solyc04g015190.2.1	Solyc04g015190.2	--	--	5371233	5375212	-	97471	downstream
XLOC_022516	--	5273294	5273761	+	Solyc04g015160.2.1	Solyc04g015160.2	--	--	5339830	5347460	+	66068	upstream
XLOC_022516	--	5273294	5273761	+	Solyc04g015060.1.1	Solyc04g015060.1	--	--	5258000	5260765	+	12528	downstream
XLOC_022516	--	5273294	5273761	+	Solyc04g015120.2.1	Solyc04g015120.2	--	--	5290310	5292227	+	16548	upstream
XLOC_022516	--	5273294	5273761	+	Solyc04g014980.1.1	Solyc04g014980.1	--	--	5189824	5189988	-	83305	upstream
XLOC_022516	--	5273294	5273761	+	Solyc04g015080.2.1	Solyc04g015080.2	--	--	5267687	5270849	+	2444	downstream
XLOC_022516	--	5273294	5273761	+	Solyc04g015030.2.1	Solyc04g015030.2	--	--	5235855	5241900	+	31393	downstream
XLOC_022516	--	5273294	5273761	+	Solyc04g015020.2.1	Solyc04g015020.2	--	--	5226676	5228677	-	44616	upstream
XLOC_022516	--	5273294	5273761	+	Solyc04g014960.2.1	Solyc04g014960.2	--	--	5180205	5182821	+	90472	downstream
XLOC_022516	--	5273294	5273761	+	Solyc04g014950.2.1	Solyc04g014950.2	--	--	5178424	5179460	+	93833	downstream
XLOC_022516	--	5273294	5273761	+	Solyc04g014920.1.1	Solyc04g014920.1	--	--	5173317	5173521	-	99772	upstream
XLOC_022516	--	5273294	5273761	+	Solyc04g014970.1.1	Solyc04g014970.1	--	--	5183945	5184359	+	88934	downstream
XLOC_022516	--	5273294	5273761	+	Solyc04g015010.2.1	Solyc04g015010.2	--	--	5219478	5223595	+	49698	downstream
XLOC_022516	--	5273294	5273761	+	Solyc04g015090.1.1	Solyc04g015090.1	--	--	5270815	5271859	-	1434	upstream
XLOC_022516	--	5273294	5273761	+	Solyc04g015170.2.1	Solyc04g015170.2	--	--	5350550	5353424	+	76788	upstream
XLOC_022516	--	5273294	5273761	+	Solyc04g015040.2.1	Solyc04g015040.2	--	--	5242436	5247624	-	25669	upstream
XLOC_022516	--	5273294	5273761	+	Solyc04g015150.2.1	Solyc04g015150.2	--	--	5322712	5328505	-	48950	downstream
XLOC_022516	--	5273294	5273761	+	Solyc04g015070.2.1	Solyc04g015070.2	--	--	5263062	5264993	+	8300	downstream
XLOC_022516	--	5273294	5273761	+	Solyc04g015000.1.1	Solyc04g015000.1	--	--	5211453	5213338	-	59955	upstream
XLOC_022516	--	5273294	5273761	+	Solyc04g015100.2.1	Solyc04g015100.2	--	--	5276509	5281855	+	2747	upstream
XLOC_022516	--	5273294	5273761	+	Solyc04g014990.1.1	Solyc04g014990.1	--	--	5191810	5192142	+	81151	downstream
XLOC_022516	--	5273294	5273761	+	Solyc04g014940.1.1	Solyc04g014940.1	--	--	5178079	5178351	+	94942	downstream
XLOC_022516	--	5273294	5273761	+	Solyc04g015050.2.1	Solyc04g015050.2	--	--	5249508	5255638	+	17655	downstream
XLOC_022516	--	5273294	5273761	+	Solyc04g014930.1.1	Solyc04g014930.1	--	--	5177544	5177768	+	95525	downstream
XLOC_022558	--	6108865	6111820	+	Solyc04g015830.2.1	Solyc04g015830.2	--	--	6174875	6186468	+	63054	upstream
XLOC_022558	--	6108865	6111820	+	Solyc04g015780.1.1	Solyc04g015780.1	--	--	6070178	6070732	-	38132	upstream
XLOC_022558	--	6108865	6111820	+	Solyc04g015820.1.1	Solyc04g015820.1	--	--	6115555	6115782	-	3734	downstream
XLOC_022558	--	6108865	6111820	+	Solyc04g015790.1.1	Solyc04g015790.1	--	--	6074482	6074865	-	33999	upstream
XLOC_022558	--	6108865	6111820	+	Solyc04g015720.1.1	Solyc04g015720.1	--	--	6014027	6017024	+	91840	downstream
XLOC_022558	--	6108865	6111820	+	Solyc04g015770.1.1	Solyc04g015770.1	--	--	6067640	6068305	-	40559	upstream
XLOC_022558	--	6108865	6111820	+	Solyc04g015740.2.1	Solyc04g015740.2	--	--	6028486	6033726	+	75138	downstream
XLOC_022558	--	6108865	6111820	+	Solyc04g015750.2.1	Solyc04g015750.2	--	--	6034127	6040044	-	68820	upstream
XLOC_022558	--	6108865	6111820	+	Solyc04g015810.1.1	Solyc04g015810.1	--	--	6106412	6106657	-	2207	upstream
XLOC_022558	--	6108865	6111820	+	Solyc04g015760.2.1	Solyc04g015760.2	--	--	6045987	6051321	-	57543	upstream
XLOC_022558	--	6108865	6111820	+	Solyc04g015730.1.1	Solyc04g015730.1	--	--	6022644	6024631	-	84233	upstream
XLOC_022558	--	6108865	6111820	+	Solyc04g015800.1.1	Solyc04g015800.1	--	--	6102917	6103987	-	4877	upstream
XLOC_022558	--	6108865	6111820	+	Solyc04g015710.2.1	Solyc04g015710.2	--	--	6008927	6013085	-	95779	upstream
XLOC_022562	--	6203304	6203516	+	Solyc04g015820.1.1	Solyc04g015820.1	--	--	6115555	6115782	-	87521	upstream
XLOC_022562	--	6203304	6203516	+	Solyc04g015840.1.1	Solyc04g015840.1	--	--	6217825	6218043	+	14308	upstream
XLOC_022562	--	6203304	6203516	+	Solyc04g015830.2.1	Solyc04g015830.2	--	--	6174875	6186468	+	16835	downstream
XLOC_022562	--	6203304	6203516	+	Solyc04g015860.1.1	Solyc04g015860.1	--	--	6271297	6271787	+	67780	upstream
XLOC_022562	--	6203304	6203516	+	Solyc04g015850.2.1	Solyc04g015850.2	--	--	6219230	6220398	-	15713	downstream
XLOC_022562	--	6203304	6203516	+	Solyc04g015810.1.1	Solyc04g015810.1	--	--	6106412	6106657	-	96646	upstream
XLOC_022562	--	6203304	6203516	+	Solyc04g015800.1.1	Solyc04g015800.1	--	--	6102917	6103987	-	99316	upstream
XLOC_022569	--	6436369	6446045	+	Solyc04g015960.2.1	Solyc04g015960.2	--	--	6506971	6509066	+	60925	upstream
XLOC_022569	--	6436369	6446045	+	Solyc04g015920.1.1	Solyc04g015920.1	--	--	6387161	6387495	+	48873	downstream
XLOC_022569	--	6436369	6446045	+	Solyc04g015950.1.1	Solyc04g015950.1	--	--	6487752	6499059	+	41706	upstream
XLOC_022569	--	6436369	6446045	+	Solyc04g015930.1.1	Solyc04g015930.1	--	--	6389119	6389310	+	47058	downstream
XLOC_022569	--	6436369	6446045	+	Solyc04g015970.2.1	Solyc04g015970.2	--	--	6513493	6539312	+	67447	upstream
XLOC_022569	--	6436369	6446045	+	Solyc04g015940.2.1	Solyc04g015940.2	--	--	6462961	6486905	+	16915	upstream
XLOC_022569	--	6436369	6446045	+	Solyc04g015910.1.1	Solyc04g015910.1	--	--	6385284	6386080	+	50288	downstream
XLOC_022569	--	6436369	6446045	+	Solyc04g015890.1.1	Solyc04g015890.1	--	--	6340741	6341987	+	94381	downstream
XLOC_022569	--	6436369	6446045	+	Solyc04g015960.2.1	Solyc04g015960.2	--	--	6506971	6509066	+	60925	upstream
XLOC_022569	--	6436369	6446045	+	Solyc04g015920.1.1	Solyc04g015920.1	--	--	6387161	6387495	+	48873	downstream
XLOC_022569	--	6436369	6446045	+	Solyc04g015950.1.1	Solyc04g015950.1	--	--	6487752	6499059	+	41706	upstream
XLOC_022569	--	6436369	6446045	+	Solyc04g015930.1.1	Solyc04g015930.1	--	--	6389119	6389310	+	47058	downstream
XLOC_022569	--	6436369	6446045	+	Solyc04g015970.2.1	Solyc04g015970.2	--	--	6513493	6539312	+	67447	upstream
XLOC_022569	--	6436369	6446045	+	Solyc04g015940.2.1	Solyc04g015940.2	--	--	6462961	6486905	+	16915	upstream
XLOC_022569	--	6436369	6446045	+	Solyc04g015910.1.1	Solyc04g015910.1	--	--	6385284	6386080	+	50288	downstream
XLOC_022569	--	6436369	6446045	+	Solyc04g015890.1.1	Solyc04g015890.1	--	--	6340741	6341987	+	94381	downstream
XLOC_002820	--	5463749	5466031	-	Solyc01g010470.2.1	Solyc01g010470.2	--	--	5362049	5364988	+	98760	downstream
XLOC_002820	--	5463749	5466031	-	Solyc01g010520.2.1	Solyc01g010520.2	--	--	5540492	5544218	+	74460	upstream
XLOC_002820	--	5463749	5466031	-	Solyc01g010490.2.1	Solyc01g010490.2	--	--	5373579	5375529	-	88219	upstream
XLOC_002820	--	5463749	5466031	-	Solyc01g010480.2.1	Solyc01g010480.2	--	--	5365583	5369039	-	94709	upstream
XLOC_002820	--	5463749	5466031	-	Solyc01g010510.2.1	Solyc01g010510.2	--	--	5508421	5510219	-	42389	downstream
XLOC_002820	--	5463749	5466031	-	Solyc01g010500.1.1	Solyc01g010500.1	--	--	5446120	5450141	-	13607	upstream
XLOC_002820	--	5463749	5466031	-	Solyc01g010550.1.1	Solyc01g010550.1	--	--	5557953	5558637	-	91921	downstream
XLOC_002820	--	5463749	5466031	-	Solyc01g010530.1.1	Solyc01g010530.1	--	--	5548702	5550171	-	82670	downstream
XLOC_002820	--	5463749	5466031	-	Solyc01g010540.2.1	Solyc01g010540.2	--	--	5553483	5556672	+	87451	upstream
XLOC_002808	--	5184202	5184927	-	Solyc01g010330.1.1	Solyc01g010330.1	--	--	5144793	5145236	+	38965	downstream
XLOC_002808	--	5184202	5184927	-	Solyc01g010300.1.1	Solyc01g010300.1	--	--	5114978	5115244	-	68957	upstream
XLOC_002808	--	5184202	5184927	-	Solyc01g010320.1.1	Solyc01g010320.1	--	--	5142525	5144562	+	39639	downstream
XLOC_002808	--	5184202	5184927	-	Solyc01g010350.2.1	Solyc01g010350.2	--	--	5153980	5158097	-	26104	upstream
XLOC_002808	--	5184202	5184927	-	Solyc01g010310.2.1	Solyc01g010310.2	--	--	5134694	5138389	-	45812	upstream
XLOC_002808	--	5184202	5184927	-	Solyc01g010390.2.1	Solyc01g010390.2	--	--	5254174	5260994	+	69246	upstream
XLOC_002808	--	5184202	5184927	-	Solyc01g010360.2.1	Solyc01g010360.2	--	--	5171935	5175097	-	9104	upstream
XLOC_002808	--	5184202	5184927	-	Solyc01g010370.2.1	Solyc01g010370.2	--	--	5195720	5200331	-	10792	downstream
XLOC_002808	--	5184202	5184927	-	Solyc01g010290.2.1	Solyc01g010290.2	--	--	5087121	5091624	-	92577	upstream
XLOC_002808	--	5184202	5184927	-	Solyc01g010340.1.1	Solyc01g010340.1	--	--	5146632	5148976	-	35225	upstream
XLOC_002808	--	5184202	5184927	-	Solyc01g010380.2.1	Solyc01g010380.2	--	--	5221559	5221914	-	36631	downstream
XLOC_002796	--	4959195	4967165	-	Solyc01g010140.1.1	Solyc01g010140.1	--	--	4881801	4883582	-	75612	upstream
XLOC_002796	--	4959195	4967165	-	Solyc01g010270.2.1	Solyc01g010270.2	--	--	5062742	5065710	-	95576	downstream
XLOC_002796	--	4959195	4967165	-	Solyc01g010170.1.1	Solyc01g010170.1	--	--	4954276	4954483	-	4711	upstream
XLOC_002796	--	4959195	4967165	-	Solyc01g010130.2.1	Solyc01g010130.2	--	--	4870120	4873334	+	85860	downstream
XLOC_002796	--	4959195	4967165	-	Solyc01g010250.2.1	Solyc01g010250.2	--	--	5033711	5037078	-	66545	downstream
XLOC_002796	--	4959195	4967165	-	Solyc01g010210.1.1	Solyc01g010210.1	--	--	4991984	4992541	+	24818	upstream
XLOC_002796	--	4959195	4967165	-	Solyc01g010240.2.1	Solyc01g010240.2	--	--	5028897	5031428	+	61731	upstream
XLOC_002796	--	4959195	4967165	-	Solyc01g010260.2.1	Solyc01g010260.2	--	--	5060341	5062538	+	93175	upstream
XLOC_002796	--	4959195	4967165	-	Solyc01g010160.2.1	Solyc01g010160.2	--	--	4948456	4948989	-	10205	upstream
XLOC_002796	--	4959195	4967165	-	Solyc01g010180.2.1	Solyc01g010180.2	--	--	4975293	4976465	+	8127	upstream
XLOC_002796	--	4959195	4967165	-	Solyc01g010190.2.1	Solyc01g010190.2	--	--	4983955	4984873	+	16789	upstream
XLOC_002796	--	4959195	4967165	-	Solyc01g010200.2.1	Solyc01g010200.2	--	--	4988434	4989476	+	21268	upstream
XLOC_002796	--	4959195	4967165	-	Solyc01g010150.2.1	Solyc01g010150.2	--	--	4938915	4942653	+	16541	downstream
XLOC_002796	--	4959195	4967165	-	Solyc01g010230.2.1	Solyc01g010230.2	--	--	5007690	5008352	-	40524	downstream
XLOC_002796	--	4959195	4967165	-	Solyc01g010220.2.1	Solyc01g010220.2	--	--	5003013	5003845	+	35847	upstream
XLOC_002670	--	2080367	2085217	-	Solyc01g007990.2.1	Solyc01g007990.2	--	--	2170706	2173712	+	85488	upstream
XLOC_002670	--	2080367	2085217	-	Solyc01g007850.2.1	Solyc01g007850.2	--	--	2011260	2014397	+	65969	downstream
XLOC_002670	--	2080367	2085217	-	Solyc01g007840.2.1	Solyc01g007840.2	--	--	2006792	2007838	-	72528	upstream
XLOC_002670	--	2080367	2085217	-	Solyc01g007920.2.1	Solyc01g007920.2	--	--	2114064	2117367	+	28846	upstream
XLOC_002670	--	2080367	2085217	-	Solyc01g008010.2.1	Solyc01g008010.2	--	--	2180444	2185087	+	95226	upstream
XLOC_002670	--	2080367	2085217	-	Solyc01g007880.2.1	Solyc01g007880.2	--	--	2041549	2055134	-	25232	upstream
XLOC_002670	--	2080367	2085217	-	Solyc01g007870.2.1	Solyc01g007870.2	--	--	2032117	2032858	-	47508	upstream
XLOC_002670	--	2080367	2085217	-	Solyc01g007860.2.1	Solyc01g007860.2	--	--	2018307	2022494	-	57872	upstream
XLOC_002670	--	2080367	2085217	-	Solyc01g007970.1.1	Solyc01g007970.1	--	--	2153668	2157136	+	68450	upstream
XLOC_002670	--	2080367	2085217	-	Solyc01g007820.1.1	Solyc01g007820.1	--	--	1994790	1998368	-	81998	upstream
XLOC_002670	--	2080367	2085217	-	Solyc01g007930.2.1	Solyc01g007930.2	--	--	2117825	2120595	-	32607	downstream
XLOC_002670	--	2080367	2085217	-	Solyc01g007960.2.1	Solyc01g007960.2	--	--	2149842	2152519	+	64624	upstream
XLOC_002670	--	2080367	2085217	-	Solyc01g007940.2.1	Solyc01g007940.2	--	--	2123045	2128114	-	37827	downstream
XLOC_002670	--	2080367	2085217	-	Solyc01g007910.2.1	Solyc01g007910.2	--	--	2104967	2112735	+	19749	upstream
XLOC_002670	--	2080367	2085217	-	Solyc01g007890.1.1	Solyc01g007890.1	--	--	2062015	2063584	-	16782	upstream
XLOC_002670	--	2080367	2085217	-	Solyc01g007900.2.1	Solyc01g007900.2	--	--	2095959	2102818	-	10741	downstream
XLOC_002670	--	2080367	2085217	-	Solyc01g007950.2.1	Solyc01g007950.2	--	--	2134714	2143061	-	49496	downstream
XLOC_002670	--	2080367	2085217	-	Solyc01g008020.2.1	Solyc01g008020.2	--	--	2185118	2189315	-	99900	downstream
XLOC_002670	--	2080367	2085217	-	Solyc01g008000.2.1	Solyc01g008000.2	--	--	2175122	2179207	+	89904	upstream
XLOC_002670	--	2080367	2085217	-	Solyc01g007830.1.1	Solyc01g007830.1	--	--	2001319	2001742	-	78624	upstream
XLOC_002670	--	2080367	2085217	-	Solyc01g007980.2.1	Solyc01g007980.2	--	--	2161571	2164368	+	76353	upstream
XLOC_002958	--	11632577	11635704	-	Solyc01g014100.2.1	Solyc01g014100.2	--	--	11575508	11576183	+	56393	downstream
XLOC_002958	--	11632577	11635704	-	Solyc01g014110.2.1	Solyc01g014110.2	--	--	11642471	11642875	-	6766	downstream
XLOC_002958	--	11632577	11635704	-	Solyc01g014150.1.1	Solyc01g014150.1	--	--	11713328	11714484	+	77623	upstream
XLOC_002958	--	11632577	11635704	-	Solyc01g014130.1.1	Solyc01g014130.1	--	--	11672562	11673069	+	36857	upstream
XLOC_002958	--	11632577	11635704	-	Solyc01g014140.2.1	Solyc01g014140.2	--	--	11691078	11691596	+	55373	upstream
XLOC_002958	--	11632577	11635704	-	Solyc01g014120.2.1	Solyc01g014120.2	--	--	11643649	11646290	-	7944	downstream
XLOC_002868	--	6484145	6487109	-	Solyc01g010930.2.1	Solyc01g010930.2	--	--	6454334	6464408	-	19736	upstream
XLOC_002868	--	6484145	6487109	-	Solyc01g010940.2.1	Solyc01g010940.2	--	--	6498396	6504024	+	11286	upstream
XLOC_002868	--	6484145	6487109	-	Solyc01g010950.2.1	Solyc01g010950.2	--	--	6505612	6517771	-	18502	downstream
XLOC_002868	--	6484145	6487109	-	Solyc01g010920.1.1	Solyc01g010920.1	--	--	6444243	6444834	-	39310	upstream
XLOC_002868	--	6484145	6487109	-	Solyc01g010910.1.1	Solyc01g010910.1	--	--	6437228	6440447	+	43697	downstream
XLOC_002850	--	5855956	5856637	-	Solyc01g010780.2.1	Solyc01g010780.2	--	--	5831702	5837276	-	18679	upstream
XLOC_002850	--	5855956	5856637	-	Solyc01g010740.2.1	Solyc01g010740.2	--	--	5778009	5781979	-	73976	upstream
XLOC_002850	--	5855956	5856637	-	Solyc01g010750.2.1	Solyc01g010750.2	--	--	5783031	5788195	-	67760	upstream
XLOC_002850	--	5855956	5856637	-	Solyc01g010800.1.1	Solyc01g010800.1	--	--	5881328	5882172	+	24690	upstream
XLOC_002850	--	5855956	5856637	-	Solyc01g010760.2.1	Solyc01g010760.2	--	--	5821504	5825600	+	30355	downstream
XLOC_002850	--	5855956	5856637	-	Solyc01g010770.2.1	Solyc01g010770.2	--	--	5825560	5828696	-	27259	upstream
XLOC_002850	--	5855956	5856637	-	Solyc01g010790.1.1	Solyc01g010790.1	--	--	5846694	5847758	-	8197	upstream
XLOC_002850	--	5855956	5856637	-	Solyc01g010730.1.1	Solyc01g010730.1	--	--	5759086	5759364	-	96591	upstream
XLOC_002829	--	5613450	5614593	-	Solyc01g010600.2.1	Solyc01g010600.2	--	--	5607104	5611257	-	2192	upstream
XLOC_002829	--	5613450	5614593	-	Solyc01g010520.2.1	Solyc01g010520.2	--	--	5540492	5544218	+	69231	downstream
XLOC_002829	--	5613450	5614593	-	Solyc01g010630.1.1	Solyc01g010630.1	--	--	5634522	5639332	-	19928	downstream
XLOC_002829	--	5613450	5614593	-	Solyc01g010610.1.1	Solyc01g010610.1	--	--	5628975	5629671	-	14381	downstream
XLOC_002829	--	5613450	5614593	-	Solyc01g010660.2.1	Solyc01g010660.2	--	--	5673997	5680626	+	59403	upstream
XLOC_002829	--	5613450	5614593	-	Solyc01g010650.2.1	Solyc01g010650.2	--	--	5655290	5660901	-	40696	downstream
XLOC_002829	--	5613450	5614593	-	Solyc01g010640.2.1	Solyc01g010640.2	--	--	5646161	5647113	+	31567	upstream
XLOC_002829	--	5613450	5614593	-	Solyc01g010690.1.1	Solyc01g010690.1	--	--	5704672	5706189	+	90078	upstream
XLOC_002829	--	5613450	5614593	-	Solyc01g010670.1.1	Solyc01g010670.1	--	--	5692071	5693406	+	77477	upstream
XLOC_002829	--	5613450	5614593	-	Solyc01g010580.2.1	Solyc01g010580.2	--	--	5590470	5593394	+	20055	downstream
XLOC_002829	--	5613450	5614593	-	Solyc01g010590.2.1	Solyc01g010590.2	--	--	5594931	5600715	+	12734	downstream
XLOC_002829	--	5613450	5614593	-	Solyc01g010550.1.1	Solyc01g010550.1	--	--	5557953	5558637	-	54812	upstream
XLOC_002829	--	5613450	5614593	-	Solyc01g010530.1.1	Solyc01g010530.1	--	--	5548702	5550171	-	63278	upstream
XLOC_002829	--	5613450	5614593	-	Solyc01g010570.2.1	Solyc01g010570.2	--	--	5581068	5585872	-	27577	upstream
XLOC_002829	--	5613450	5614593	-	Solyc01g010680.1.1	Solyc01g010680.1	--	--	5698129	5701473	+	83535	upstream
XLOC_002829	--	5613450	5614593	-	Solyc01g010540.2.1	Solyc01g010540.2	--	--	5553483	5556672	+	56777	downstream
XLOC_036242	--	56567132	56570453	+	Solyc08g067460.1.1	Solyc08g067460.1	--	--	56492132	56492668	-	74463	upstream
XLOC_036242	--	56567132	56570453	+	Solyc08g067450.1.1	Solyc08g067450.1	--	--	56488964	56489905	+	77226	downstream
XLOC_036242	--	56567132	56570453	+	Solyc08g067420.2.1	Solyc08g067420.2	--	--	56461240	56476802	-	90329	upstream
XLOC_036242	--	56567132	56570453	+	Solyc08g067600.1.1	Solyc08g067600.1	--	--	56592395	56593202	-	21941	downstream
XLOC_036242	--	56567132	56570453	+	Solyc08g067530.1.1	Solyc08g067530.1	--	--	56548525	56548878	+	18253	downstream
XLOC_036242	--	56567132	56570453	+	Solyc08g067480.2.1	Solyc08g067480.2	--	--	56497283	56501979	-	65152	upstream
XLOC_036242	--	56567132	56570453	+	Solyc08g067690.1.1	Solyc08g067690.1	--	--	56669299	56669911	+	98845	upstream
XLOC_036242	--	56567132	56570453	+	Solyc08g067590.1.1	Solyc08g067590.1	--	--	56583008	56583370	-	12554	downstream
XLOC_036242	--	56567132	56570453	+	Solyc08g067650.1.1	Solyc08g067650.1	--	--	56652819	56653289	-	82365	downstream
XLOC_036242	--	56567132	56570453	+	Solyc08g067560.1.1	Solyc08g067560.1	--	--	56565097	56565600	+	1531	downstream
XLOC_036242	--	56567132	56570453	+	Solyc08g067510.1.1	Solyc08g067510.1	--	--	56518886	56519254	+	47877	downstream
XLOC_036242	--	56567132	56570453	+	Solyc08g067630.2.1	Solyc08g067630.2	--	--	56642704	56643626	+	72250	upstream
XLOC_036242	--	56567132	56570453	+	Solyc08g067660.2.1	Solyc08g067660.2	--	--	56653672	56654068	-	83218	downstream
XLOC_036242	--	56567132	56570453	+	Solyc08g067570.1.1	Solyc08g067570.1	--	--	56570344	56571318	-	-110	antisense
XLOC_036242	--	56567132	56570453	+	Solyc08g067580.1.1	Solyc08g067580.1	--	--	56577679	56578038	+	7225	upstream
XLOC_036242	--	56567132	56570453	+	Solyc08g067620.2.1	Solyc08g067620.2	--	--	56633138	56639683	+	62684	upstream
XLOC_036242	--	56567132	56570453	+	Solyc08g067430.2.1	Solyc08g067430.2	--	--	56476980	56481691	+	85440	downstream
XLOC_036242	--	56567132	56570453	+	Solyc08g067440.1.1	Solyc08g067440.1	--	--	56482053	56485435	-	81696	upstream
XLOC_036242	--	56567132	56570453	+	Solyc08g067490.1.1	Solyc08g067490.1	--	--	56505684	56506613	+	60518	downstream
XLOC_036242	--	56567132	56570453	+	Solyc08g067670.2.1	Solyc08g067670.2	--	--	56653789	56655132	-	83335	downstream
XLOC_036242	--	56567132	56570453	+	Solyc08g067540.1.1	Solyc08g067540.1	--	--	56552776	56553138	+	13993	downstream
XLOC_036242	--	56567132	56570453	+	Solyc08g067640.1.1	Solyc08g067640.1	--	--	56646254	56646472	-	75800	downstream
XLOC_036242	--	56567132	56570453	+	Solyc08g067470.2.1	Solyc08g067470.2	--	--	56493545	56496251	+	70880	downstream
XLOC_036242	--	56567132	56570453	+	Solyc08g067500.1.1	Solyc08g067500.1	--	--	56511766	56512137	+	54994	downstream
XLOC_036242	--	56567132	56570453	+	Solyc08g067550.1.1	Solyc08g067550.1	--	--	56562356	56562742	+	4389	downstream
XLOC_036242	--	56567132	56570453	+	Solyc08g067610.2.1	Solyc08g067610.2	--	--	56616917	56623386	+	46463	upstream
XLOC_036242	--	56567132	56570453	+	Solyc08g067520.1.1	Solyc08g067520.1	--	--	56545559	56545927	+	21204	downstream
XLOC_036243	--	56573080	56573511	+	Solyc08g067460.1.1	Solyc08g067460.1	--	--	56492132	56492668	-	80411	upstream
XLOC_036243	--	56573080	56573511	+	Solyc08g067450.1.1	Solyc08g067450.1	--	--	56488964	56489905	+	83174	downstream
XLOC_036243	--	56573080	56573511	+	Solyc08g067420.2.1	Solyc08g067420.2	--	--	56461240	56476802	-	96277	upstream
XLOC_036243	--	56573080	56573511	+	Solyc08g067600.1.1	Solyc08g067600.1	--	--	56592395	56593202	-	18883	downstream
XLOC_036243	--	56573080	56573511	+	Solyc08g067530.1.1	Solyc08g067530.1	--	--	56548525	56548878	+	24201	downstream
XLOC_036243	--	56573080	56573511	+	Solyc08g067480.2.1	Solyc08g067480.2	--	--	56497283	56501979	-	71100	upstream
XLOC_036243	--	56573080	56573511	+	Solyc08g067690.1.1	Solyc08g067690.1	--	--	56669299	56669911	+	95787	upstream
XLOC_036243	--	56573080	56573511	+	Solyc08g067590.1.1	Solyc08g067590.1	--	--	56583008	56583370	-	9496	downstream
XLOC_036243	--	56573080	56573511	+	Solyc08g067650.1.1	Solyc08g067650.1	--	--	56652819	56653289	-	79307	downstream
XLOC_036243	--	56573080	56573511	+	Solyc08g067560.1.1	Solyc08g067560.1	--	--	56565097	56565600	+	7479	downstream
XLOC_036243	--	56573080	56573511	+	Solyc08g067510.1.1	Solyc08g067510.1	--	--	56518886	56519254	+	53825	downstream
XLOC_036243	--	56573080	56573511	+	Solyc08g067630.2.1	Solyc08g067630.2	--	--	56642704	56643626	+	69192	upstream
XLOC_036243	--	56573080	56573511	+	Solyc08g067660.2.1	Solyc08g067660.2	--	--	56653672	56654068	-	80160	downstream
XLOC_036243	--	56573080	56573511	+	Solyc08g067570.1.1	Solyc08g067570.1	--	--	56570344	56571318	-	1761	upstream
XLOC_036243	--	56573080	56573511	+	Solyc08g067580.1.1	Solyc08g067580.1	--	--	56577679	56578038	+	4167	upstream
XLOC_036243	--	56573080	56573511	+	Solyc08g067620.2.1	Solyc08g067620.2	--	--	56633138	56639683	+	59626	upstream
XLOC_036243	--	56573080	56573511	+	Solyc08g067430.2.1	Solyc08g067430.2	--	--	56476980	56481691	+	91388	downstream
XLOC_036243	--	56573080	56573511	+	Solyc08g067440.1.1	Solyc08g067440.1	--	--	56482053	56485435	-	87644	upstream
XLOC_036243	--	56573080	56573511	+	Solyc08g067490.1.1	Solyc08g067490.1	--	--	56505684	56506613	+	66466	downstream
XLOC_036243	--	56573080	56573511	+	Solyc08g067670.2.1	Solyc08g067670.2	--	--	56653789	56655132	-	80277	downstream
XLOC_036243	--	56573080	56573511	+	Solyc08g067540.1.1	Solyc08g067540.1	--	--	56552776	56553138	+	19941	downstream
XLOC_036243	--	56573080	56573511	+	Solyc08g067640.1.1	Solyc08g067640.1	--	--	56646254	56646472	-	72742	downstream
XLOC_036243	--	56573080	56573511	+	Solyc08g067470.2.1	Solyc08g067470.2	--	--	56493545	56496251	+	76828	downstream
XLOC_036243	--	56573080	56573511	+	Solyc08g067500.1.1	Solyc08g067500.1	--	--	56511766	56512137	+	60942	downstream
XLOC_036243	--	56573080	56573511	+	Solyc08g067550.1.1	Solyc08g067550.1	--	--	56562356	56562742	+	10337	downstream
XLOC_036243	--	56573080	56573511	+	Solyc08g067610.2.1	Solyc08g067610.2	--	--	56616917	56623386	+	43405	upstream
XLOC_036243	--	56573080	56573511	+	Solyc08g067520.1.1	Solyc08g067520.1	--	--	56545559	56545927	+	27152	downstream
XLOC_036246	--	56580592	56581981	+	Solyc08g067460.1.1	Solyc08g067460.1	--	--	56492132	56492668	-	87923	upstream
XLOC_036246	--	56580592	56581981	+	Solyc08g067450.1.1	Solyc08g067450.1	--	--	56488964	56489905	+	90686	downstream
XLOC_036246	--	56580592	56581981	+	Solyc08g067600.1.1	Solyc08g067600.1	--	--	56592395	56593202	-	10413	downstream
XLOC_036246	--	56580592	56581981	+	Solyc08g067530.1.1	Solyc08g067530.1	--	--	56548525	56548878	+	31713	downstream
XLOC_036246	--	56580592	56581981	+	Solyc08g067480.2.1	Solyc08g067480.2	--	--	56497283	56501979	-	78612	upstream
XLOC_036246	--	56580592	56581981	+	Solyc08g067690.1.1	Solyc08g067690.1	--	--	56669299	56669911	+	87317	upstream
XLOC_036246	--	56580592	56581981	+	Solyc08g067590.1.1	Solyc08g067590.1	--	--	56583008	56583370	-	1026	downstream
XLOC_036246	--	56580592	56581981	+	Solyc08g067650.1.1	Solyc08g067650.1	--	--	56652819	56653289	-	70837	downstream
XLOC_036246	--	56580592	56581981	+	Solyc08g067560.1.1	Solyc08g067560.1	--	--	56565097	56565600	+	14991	downstream
XLOC_036246	--	56580592	56581981	+	Solyc08g067510.1.1	Solyc08g067510.1	--	--	56518886	56519254	+	61337	downstream
XLOC_036246	--	56580592	56581981	+	Solyc08g067630.2.1	Solyc08g067630.2	--	--	56642704	56643626	+	60722	upstream
XLOC_036246	--	56580592	56581981	+	Solyc08g067660.2.1	Solyc08g067660.2	--	--	56653672	56654068	-	71690	downstream
XLOC_036246	--	56580592	56581981	+	Solyc08g067570.1.1	Solyc08g067570.1	--	--	56570344	56571318	-	9273	upstream
XLOC_036246	--	56580592	56581981	+	Solyc08g067580.1.1	Solyc08g067580.1	--	--	56577679	56578038	+	2553	downstream
XLOC_036246	--	56580592	56581981	+	Solyc08g067620.2.1	Solyc08g067620.2	--	--	56633138	56639683	+	51156	upstream
XLOC_036246	--	56580592	56581981	+	Solyc08g067430.2.1	Solyc08g067430.2	--	--	56476980	56481691	+	98900	downstream
XLOC_036246	--	56580592	56581981	+	Solyc08g067440.1.1	Solyc08g067440.1	--	--	56482053	56485435	-	95156	upstream
XLOC_036246	--	56580592	56581981	+	Solyc08g067490.1.1	Solyc08g067490.1	--	--	56505684	56506613	+	73978	downstream
XLOC_036246	--	56580592	56581981	+	Solyc08g067670.2.1	Solyc08g067670.2	--	--	56653789	56655132	-	71807	downstream
XLOC_036246	--	56580592	56581981	+	Solyc08g067540.1.1	Solyc08g067540.1	--	--	56552776	56553138	+	27453	downstream
XLOC_036246	--	56580592	56581981	+	Solyc08g067640.1.1	Solyc08g067640.1	--	--	56646254	56646472	-	64272	downstream
XLOC_036246	--	56580592	56581981	+	Solyc08g067470.2.1	Solyc08g067470.2	--	--	56493545	56496251	+	84340	downstream
XLOC_036246	--	56580592	56581981	+	Solyc08g067500.1.1	Solyc08g067500.1	--	--	56511766	56512137	+	68454	downstream
XLOC_036246	--	56580592	56581981	+	Solyc08g067550.1.1	Solyc08g067550.1	--	--	56562356	56562742	+	17849	downstream
XLOC_036246	--	56580592	56581981	+	Solyc08g067610.2.1	Solyc08g067610.2	--	--	56616917	56623386	+	34935	upstream
XLOC_036246	--	56580592	56581981	+	Solyc08g067520.1.1	Solyc08g067520.1	--	--	56545559	56545927	+	34664	downstream
XLOC_036247	--	56612100	56616200	+	Solyc08g067600.1.1	Solyc08g067600.1	--	--	56592395	56593202	-	18897	upstream
XLOC_036247	--	56612100	56616200	+	Solyc08g067710.1.1	Solyc08g067710.1	--	--	56696895	56697566	+	80694	upstream
XLOC_036247	--	56612100	56616200	+	Solyc08g067530.1.1	Solyc08g067530.1	--	--	56548525	56548878	+	63221	downstream
XLOC_036247	--	56612100	56616200	+	Solyc08g067690.1.1	Solyc08g067690.1	--	--	56669299	56669911	+	53098	upstream
XLOC_036247	--	56612100	56616200	+	Solyc08g067590.1.1	Solyc08g067590.1	--	--	56583008	56583370	-	28729	upstream
XLOC_036247	--	56612100	56616200	+	Solyc08g067650.1.1	Solyc08g067650.1	--	--	56652819	56653289	-	36618	downstream
XLOC_036247	--	56612100	56616200	+	Solyc08g067560.1.1	Solyc08g067560.1	--	--	56565097	56565600	+	46499	downstream
XLOC_036247	--	56612100	56616200	+	Solyc08g067510.1.1	Solyc08g067510.1	--	--	56518886	56519254	+	92845	downstream
XLOC_036247	--	56612100	56616200	+	Solyc08g067630.2.1	Solyc08g067630.2	--	--	56642704	56643626	+	26503	upstream
XLOC_036247	--	56612100	56616200	+	Solyc08g067660.2.1	Solyc08g067660.2	--	--	56653672	56654068	-	37471	downstream
XLOC_036247	--	56612100	56616200	+	Solyc08g067570.1.1	Solyc08g067570.1	--	--	56570344	56571318	-	40781	upstream
XLOC_036247	--	56612100	56616200	+	Solyc08g067700.1.1	Solyc08g067700.1	--	--	56688993	56689742	+	72792	upstream
XLOC_036247	--	56612100	56616200	+	Solyc08g067580.1.1	Solyc08g067580.1	--	--	56577679	56578038	+	34061	downstream
XLOC_036247	--	56612100	56616200	+	Solyc08g067620.2.1	Solyc08g067620.2	--	--	56633138	56639683	+	16937	upstream
XLOC_036247	--	56612100	56616200	+	Solyc08g067730.1.1	Solyc08g067730.1	--	--	56714899	56715881	-	98698	downstream
XLOC_036247	--	56612100	56616200	+	Solyc08g067670.2.1	Solyc08g067670.2	--	--	56653789	56655132	-	37588	downstream
XLOC_036247	--	56612100	56616200	+	Solyc08g067540.1.1	Solyc08g067540.1	--	--	56552776	56553138	+	58961	downstream
XLOC_036247	--	56612100	56616200	+	Solyc08g067640.1.1	Solyc08g067640.1	--	--	56646254	56646472	-	30053	downstream
XLOC_036247	--	56612100	56616200	+	Solyc08g067610.2.1	Solyc08g067610.2	--	--	56616917	56623386	+	716	upstream
XLOC_036247	--	56612100	56616200	+	Solyc08g067500.1.1	Solyc08g067500.1	--	--	56511766	56512137	+	99962	downstream
XLOC_036247	--	56612100	56616200	+	Solyc08g067550.1.1	Solyc08g067550.1	--	--	56562356	56562742	+	49357	downstream
XLOC_036247	--	56612100	56616200	+	Solyc08g067520.1.1	Solyc08g067520.1	--	--	56545559	56545927	+	66172	downstream
XLOC_036308	--	57743835	57744059	+	Solyc08g068600.2.1	Solyc08g068600.2	--	--	57730921	57733032	-	10802	upstream
XLOC_036308	--	57743835	57744059	+	Solyc08g068510.1.1	Solyc08g068510.1	--	--	57651106	57653441	+	90393	downstream
XLOC_036308	--	57743835	57744059	+	Solyc08g068520.2.1	Solyc08g068520.2	--	--	57654636	57657272	+	86562	downstream
XLOC_036308	--	57743835	57744059	+	Solyc08g068530.2.1	Solyc08g068530.2	--	--	57660058	57663326	+	80508	downstream
XLOC_036308	--	57743835	57744059	+	Solyc08g068680.2.1	Solyc08g068680.2	--	--	57812621	57814771	-	68561	downstream
XLOC_036308	--	57743835	57744059	+	Solyc08g068640.2.1	Solyc08g068640.2	--	--	57774707	57776533	-	30647	downstream
XLOC_036308	--	57743835	57744059	+	Solyc08g068620.1.1	Solyc08g068620.1	--	--	57747891	57749811	-	3831	downstream
XLOC_036308	--	57743835	57744059	+	Solyc08g068660.1.1	Solyc08g068660.1	--	--	57784779	57785075	-	40719	downstream
XLOC_036308	--	57743835	57744059	+	Solyc08g068710.1.1	Solyc08g068710.1	--	--	57841831	57842535	-	97771	downstream
XLOC_036308	--	57743835	57744059	+	Solyc08g068690.1.1	Solyc08g068690.1	--	--	57820371	57821093	-	76311	downstream
XLOC_036308	--	57743835	57744059	+	Solyc08g068700.1.1	Solyc08g068700.1	--	--	57833217	57833957	-	89157	downstream
XLOC_036308	--	57743835	57744059	+	Solyc08g068580.2.1	Solyc08g068580.2	--	--	57714757	57721418	-	22416	upstream
XLOC_036308	--	57743835	57744059	+	Solyc08g068500.1.1	Solyc08g068500.1	--	--	57649531	57650640	+	93194	downstream
XLOC_036308	--	57743835	57744059	+	Solyc08g068550.1.1	Solyc08g068550.1	--	--	57692219	57695741	+	48093	downstream
XLOC_036308	--	57743835	57744059	+	Solyc08g068670.2.1	Solyc08g068670.2	--	--	57798879	57800980	-	54819	downstream
XLOC_036308	--	57743835	57744059	+	Solyc08g068590.2.1	Solyc08g068590.2	--	--	57724598	57730467	-	13367	upstream
XLOC_036308	--	57743835	57744059	+	Solyc08g068570.2.1	Solyc08g068570.2	--	--	57706997	57714638	+	29196	downstream
XLOC_036308	--	57743835	57744059	+	Solyc08g068610.2.1	Solyc08g068610.2	--	--	57740004	57742160	-	1674	upstream
XLOC_036308	--	57743835	57744059	+	Solyc08g068630.2.1	Solyc08g068630.2	--	--	57763544	57765666	-	19484	downstream
XLOC_036308	--	57743835	57744059	+	Solyc08g068540.2.1	Solyc08g068540.2	--	--	57683896	57687765	-	56069	upstream
XLOC_036345	--	58546862	58549122	+	Solyc08g074480.1.1	Solyc08g074480.1	--	--	58582336	58582731	+	33213	upstream
XLOC_036345	--	58546862	58549122	+	Solyc08g074510.1.1	Solyc08g074510.1	--	--	58616947	58619168	-	67824	downstream
XLOC_036345	--	58546862	58549122	+	Solyc08g074390.2.1	Solyc08g074390.2	--	--	58503339	58505622	-	41239	upstream
XLOC_036345	--	58546862	58549122	+	Solyc08g074550.2.1	Solyc08g074550.2	--	--	58646388	58660514	+	97265	upstream
XLOC_036345	--	58546862	58549122	+	Solyc08g074410.2.1	Solyc08g074410.2	--	--	58527755	58535940	+	10921	downstream
XLOC_036345	--	58546862	58549122	+	Solyc08g074350.1.1	Solyc08g074350.1	--	--	58474495	58475614	+	71247	downstream
XLOC_036345	--	58546862	58549122	+	Solyc08g074440.2.1	Solyc08g074440.2	--	--	58554785	58557546	+	5662	upstream
XLOC_036345	--	58546862	58549122	+	Solyc08g074340.1.1	Solyc08g074340.1	--	--	58465962	58469732	-	77129	upstream
XLOC_036345	--	58546862	58549122	+	Solyc08g074530.1.1	Solyc08g074530.1	--	--	58635785	58641397	+	86662	upstream
XLOC_036345	--	58546862	58549122	+	Solyc08g074330.1.1	Solyc08g074330.1	--	--	58455305	58457313	-	89548	upstream
XLOC_036345	--	58546862	58549122	+	Solyc08g074360.2.1	Solyc08g074360.2	--	--	58479966	58485984	-	60877	upstream
XLOC_036345	--	58546862	58549122	+	Solyc08g074400.1.1	Solyc08g074400.1	--	--	58513307	58514768	+	32093	downstream
XLOC_036345	--	58546862	58549122	+	Solyc08g074450.2.1	Solyc08g074450.2	--	--	58559052	58565088	-	9929	downstream
XLOC_036345	--	58546862	58549122	+	Solyc08g074460.1.1	Solyc08g074460.1	--	--	58567336	58572996	+	18213	upstream
XLOC_036345	--	58546862	58549122	+	Solyc08g074420.2.1	Solyc08g074420.2	--	--	58540856	58546251	+	610	downstream
XLOC_036345	--	58546862	58549122	+	Solyc08g074320.1.1	Solyc08g074320.1	--	--	58454871	58455020	-	91841	upstream
XLOC_036345	--	58546862	58549122	+	Solyc08g074490.2.1	Solyc08g074490.2	--	--	58592803	58599932	+	43680	upstream
XLOC_036345	--	58546862	58549122	+	Solyc08g074430.1.1	Solyc08g074430.1	--	--	58552612	58553173	-	3489	downstream
XLOC_036345	--	58546862	58549122	+	Solyc08g074370.2.1	Solyc08g074370.2	--	--	58487575	58496343	-	50518	upstream
XLOC_036345	--	58546862	58549122	+	Solyc08g074520.1.1	Solyc08g074520.1	--	--	58619245	58630999	-	70122	downstream
XLOC_036345	--	58546862	58549122	+	Solyc08g074500.2.1	Solyc08g074500.2	--	--	58600335	58613927	-	51212	downstream
XLOC_036345	--	58546862	58549122	+	Solyc08g074380.1.1	Solyc08g074380.1	--	--	58500615	58500911	-	45950	upstream
XLOC_036375	--	59003706	59008344	+	Solyc08g074880.1.1	Solyc08g074880.1	--	--	59021987	59022541	+	13642	upstream
XLOC_036375	--	59003706	59008344	+	Solyc08g074760.2.1	Solyc08g074760.2	--	--	58901158	58911961	+	91744	downstream
XLOC_036375	--	59003706	59008344	+	Solyc08g074940.2.1	Solyc08g074940.2	--	--	59071010	59072569	-	62665	downstream
XLOC_036375	--	59003706	59008344	+	Solyc08g074930.1.1	Solyc08g074930.1	--	--	59069200	59070731	-	60855	downstream
XLOC_036375	--	59003706	59008344	+	Solyc08g074960.2.1	Solyc08g074960.2	--	--	59098924	59102960	+	90579	upstream
XLOC_036375	--	59003706	59008344	+	Solyc08g074830.2.1	Solyc08g074830.2	--	--	58962482	58964155	+	39550	downstream
XLOC_036375	--	59003706	59008344	+	Solyc08g074840.1.1	Solyc08g074840.1	--	--	58971114	58972331	+	31374	downstream
XLOC_036375	--	59003706	59008344	+	Solyc08g074950.1.1	Solyc08g074950.1	--	--	59079792	59081690	-	71447	downstream
XLOC_036375	--	59003706	59008344	+	Solyc08g074800.2.1	Solyc08g074800.2	--	--	58945879	58946933	+	56772	downstream
XLOC_036375	--	59003706	59008344	+	Solyc08g074870.1.1	Solyc08g074870.1	--	--	59016191	59020322	-	7846	downstream
XLOC_036375	--	59003706	59008344	+	Solyc08g074810.1.1	Solyc08g074810.1	--	--	58950745	58951486	+	52219	downstream
XLOC_036375	--	59003706	59008344	+	Solyc08g074910.2.1	Solyc08g074910.2	--	--	59055568	59058062	+	47223	upstream
XLOC_036375	--	59003706	59008344	+	Solyc08g074820.1.1	Solyc08g074820.1	--	--	58955538	58956175	-	47530	upstream
XLOC_036375	--	59003706	59008344	+	Solyc08g074980.2.1	Solyc08g074980.2	--	--	59107456	59110440	-	99111	downstream
XLOC_036375	--	59003706	59008344	+	Solyc08g074900.1.1	Solyc08g074900.1	--	--	59044123	59045411	+	35778	upstream
XLOC_036375	--	59003706	59008344	+	Solyc08g074970.1.1	Solyc08g074970.1	--	--	59103563	59105008	-	95218	downstream
XLOC_036375	--	59003706	59008344	+	Solyc08g074920.1.1	Solyc08g074920.1	--	--	59059247	59060741	-	50902	downstream
XLOC_036375	--	59003706	59008344	+	Solyc08g074790.2.1	Solyc08g074790.2	--	--	58937446	58939519	+	64186	downstream
XLOC_036375	--	59003706	59008344	+	Solyc08g074890.2.1	Solyc08g074890.2	--	--	59039775	59040553	+	31430	upstream
XLOC_036375	--	59003706	59008344	+	Solyc08g074860.1.1	Solyc08g074860.1	--	--	59000833	59002065	+	1640	downstream
XLOC_036375	--	59003706	59008344	+	Solyc08g074850.1.1	Solyc08g074850.1	--	--	58996509	58997023	+	6682	downstream
XLOC_036375	--	59003706	59008344	+	Solyc08g074780.2.1	Solyc08g074780.2	--	--	58916992	58930206	-	73499	upstream
XLOC_036375	--	59003706	59008344	+	Solyc08g074770.1.1	Solyc08g074770.1	--	--	58914455	58915300	+	88405	downstream
XLOC_036377	--	59030899	59034783	+	Solyc08g074840.1.1	Solyc08g074840.1	--	--	58971114	58972331	+	58567	downstream
XLOC_036377	--	59030899	59034783	+	Solyc08g074990.1.1	Solyc08g074990.1	--	--	59128723	59131646	+	93939	upstream
XLOC_036377	--	59030899	59034783	+	Solyc08g074950.1.1	Solyc08g074950.1	--	--	59079792	59081690	-	45008	downstream
XLOC_036377	--	59030899	59034783	+	Solyc08g074800.2.1	Solyc08g074800.2	--	--	58945879	58946933	+	83965	downstream
XLOC_036377	--	59030899	59034783	+	Solyc08g074880.1.1	Solyc08g074880.1	--	--	59021987	59022541	+	8357	downstream
XLOC_036377	--	59030899	59034783	+	Solyc08g074870.1.1	Solyc08g074870.1	--	--	59016191	59020322	-	10576	upstream
XLOC_036377	--	59030899	59034783	+	Solyc08g074810.1.1	Solyc08g074810.1	--	--	58950745	58951486	+	79412	downstream
XLOC_036377	--	59030899	59034783	+	Solyc08g074920.1.1	Solyc08g074920.1	--	--	59059247	59060741	-	24463	downstream
XLOC_036377	--	59030899	59034783	+	Solyc08g074910.2.1	Solyc08g074910.2	--	--	59055568	59058062	+	20784	upstream
XLOC_036377	--	59030899	59034783	+	Solyc08g074820.1.1	Solyc08g074820.1	--	--	58955538	58956175	-	74723	upstream
XLOC_036377	--	59030899	59034783	+	Solyc08g074980.2.1	Solyc08g074980.2	--	--	59107456	59110440	-	72672	downstream
XLOC_036377	--	59030899	59034783	+	Solyc08g074850.1.1	Solyc08g074850.1	--	--	58996509	58997023	+	33875	downstream
XLOC_036377	--	59030899	59034783	+	Solyc08g074960.2.1	Solyc08g074960.2	--	--	59098924	59102960	+	64140	upstream
XLOC_036377	--	59030899	59034783	+	Solyc08g074860.1.1	Solyc08g074860.1	--	--	59000833	59002065	+	28833	downstream
XLOC_036377	--	59030899	59034783	+	Solyc08g074940.2.1	Solyc08g074940.2	--	--	59071010	59072569	-	36226	downstream
XLOC_036377	--	59030899	59034783	+	Solyc08g074930.1.1	Solyc08g074930.1	--	--	59069200	59070731	-	34416	downstream
XLOC_036377	--	59030899	59034783	+	Solyc08g074970.1.1	Solyc08g074970.1	--	--	59103563	59105008	-	68779	downstream
XLOC_036377	--	59030899	59034783	+	Solyc08g074790.2.1	Solyc08g074790.2	--	--	58937446	58939519	+	91379	downstream
XLOC_036377	--	59030899	59034783	+	Solyc08g074890.2.1	Solyc08g074890.2	--	--	59039775	59040553	+	4991	upstream
XLOC_036377	--	59030899	59034783	+	Solyc08g074900.1.1	Solyc08g074900.1	--	--	59044123	59045411	+	9339	upstream
XLOC_036377	--	59030899	59034783	+	Solyc08g074830.2.1	Solyc08g074830.2	--	--	58962482	58964155	+	66743	downstream
XLOC_036377	--	59030901	59038253	+	Solyc08g074880.1.1	Solyc08g074880.1	--	--	59021987	59022541	+	8359	downstream
XLOC_036377	--	59030901	59038253	+	Solyc08g074790.2.1	Solyc08g074790.2	--	--	58937446	58939519	+	91381	downstream
XLOC_036377	--	59030901	59038253	+	Solyc08g074940.2.1	Solyc08g074940.2	--	--	59071010	59072569	-	32756	downstream
XLOC_036377	--	59030901	59038253	+	Solyc08g074930.1.1	Solyc08g074930.1	--	--	59069200	59070731	-	30946	downstream
XLOC_036377	--	59030901	59038253	+	Solyc08g075000.2.1	Solyc08g075000.2	--	--	59136755	59138538	-	98501	downstream
XLOC_036377	--	59030901	59038253	+	Solyc08g074960.2.1	Solyc08g074960.2	--	--	59098924	59102960	+	60670	upstream
XLOC_036377	--	59030901	59038253	+	Solyc08g074990.1.1	Solyc08g074990.1	--	--	59128723	59131646	+	90469	upstream
XLOC_036377	--	59030901	59038253	+	Solyc08g074840.1.1	Solyc08g074840.1	--	--	58971114	58972331	+	58569	downstream
XLOC_036377	--	59030901	59038253	+	Solyc08g074950.1.1	Solyc08g074950.1	--	--	59079792	59081690	-	41538	downstream
XLOC_036377	--	59030901	59038253	+	Solyc08g074800.2.1	Solyc08g074800.2	--	--	58945879	58946933	+	83967	downstream
XLOC_036377	--	59030901	59038253	+	Solyc08g074870.1.1	Solyc08g074870.1	--	--	59016191	59020322	-	10578	upstream
XLOC_036377	--	59030901	59038253	+	Solyc08g074910.2.1	Solyc08g074910.2	--	--	59055568	59058062	+	17314	upstream
XLOC_036377	--	59030901	59038253	+	Solyc08g074820.1.1	Solyc08g074820.1	--	--	58955538	58956175	-	74725	upstream
XLOC_036377	--	59030901	59038253	+	Solyc08g074980.2.1	Solyc08g074980.2	--	--	59107456	59110440	-	69202	downstream
XLOC_036377	--	59030901	59038253	+	Solyc08g074830.2.1	Solyc08g074830.2	--	--	58962482	58964155	+	66745	downstream
XLOC_036377	--	59030901	59038253	+	Solyc08g074900.1.1	Solyc08g074900.1	--	--	59044123	59045411	+	5869	upstream
XLOC_036377	--	59030901	59038253	+	Solyc08g074970.1.1	Solyc08g074970.1	--	--	59103563	59105008	-	65309	downstream
XLOC_036377	--	59030901	59038253	+	Solyc08g074920.1.1	Solyc08g074920.1	--	--	59059247	59060741	-	20993	downstream
XLOC_036377	--	59030901	59038253	+	Solyc08g074810.1.1	Solyc08g074810.1	--	--	58950745	58951486	+	79414	downstream
XLOC_036377	--	59030901	59038253	+	Solyc08g074890.2.1	Solyc08g074890.2	--	--	59039775	59040553	+	1521	upstream
XLOC_036377	--	59030901	59038253	+	Solyc08g074860.1.1	Solyc08g074860.1	--	--	59000833	59002065	+	28835	downstream
XLOC_036377	--	59030901	59038253	+	Solyc08g074850.1.1	Solyc08g074850.1	--	--	58996509	58997023	+	33877	downstream
XLOC_036384	--	59146176	59147791	+	Solyc08g075050.1.1	Solyc08g075050.1	--	--	59217823	59220002	+	70031	upstream
XLOC_036384	--	59146176	59147791	+	Solyc08g074950.1.1	Solyc08g074950.1	--	--	59079792	59081690	-	64485	upstream
XLOC_036384	--	59146176	59147791	+	Solyc08g075010.2.1	Solyc08g075010.2	--	--	59147651	59158720	-	-141	antisense
XLOC_036384	--	59146176	59147791	+	Solyc08g074970.1.1	Solyc08g074970.1	--	--	59103563	59105008	-	41167	upstream
XLOC_036384	--	59146176	59147791	+	Solyc08g074920.1.1	Solyc08g074920.1	--	--	59059247	59060741	-	85434	upstream
XLOC_036384	--	59146176	59147791	+	Solyc08g074910.2.1	Solyc08g074910.2	--	--	59055568	59058062	+	88113	downstream
XLOC_036384	--	59146176	59147791	+	Solyc08g075080.2.1	Solyc08g075080.2	--	--	59236802	59243281	+	89010	upstream
XLOC_036384	--	59146176	59147791	+	Solyc08g075060.2.1	Solyc08g075060.2	--	--	59224129	59226990	+	76337	upstream
XLOC_036384	--	59146176	59147791	+	Solyc08g075040.1.1	Solyc08g075040.1	--	--	59203702	59205088	-	55910	downstream
XLOC_036384	--	59146176	59147791	+	Solyc08g075070.2.1	Solyc08g075070.2	--	--	59227010	59230967	-	79218	downstream
XLOC_036384	--	59146176	59147791	+	Solyc08g074980.2.1	Solyc08g074980.2	--	--	59107456	59110440	-	35735	upstream
XLOC_036384	--	59146176	59147791	+	Solyc08g075020.2.1	Solyc08g075020.2	--	--	59177208	59182032	+	29416	upstream
XLOC_036384	--	59146176	59147791	+	Solyc08g074940.2.1	Solyc08g074940.2	--	--	59071010	59072569	-	73606	upstream
XLOC_036384	--	59146176	59147791	+	Solyc08g074930.1.1	Solyc08g074930.1	--	--	59069200	59070731	-	75444	upstream
XLOC_036384	--	59146176	59147791	+	Solyc08g075000.2.1	Solyc08g075000.2	--	--	59136755	59138538	-	7637	upstream
XLOC_036384	--	59146176	59147791	+	Solyc08g075090.2.1	Solyc08g075090.2	--	--	59244976	59249969	-	97184	downstream
XLOC_036384	--	59146176	59147791	+	Solyc08g074960.2.1	Solyc08g074960.2	--	--	59098924	59102960	+	43215	downstream
XLOC_036384	--	59146176	59147791	+	Solyc08g075030.2.1	Solyc08g075030.2	--	--	59187726	59191296	-	39934	downstream
XLOC_036384	--	59146176	59147791	+	Solyc08g074990.1.1	Solyc08g074990.1	--	--	59128723	59131646	+	14529	downstream
XLOC_024431	--	23821327	23825108	-	Solyc04g025390.1.1	Solyc04g025390.1	--	--	23863453	23865015	+	38344	upstream
XLOC_024435	--	24258829	24272451	-	Solyc04g025320.1.1	Solyc04g025320.1	--	--	24176244	24178238	+	80590	downstream
XLOC_024435	--	24258829	24272451	-	Solyc04g025340.1.1	Solyc04g025340.1	--	--	24173745	24174143	+	84685	downstream
XLOC_024435	--	24258829	24272451	-	Solyc04g025300.2.1	Solyc04g025300.2	--	--	24325272	24329059	+	52820	upstream
XLOC_024435	--	24258829	24272451	-	Solyc04g025310.1.1	Solyc04g025310.1	--	--	24314086	24314238	+	41634	upstream
XLOC_024435	--	24258829	24272451	-	Solyc04g025330.1.1	Solyc04g025330.1	--	--	24174204	24174422	+	84406	downstream
XLOC_024435	--	24258829	24272451	-	Solyc04g025290.2.1	Solyc04g025290.2	--	--	24329176	24342611	-	56724	downstream
XLOC_024421	--	22864509	22867244	-	Solyc04g025460.1.1	Solyc04g025460.1	--	--	22867695	22868087	-	450	downstream
XLOC_024421	--	22864509	22867244	-	Solyc04g025450.1.1	Solyc04g025450.1	--	--	22900943	22901158	-	33698	downstream
XLOC_024421	--	22864509	22867244	-	Solyc04g025470.1.1	Solyc04g025470.1	--	--	22852084	22852947	-	11561	upstream
XLOC_024421	--	22865631	22867247	-	Solyc04g025460.1.1	Solyc04g025460.1	--	--	22867695	22868087	-	447	downstream
XLOC_024421	--	22865631	22867247	-	Solyc04g025450.1.1	Solyc04g025450.1	--	--	22900943	22901158	-	33695	downstream
XLOC_024421	--	22865631	22867247	-	Solyc04g025470.1.1	Solyc04g025470.1	--	--	22852084	22852947	-	12683	upstream
XLOC_024428	--	23413494	23415923	-	Solyc04g025410.1.1	Solyc04g025410.1	--	--	23365783	23368156	+	45337	downstream
XLOC_024431	--	23821327	23824955	-	Solyc04g025390.1.1	Solyc04g025390.1	--	--	23863453	23865015	+	38497	upstream
XLOC_024400	--	21270837	21284972	-	Solyc04g025750.2.1	Solyc04g025750.2	--	--	21195228	21197642	+	73194	downstream
XLOC_024400	--	21270837	21284972	-	Solyc04g025700.1.1	Solyc04g025700.1	--	--	21325033	21329482	+	40060	upstream
XLOC_024400	--	21270837	21284972	-	Solyc04g025680.1.1	Solyc04g025680.1	--	--	21342050	21342993	-	57077	downstream
XLOC_024400	--	21270837	21284972	-	Solyc04g025720.1.1	Solyc04g025720.1	--	--	21318310	21318549	+	33337	upstream
XLOC_024400	--	21270837	21284972	-	Solyc04g025670.2.1	Solyc04g025670.2	--	--	21347948	21350227	+	62975	upstream
XLOC_024400	--	21270837	21284972	-	Solyc04g025650.2.1	Solyc04g025650.2	--	--	21358605	21363095	+	73632	upstream
XLOC_024400	--	21270837	21284972	-	Solyc04g025740.1.1	Solyc04g025740.1	--	--	21242951	21245853	+	24983	downstream
XLOC_024400	--	21270837	21284972	-	Solyc04g025690.1.1	Solyc04g025690.1	--	--	21331396	21331566	-	46423	downstream
XLOC_024400	--	21270837	21284972	-	Solyc04g025710.1.1	Solyc04g025710.1	--	--	21320225	21320551	-	35252	downstream
XLOC_024400	--	21270837	21284972	-	Solyc04g025730.1.1	Solyc04g025730.1	--	--	21268636	21269484	-	1352	upstream
XLOC_024400	--	21270837	21284972	-	Solyc04g025660.1.1	Solyc04g025660.1	--	--	21353902	21354216	+	68929	upstream
XLOC_024400	--	21270837	21284972	-	Solyc04g025760.1.1	Solyc04g025760.1	--	--	21192996	21193679	+	77157	downstream
XLOC_024413	--	21989785	21994233	-	Solyc04g025550.1.1	Solyc04g025550.1	--	--	22009899	22010054	-	15665	downstream
XLOC_024413	--	21989785	21994233	-	Solyc04g025560.2.1	Solyc04g025560.2	--	--	21891892	21896543	+	93241	downstream
XLOC_024413	--	21989785	21994233	-	Solyc04g025570.1.1	Solyc04g025570.1	--	--	21889873	21891238	-	98546	upstream
XLOC_024413	--	21989785	21994368	-	Solyc04g025550.1.1	Solyc04g025550.1	--	--	22009899	22010054	-	15530	downstream
XLOC_024413	--	21989785	21994368	-	Solyc04g025560.2.1	Solyc04g025560.2	--	--	21891892	21896543	+	93241	downstream
XLOC_024413	--	21989785	21994368	-	Solyc04g025570.1.1	Solyc04g025570.1	--	--	21889873	21891238	-	98546	upstream
XLOC_024416	--	22082977	22087510	-	Solyc04g025550.1.1	Solyc04g025550.1	--	--	22009899	22010054	-	72922	upstream
XLOC_024416	--	22082977	22087510	-	Solyc04g025540.2.1	Solyc04g025540.2	--	--	22103432	22114140	-	15921	downstream
XLOC_036076	--	52326146	52335283	+	Solyc08g062900.1.1	Solyc08g062900.1	--	--	52302389	52303354	+	22791	downstream
XLOC_036076	--	52326146	52335283	+	Solyc08g062920.2.1	Solyc08g062920.2	--	--	52337643	52343106	-	2359	downstream
XLOC_036076	--	52326146	52335283	+	Solyc08g062870.1.1	Solyc08g062870.1	--	--	52257383	52257574	+	68571	downstream
XLOC_036076	--	52326146	52335283	+	Solyc08g062940.2.1	Solyc08g062940.2	--	--	52373495	52375614	+	38211	upstream
XLOC_036076	--	52326146	52335283	+	Solyc08g062860.2.1	Solyc08g062860.2	--	--	52230740	52237834	+	88311	downstream
XLOC_036076	--	52326146	52335283	+	Solyc08g062930.1.1	Solyc08g062930.1	--	--	52345987	52348199	+	10703	upstream
XLOC_036076	--	52326146	52335283	+	Solyc08g062910.2.1	Solyc08g062910.2	--	--	52321858	52325894	-	251	upstream
XLOC_036076	--	52326146	52335283	+	Solyc08g062880.1.1	Solyc08g062880.1	--	--	52298742	52300527	-	25618	upstream
XLOC_036076	--	52326146	52335283	+	Solyc08g062950.2.1	Solyc08g062950.2	--	--	52375864	52378128	-	40580	downstream
XLOC_036076	--	52326191	52335283	+	Solyc08g062900.1.1	Solyc08g062900.1	--	--	52302389	52303354	+	22836	downstream
XLOC_036076	--	52326191	52335283	+	Solyc08g062920.2.1	Solyc08g062920.2	--	--	52337643	52343106	-	2359	downstream
XLOC_036076	--	52326191	52335283	+	Solyc08g062870.1.1	Solyc08g062870.1	--	--	52257383	52257574	+	68616	downstream
XLOC_036076	--	52326191	52335283	+	Solyc08g062940.2.1	Solyc08g062940.2	--	--	52373495	52375614	+	38211	upstream
XLOC_036076	--	52326191	52335283	+	Solyc08g062860.2.1	Solyc08g062860.2	--	--	52230740	52237834	+	88356	downstream
XLOC_036076	--	52326191	52335283	+	Solyc08g062930.1.1	Solyc08g062930.1	--	--	52345987	52348199	+	10703	upstream
XLOC_036076	--	52326191	52335283	+	Solyc08g062910.2.1	Solyc08g062910.2	--	--	52321858	52325894	-	296	upstream
XLOC_036076	--	52326191	52335283	+	Solyc08g062880.1.1	Solyc08g062880.1	--	--	52298742	52300527	-	25663	upstream
XLOC_036076	--	52326191	52335283	+	Solyc08g062950.2.1	Solyc08g062950.2	--	--	52375864	52378128	-	40580	downstream
XLOC_024951	--	55958443	55968383	-	Solyc04g064780.1.1	Solyc04g064780.1	--	--	55919766	55920341	-	38101	upstream
XLOC_024951	--	55958443	55968383	-	Solyc04g064830.2.1	Solyc04g064830.2	--	--	56002640	56004707	+	34256	upstream
XLOC_024951	--	55958443	55968383	-	Solyc04g064760.2.1	Solyc04g064760.2	--	--	55900970	55905052	-	53390	upstream
XLOC_024951	--	55958443	55968383	-	Solyc04g064910.1.1	Solyc04g064910.1	--	--	56045014	56045716	+	76630	upstream
XLOC_024951	--	55958443	55968383	-	Solyc04g064710.2.1	Solyc04g064710.2	--	--	55858388	55861421	+	97021	downstream
XLOC_024951	--	55958443	55968383	-	Solyc04g064800.2.1	Solyc04g064800.2	--	--	55951313	55957643	-	799	upstream
XLOC_024951	--	55958443	55968383	-	Solyc04g064820.2.1	Solyc04g064820.2	--	--	55985376	56000973	+	16992	upstream
XLOC_024951	--	55958443	55968383	-	Solyc04g064740.2.1	Solyc04g064740.2	--	--	55882680	55885537	-	72905	upstream
XLOC_024951	--	55958443	55968383	-	Solyc04g064850.2.1	Solyc04g064850.2	--	--	56014999	56021554	+	46615	upstream
XLOC_024951	--	55958443	55968383	-	Solyc04g064730.1.1	Solyc04g064730.1	--	--	55880352	55880763	-	77679	upstream
XLOC_024951	--	55958443	55968383	-	Solyc04g064750.1.1	Solyc04g064750.1	--	--	55895300	55900067	-	58375	upstream
XLOC_024951	--	55958443	55968383	-	Solyc04g064770.1.1	Solyc04g064770.1	--	--	55912279	55915069	-	43373	upstream
XLOC_024951	--	55958443	55968383	-	Solyc04g064890.2.1	Solyc04g064890.2	--	--	56042798	56043544	-	74414	downstream
XLOC_024951	--	55958443	55968383	-	Solyc04g064840.1.1	Solyc04g064840.1	--	--	56005729	56008569	+	37345	upstream
XLOC_024951	--	55958443	55968383	-	Solyc04g064860.1.1	Solyc04g064860.1	--	--	56029788	56030489	-	61404	downstream
XLOC_024951	--	55958443	55968383	-	Solyc04g064790.2.1	Solyc04g064790.2	--	--	55938088	55942788	-	15654	upstream
XLOC_024951	--	55958443	55968383	-	Solyc04g064870.2.1	Solyc04g064870.2	--	--	56033090	56034852	+	64706	upstream
XLOC_024951	--	55958443	55968383	-	Solyc04g064810.2.1	Solyc04g064810.2	--	--	55976368	55983231	+	7984	upstream
XLOC_024951	--	55958443	55968383	-	Solyc04g064720.2.1	Solyc04g064720.2	--	--	55861750	55866705	-	91737	upstream
XLOC_024951	--	55958443	55968383	-	Solyc04g064900.1.1	Solyc04g064900.1	--	--	56044358	56044699	+	75974	upstream
XLOC_024951	--	55958443	55968383	-	Solyc04g064880.2.1	Solyc04g064880.2	--	--	56039889	56041984	+	71505	upstream
XLOC_024951	--	55958443	55968383	-	Solyc04g064920.2.1	Solyc04g064920.2	--	--	56047231	56050250	-	78847	downstream
XLOC_035931	--	46709556	46710256	+	Solyc08g061110.1.1	Solyc08g061110.1	--	--	46709708	46710049	-	-342	antisense
XLOC_035931	--	46709556	46710256	+	Solyc08g061120.1.1	Solyc08g061120.1	--	--	46710504	46712555	+	247	upstream
XLOC_035931	--	46709556	46710256	+	Solyc08g061140.2.1	Solyc08g061140.2	--	--	46789806	46794422	-	79549	downstream
XLOC_035931	--	46709556	46710256	+	Solyc08g061130.2.1	Solyc08g061130.2	HY5	Transcription factor HY5 [Source:UniProtKB/Swiss-Prot;Acc:Q9SM50]	46747316	46750789	-	37059	downstream
XLOC_035931	--	46709556	46710256	+	Solyc08g061100.2.1	Solyc08g061100.2	--	--	46658543	46667016	-	42539	upstream
XLOC_035931	--	46709556	46710256	+	Solyc08g061090.2.1	Solyc08g061090.2	--	--	46654227	46658019	+	51536	downstream
XLOC_035943	--	48446502	48450667	+	Solyc08g061290.2.1	Solyc08g061290.2	--	--	48474745	48476276	-	24077	downstream
XLOC_035943	--	48446502	48450667	+	Solyc08g061270.1.1	Solyc08g061270.1	--	--	48447246	48447596	-	-351	antisense
XLOC_035943	--	48446502	48450667	+	Solyc08g061280.1.1	Solyc08g061280.1	--	--	48474047	48474280	+	23379	upstream
XLOC_035943	--	48446502	48450667	+	Solyc08g061320.2.1	Solyc08g061320.2	--	--	48502540	48507447	-	51872	downstream
XLOC_035943	--	48446502	48450667	+	Solyc08g061310.1.1	Solyc08g061310.1	--	--	48483964	48484323	-	33296	downstream
XLOC_035943	--	48446502	48450667	+	Solyc08g061330.1.1	Solyc08g061330.1	--	--	48516176	48516492	-	65508	downstream
XLOC_035927	--	46689291	46691603	+	Solyc08g061110.1.1	Solyc08g061110.1	--	--	46709708	46710049	-	18104	downstream
XLOC_035927	--	46689291	46691603	+	Solyc08g061120.1.1	Solyc08g061120.1	--	--	46710504	46712555	+	18900	upstream
XLOC_035927	--	46689291	46691603	+	Solyc08g061140.2.1	Solyc08g061140.2	--	--	46789806	46794422	-	98202	downstream
XLOC_035927	--	46689291	46691603	+	Solyc08g061130.2.1	Solyc08g061130.2	HY5	Transcription factor HY5 [Source:UniProtKB/Swiss-Prot;Acc:Q9SM50]	46747316	46750789	-	55712	downstream
XLOC_035927	--	46689291	46691603	+	Solyc08g061100.2.1	Solyc08g061100.2	--	--	46658543	46667016	-	22274	upstream
XLOC_035927	--	46689291	46691603	+	Solyc08g061090.2.1	Solyc08g061090.2	--	--	46654227	46658019	+	31271	downstream
XLOC_024961	--	57831111	57840129	-	Solyc04g071030.1.1	Solyc04g071030.1	--	--	57882497	57883780	-	42367	downstream
XLOC_024961	--	57831111	57840129	-	Solyc04g070970.2.1	Solyc04g070970.2	--	--	57780450	57784609	-	46501	upstream
XLOC_024961	--	57831111	57840129	-	Solyc04g070990.2.1	Solyc04g070990.2	--	--	57841158	57850241	-	1028	downstream
XLOC_024961	--	57831111	57840129	-	Solyc04g070980.2.1	Solyc04g070980.2	--	--	57824489	57840444	+	-9019	antisense
XLOC_024961	--	57831111	57840129	-	Solyc04g071040.2.1	Solyc04g071040.2	--	--	57911782	57921533	-	71652	downstream
XLOC_024961	--	57831111	57840129	-	Solyc04g071000.1.1	Solyc04g071000.1	--	--	57863369	57865402	-	23239	downstream
XLOC_024961	--	57831111	57840129	-	Solyc04g071020.1.1	Solyc04g071020.1	--	--	57878934	57879344	-	38804	downstream
XLOC_024961	--	57831111	57840129	-	Solyc04g071010.2.1	Solyc04g071010.2	--	--	57875183	57877017	-	35053	downstream
XLOC_024961	--	57831111	57840129	-	Solyc04g070960.1.1	Solyc04g070960.1	--	--	57753562	57754365	-	76745	upstream
XLOC_036071	--	52268947	52269661	+	Solyc08g062900.1.1	Solyc08g062900.1	--	--	52302389	52303354	+	32727	upstream
XLOC_036071	--	52268947	52269661	+	Solyc08g062920.2.1	Solyc08g062920.2	--	--	52337643	52343106	-	67981	downstream
XLOC_036071	--	52268947	52269661	+	Solyc08g062910.2.1	Solyc08g062910.2	--	--	52321858	52325894	-	52196	downstream
XLOC_036071	--	52268947	52269661	+	Solyc08g062840.1.1	Solyc08g062840.1	--	--	52176811	52177524	+	91422	downstream
XLOC_036071	--	52268947	52269661	+	Solyc08g062860.2.1	Solyc08g062860.2	--	--	52230740	52237834	+	31112	downstream
XLOC_036071	--	52268947	52269661	+	Solyc08g062930.1.1	Solyc08g062930.1	--	--	52345987	52348199	+	76325	upstream
XLOC_036071	--	52268947	52269661	+	Solyc08g062870.1.1	Solyc08g062870.1	--	--	52257383	52257574	+	11372	downstream
XLOC_036071	--	52268947	52269661	+	Solyc08g062850.1.1	Solyc08g062850.1	--	--	52183033	52183626	+	85320	downstream
XLOC_036071	--	52268947	52269661	+	Solyc08g062880.1.1	Solyc08g062880.1	--	--	52298742	52300527	-	29080	downstream
XLOC_036074	--	52281902	52284197	+	Solyc08g062900.1.1	Solyc08g062900.1	--	--	52302389	52303354	+	18191	upstream
XLOC_036074	--	52281902	52284197	+	Solyc08g062920.2.1	Solyc08g062920.2	--	--	52337643	52343106	-	53445	downstream
XLOC_036074	--	52281902	52284197	+	Solyc08g062870.1.1	Solyc08g062870.1	--	--	52257383	52257574	+	24327	downstream
XLOC_036074	--	52281902	52284197	+	Solyc08g062940.2.1	Solyc08g062940.2	--	--	52373495	52375614	+	89297	upstream
XLOC_036074	--	52281902	52284197	+	Solyc08g062860.2.1	Solyc08g062860.2	--	--	52230740	52237834	+	44067	downstream
XLOC_036074	--	52281902	52284197	+	Solyc08g062930.1.1	Solyc08g062930.1	--	--	52345987	52348199	+	61789	upstream
XLOC_036074	--	52281902	52284197	+	Solyc08g062910.2.1	Solyc08g062910.2	--	--	52321858	52325894	-	37660	downstream
XLOC_036074	--	52281902	52284197	+	Solyc08g062850.1.1	Solyc08g062850.1	--	--	52183033	52183626	+	98275	downstream
XLOC_036074	--	52281902	52284197	+	Solyc08g062880.1.1	Solyc08g062880.1	--	--	52298742	52300527	-	14544	downstream
XLOC_036074	--	52281902	52284197	+	Solyc08g062950.2.1	Solyc08g062950.2	--	--	52375864	52378128	-	91666	downstream
XLOC_036004	--	50570150	50572789	+	Solyc08g062160.1.1	Solyc08g062160.1	--	--	50552296	50552586	-	17563	upstream
XLOC_036004	--	50570150	50572789	+	Solyc08g062180.1.1	Solyc08g062180.1	--	--	50639008	50640171	-	66218	downstream
XLOC_036004	--	50570150	50572789	+	Solyc08g062150.1.1	Solyc08g062150.1	--	--	50507101	50507337	+	62812	downstream
XLOC_036004	--	50570150	50572789	+	Solyc08g062170.1.1	Solyc08g062170.1	--	--	50603347	50603844	+	30557	upstream
XLOC_036004	--	50570150	50572789	+	Solyc08g062190.2.1	Solyc08g062190.2	--	--	50666299	50680269	-	93509	downstream
XLOC_036004	--	50570150	50572789	+	Solyc08g062140.1.1	Solyc08g062140.1	--	--	50483522	50488845	-	81304	upstream
XLOC_036069	--	52247054	52247303	+	Solyc08g062830.1.1	Solyc08g062830.1	--	--	52155717	52155977	+	91076	downstream
XLOC_036069	--	52247054	52247303	+	Solyc08g062920.2.1	Solyc08g062920.2	--	--	52337643	52343106	-	90339	downstream
XLOC_036069	--	52247054	52247303	+	Solyc08g062910.2.1	Solyc08g062910.2	--	--	52321858	52325894	-	74554	downstream
XLOC_036069	--	52247054	52247303	+	Solyc08g062840.1.1	Solyc08g062840.1	--	--	52176811	52177524	+	69529	downstream
XLOC_036069	--	52247054	52247303	+	Solyc08g062860.2.1	Solyc08g062860.2	--	--	52230740	52237834	+	9219	downstream
XLOC_036069	--	52247054	52247303	+	Solyc08g062900.1.1	Solyc08g062900.1	--	--	52302389	52303354	+	55085	upstream
XLOC_036069	--	52247054	52247303	+	Solyc08g062930.1.1	Solyc08g062930.1	--	--	52345987	52348199	+	98683	upstream
XLOC_036069	--	52247054	52247303	+	Solyc08g062870.1.1	Solyc08g062870.1	--	--	52257383	52257574	+	10079	upstream
XLOC_036069	--	52247054	52247303	+	Solyc08g062850.1.1	Solyc08g062850.1	--	--	52183033	52183626	+	63427	downstream
XLOC_036069	--	52247054	52247303	+	Solyc08g062880.1.1	Solyc08g062880.1	--	--	52298742	52300527	-	51438	downstream
XLOC_024808	--	52502004	52503684	-	Solyc04g054380.1.1	Solyc04g054380.1	--	--	52425049	52428157	-	73846	upstream
XLOC_024808	--	52502004	52503684	-	Solyc04g054440.1.1	Solyc04g054440.1	--	--	52531359	52533430	+	27674	upstream
XLOC_024808	--	52502004	52503684	-	Solyc04g054430.1.1	Solyc04g054430.1	--	--	52501429	52501674	-	329	upstream
XLOC_024808	--	52502004	52503684	-	Solyc04g054400.2.1	Solyc04g054400.2	--	--	52470278	52476105	+	25898	downstream
XLOC_024808	--	52502004	52503684	-	Solyc04g054410.2.1	Solyc04g054410.2	--	--	52477042	52483069	-	18934	upstream
XLOC_024808	--	52502004	52503684	-	Solyc04g054480.2.1	Solyc04g054480.2	--	--	52586806	52596230	+	83121	upstream
XLOC_024808	--	52502004	52503684	-	Solyc04g054450.1.1	Solyc04g054450.1	--	--	52534309	52536873	-	30624	downstream
XLOC_024808	--	52502004	52503684	-	Solyc04g054420.1.1	Solyc04g054420.1	--	--	52485322	52488599	-	13404	upstream
XLOC_024808	--	52502004	52503684	-	Solyc04g054390.1.1	Solyc04g054390.1	--	--	52441571	52441921	+	60082	downstream
XLOC_024808	--	52502004	52503684	-	Solyc04g054460.2.1	Solyc04g054460.2	--	--	52552854	52559242	-	49169	downstream
XLOC_024808	--	52502004	52503684	-	Solyc04g054470.2.1	Solyc04g054470.2	--	--	52560248	52571674	+	56563	upstream
XLOC_024808	--	52502004	52503686	-	Solyc04g054380.1.1	Solyc04g054380.1	--	--	52425049	52428157	-	73846	upstream
XLOC_024808	--	52502004	52503686	-	Solyc04g054440.1.1	Solyc04g054440.1	--	--	52531359	52533430	+	27672	upstream
XLOC_024808	--	52502004	52503686	-	Solyc04g054430.1.1	Solyc04g054430.1	--	--	52501429	52501674	-	329	upstream
XLOC_024808	--	52502004	52503686	-	Solyc04g054400.2.1	Solyc04g054400.2	--	--	52470278	52476105	+	25898	downstream
XLOC_024808	--	52502004	52503686	-	Solyc04g054410.2.1	Solyc04g054410.2	--	--	52477042	52483069	-	18934	upstream
XLOC_024808	--	52502004	52503686	-	Solyc04g054480.2.1	Solyc04g054480.2	--	--	52586806	52596230	+	83119	upstream
XLOC_024808	--	52502004	52503686	-	Solyc04g054450.1.1	Solyc04g054450.1	--	--	52534309	52536873	-	30622	downstream
XLOC_024808	--	52502004	52503686	-	Solyc04g054420.1.1	Solyc04g054420.1	--	--	52485322	52488599	-	13404	upstream
XLOC_024808	--	52502004	52503686	-	Solyc04g054390.1.1	Solyc04g054390.1	--	--	52441571	52441921	+	60082	downstream
XLOC_024808	--	52502004	52503686	-	Solyc04g054460.2.1	Solyc04g054460.2	--	--	52552854	52559242	-	49167	downstream
XLOC_024808	--	52502004	52503686	-	Solyc04g054470.2.1	Solyc04g054470.2	--	--	52560248	52571674	+	56561	upstream
XLOC_018671	--	10473565	10475769	+	Solyc03g044720.1.1	Solyc03g044720.1	--	--	10402902	10403831	-	69733	upstream
XLOC_018671	--	10473565	10475769	+	Solyc03g044710.2.1	Solyc03g044710.2	--	--	10396497	10401164	+	72400	downstream
XLOC_018671	--	10473565	10475769	+	Solyc03g044800.1.1	Solyc03g044800.1	--	--	10558011	10558819	-	82241	downstream
XLOC_018671	--	10473565	10475769	+	Solyc03g044810.1.1	Solyc03g044810.1	--	--	10566807	10567175	-	91037	downstream
XLOC_018671	--	10473565	10475769	+	Solyc03g044790.2.1	Solyc03g044790.2	--	--	10540964	10543209	-	65194	downstream
XLOC_018671	--	10473565	10475769	+	Solyc03g044740.2.1	Solyc03g044740.2	--	--	10460420	10465259	+	8305	downstream
XLOC_018671	--	10473565	10475769	+	Solyc03g044730.1.1	Solyc03g044730.1	--	--	10423205	10423378	+	50186	downstream
XLOC_018659	--	10219663	10220674	+	Solyc03g044640.1.1	Solyc03g044640.1	--	--	10285522	10285926	+	64847	upstream
XLOC_018659	--	10219663	10220674	+	Solyc03g044580.1.1	Solyc03g044580.1	--	--	10178511	10178846	+	40816	downstream
XLOC_018659	--	10219663	10220674	+	Solyc03g044660.2.1	Solyc03g044660.2	--	--	10308411	10312672	-	87736	downstream
XLOC_018659	--	10219663	10220674	+	Solyc03g044570.1.1	Solyc03g044570.1	--	--	10169619	10170089	-	49573	upstream
XLOC_018659	--	10219663	10220674	+	Solyc03g044600.1.1	Solyc03g044600.1	--	--	10190332	10190659	+	29003	downstream
XLOC_018659	--	10219663	10220674	+	Solyc03g044630.1.1	Solyc03g044630.1	--	--	10249065	10250489	-	28390	downstream
XLOC_018659	--	10219663	10220674	+	Solyc03g044590.2.1	Solyc03g044590.2	--	--	10188565	10189197	-	30465	upstream
XLOC_018659	--	10219663	10220674	+	Solyc03g044560.1.1	Solyc03g044560.1	--	--	10139924	10140241	-	79421	upstream
XLOC_018659	--	10219663	10220674	+	Solyc03g044610.1.1	Solyc03g044610.1	--	--	10190809	10193875	-	25787	upstream
XLOC_018659	--	10219663	10220674	+	Solyc03g044620.2.1	Solyc03g044620.2	--	--	10210998	10216990	+	2672	downstream
XLOC_018695	--	11600575	11601292	+	Solyc03g045090.2.1	Solyc03g045090.2	--	--	11509718	11514451	-	86123	upstream
XLOC_018695	--	11600575	11601292	+	Solyc03g045110.2.1	Solyc03g045110.2	--	--	11588967	11589541	-	11033	upstream
XLOC_018695	--	11600575	11601292	+	Solyc03g045150.1.1	Solyc03g045150.1	--	--	11641801	11642043	-	40508	downstream
XLOC_018695	--	11600575	11601292	+	Solyc03g045120.1.1	Solyc03g045120.1	--	--	11596241	11596429	+	4145	downstream
XLOC_018695	--	11600575	11601292	+	Solyc03g045100.1.1	Solyc03g045100.1	--	--	11578052	11578294	+	22280	downstream
XLOC_018695	--	11600575	11601292	+	Solyc03g045140.2.1	Solyc03g045140.2	--	--	11624234	11631716	-	22941	downstream
XLOC_018695	--	11600575	11601292	+	Solyc03g045130.1.1	Solyc03g045130.1	--	--	11612902	11613216	-	11609	downstream
XLOC_018695	--	11600575	11601292	+	Solyc03g045080.1.1	Solyc03g045080.1	--	--	11498239	11503718	-	96856	upstream
XLOC_037406	--	33893744	33896412	-	Solyc08g022010.1.1	Solyc08g022010.1	--	--	33982359	33985182	-	85946	downstream
XLOC_037406	--	33893744	33896412	-	Solyc08g022020.1.1	Solyc08g022020.1	--	--	33896142	33896291	+	-150	antisense
XLOC_037406	--	33893744	33896412	-	Solyc08g022000.1.1	Solyc08g022000.1	--	--	33995348	33996113	+	98935	upstream
XLOC_018573	--	6406501	6414214	+	Solyc03g034410.1.1	Solyc03g034410.1	--	--	6364810	6365325	+	41175	downstream
XLOC_018573	--	6406501	6414214	+	Solyc03g034430.1.1	Solyc03g034430.1	--	--	6390459	6391787	+	14713	downstream
XLOC_018573	--	6406501	6414214	+	Solyc03g036470.1.1	Solyc03g036470.1	--	--	6454558	6455247	+	40343	upstream
XLOC_018573	--	6406501	6414214	+	Solyc03g034450.2.1	Solyc03g034450.2	--	--	6402658	6406087	+	413	downstream
XLOC_018573	--	6406501	6414214	+	Solyc03g034440.2.1	Solyc03g034440.2	--	--	6395104	6396997	+	9503	downstream
XLOC_018573	--	6406501	6414214	+	Solyc03g036480.1.1	Solyc03g036480.1	--	--	6455290	6455598	+	41075	upstream
XLOC_018573	--	6406501	6414214	+	Solyc03g036460.1.1	Solyc03g036460.1	--	--	6450215	6450963	+	36000	upstream
XLOC_018573	--	6406501	6414214	+	Solyc03g034460.2.1	Solyc03g034460.2	--	--	6430382	6433566	+	16167	upstream
XLOC_018573	--	6406501	6414214	+	Solyc03g034420.1.1	Solyc03g034420.1	--	--	6382402	6385731	+	20769	downstream
XLOC_018573	--	6406501	6414214	+	Solyc03g034400.2.1	Solyc03g034400.2	--	--	6323347	6328075	-	78425	upstream
XLOC_018573	--	6406317	6414214	+	Solyc03g034410.1.1	Solyc03g034410.1	--	--	6364810	6365325	+	40991	downstream
XLOC_018573	--	6406317	6414214	+	Solyc03g034430.1.1	Solyc03g034430.1	--	--	6390459	6391787	+	14529	downstream
XLOC_018573	--	6406317	6414214	+	Solyc03g036470.1.1	Solyc03g036470.1	--	--	6454558	6455247	+	40343	upstream
XLOC_018573	--	6406317	6414214	+	Solyc03g034450.2.1	Solyc03g034450.2	--	--	6402658	6406087	+	229	downstream
XLOC_018573	--	6406317	6414214	+	Solyc03g034440.2.1	Solyc03g034440.2	--	--	6395104	6396997	+	9319	downstream
XLOC_018573	--	6406317	6414214	+	Solyc03g036480.1.1	Solyc03g036480.1	--	--	6455290	6455598	+	41075	upstream
XLOC_018573	--	6406317	6414214	+	Solyc03g036460.1.1	Solyc03g036460.1	--	--	6450215	6450963	+	36000	upstream
XLOC_018573	--	6406317	6414214	+	Solyc03g034460.2.1	Solyc03g034460.2	--	--	6430382	6433566	+	16167	upstream
XLOC_018573	--	6406317	6414214	+	Solyc03g034420.1.1	Solyc03g034420.1	--	--	6382402	6385731	+	20585	downstream
XLOC_018573	--	6406317	6414214	+	Solyc03g034400.2.1	Solyc03g034400.2	--	--	6323347	6328075	-	78241	upstream
XLOC_018623	--	8294266	8296722	+	Solyc03g044140.2.1	Solyc03g044140.2	--	--	8196830	8207958	+	86307	downstream
XLOC_018623	--	8294266	8296722	+	Solyc03g044160.1.1	Solyc03g044160.1	--	--	8283415	8285868	+	8397	downstream
XLOC_018623	--	8294266	8296722	+	Solyc03g044170.1.1	Solyc03g044170.1	--	--	8291785	8291979	+	2286	downstream
XLOC_018623	--	8294266	8296722	+	Solyc03g044150.2.1	Solyc03g044150.2	--	--	8226102	8228892	-	65373	upstream
XLOC_018607	--	7613700	7614503	+	Solyc03g043930.2.1	Solyc03g043930.2	--	--	7649151	7657224	-	34647	downstream
XLOC_018607	--	7613700	7614503	+	Solyc03g043840.1.1	Solyc03g043840.1	--	--	7516995	7518373	-	95326	upstream
XLOC_018607	--	7613700	7614503	+	Solyc03g043900.1.1	Solyc03g043900.1	--	--	7614369	7614980	-	-135	antisense
XLOC_018607	--	7613700	7614503	+	Solyc03g043860.2.1	Solyc03g043860.2	--	--	7528613	7529694	-	84005	upstream
XLOC_018607	--	7613700	7614503	+	Solyc03g043890.2.1	Solyc03g043890.2	--	--	7572274	7574653	+	39046	downstream
XLOC_018607	--	7613700	7614503	+	Solyc03g043880.2.1	Solyc03g043880.2	--	--	7542329	7548881	-	64818	upstream
XLOC_018607	--	7613700	7614503	+	Solyc03g043850.2.1	Solyc03g043850.2	--	--	7524794	7526652	+	87047	downstream
XLOC_018607	--	7613700	7614503	+	Solyc03g043940.2.1	Solyc03g043940.2	--	--	7674833	7675957	-	60329	downstream
XLOC_018607	--	7613700	7614503	+	Solyc03g043910.2.1	Solyc03g043910.2	--	--	7629024	7635030	-	14520	downstream
XLOC_018607	--	7613700	7614503	+	Solyc03g043920.2.1	Solyc03g043920.2	--	--	7638298	7641127	-	23794	downstream
XLOC_018607	--	7613700	7614503	+	Solyc03g043870.2.1	Solyc03g043870.2	--	--	7536865	7540829	-	72870	upstream
XLOC_018715	--	12805402	12805919	+	Solyc03g046450.2.1	Solyc03g046450.2	--	--	12813380	12840523	-	7460	downstream
XLOC_018715	--	12805402	12805919	+	Solyc03g046460.1.1	Solyc03g046460.1	--	--	12873756	12874088	+	67836	upstream
XLOC_018715	--	12805402	12805919	+	Solyc03g046440.1.1	Solyc03g046440.1	--	--	12784936	12785728	-	19673	upstream
XLOC_018696	--	11603618	11604287	+	Solyc03g045090.2.1	Solyc03g045090.2	--	--	11509718	11514451	-	89166	upstream
XLOC_018696	--	11603618	11604287	+	Solyc03g045110.2.1	Solyc03g045110.2	--	--	11588967	11589541	-	14076	upstream
XLOC_018696	--	11603618	11604287	+	Solyc03g045150.1.1	Solyc03g045150.1	--	--	11641801	11642043	-	37513	downstream
XLOC_018696	--	11603618	11604287	+	Solyc03g045120.1.1	Solyc03g045120.1	--	--	11596241	11596429	+	7188	downstream
XLOC_018696	--	11603618	11604287	+	Solyc03g045100.1.1	Solyc03g045100.1	--	--	11578052	11578294	+	25323	downstream
XLOC_018696	--	11603618	11604287	+	Solyc03g045140.2.1	Solyc03g045140.2	--	--	11624234	11631716	-	19946	downstream
XLOC_018696	--	11603618	11604287	+	Solyc03g045130.1.1	Solyc03g045130.1	--	--	11612902	11613216	-	8614	downstream
XLOC_018696	--	11603618	11604287	+	Solyc03g045080.1.1	Solyc03g045080.1	--	--	11498239	11503718	-	99899	upstream
XLOC_037560	--	50110550	50126019	-	Solyc08g061950.1.1	Solyc08g061950.1	--	--	50129574	50129738	+	3554	upstream
XLOC_037560	--	50110550	50126019	-	Solyc08g061970.2.1	Solyc08g061970.2	--	--	50190804	50195709	+	64784	upstream
XLOC_037560	--	50110550	50126019	-	Solyc08g061960.2.1	Solyc08g061960.2	--	--	50156246	50159239	+	30226	upstream
XLOC_037560	--	50110550	50126019	-	Solyc08g061980.2.1	Solyc08g061980.2	--	--	50197254	50202249	-	71234	downstream
XLOC_037560	--	50110550	50126019	-	Solyc08g061940.1.1	Solyc08g061940.1	--	--	50127276	50127587	-	1256	downstream
XLOC_037559	--	49679909	49682170	-	Solyc08g061860.1.1	Solyc08g061860.1	--	--	49625502	49625651	-	54257	upstream
XLOC_037559	--	49679909	49682170	-	Solyc08g061880.1.1	Solyc08g061880.1	--	--	49643074	49644174	-	35734	upstream
XLOC_037559	--	49679909	49682170	-	Solyc08g061900.1.1	Solyc08g061900.1	--	--	49662304	49662582	+	17326	downstream
XLOC_037559	--	49679909	49682170	-	Solyc08g061870.1.1	Solyc08g061870.1	--	--	49637893	49638186	-	41722	upstream
XLOC_037559	--	49679909	49682170	-	Solyc08g061850.2.1	Solyc08g061850.2	--	--	49619393	49622522	-	57386	upstream
XLOC_037559	--	49679909	49682170	-	Solyc08g061890.2.1	Solyc08g061890.2	--	--	49650716	49657196	-	22712	upstream
XLOC_037559	--	49679909	49682170	-	Solyc08g061830.1.1	Solyc08g061830.1	--	--	49612403	49614229	+	65679	downstream
XLOC_037559	--	49679909	49682170	-	Solyc08g061840.1.1	Solyc08g061840.1	--	--	49614336	49614527	+	65381	downstream
XLOC_032073	--	324563	326712	+	Solyc07g005530.2.1	Solyc07g005530.2	--	--	421123	429027	+	94410	upstream
XLOC_032073	--	324563	326712	+	Solyc07g005510.2.1	Solyc07g005510.2	--	--	400656	406292	+	73943	upstream
XLOC_032073	--	324563	326712	+	Solyc07g005440.1.1	Solyc07g005440.1	--	--	339058	340332	-	12345	downstream
XLOC_032073	--	324563	326712	+	Solyc07g005520.1.1	Solyc07g005520.1	--	--	408207	409532	-	81494	downstream
XLOC_032073	--	324563	326712	+	Solyc07g005380.2.1	Solyc07g005380.2	--	--	291108	292521	+	32041	downstream
XLOC_032073	--	324563	326712	+	Solyc07g005480.2.1	Solyc07g005480.2	--	--	383451	394960	-	56738	downstream
XLOC_032073	--	324563	326712	+	Solyc07g005280.2.1	Solyc07g005280.2	--	--	230655	231308	-	93254	upstream
XLOC_032073	--	324563	326712	+	Solyc07g005270.2.1	Solyc07g005270.2	--	--	230008	230552	+	94010	downstream
XLOC_032073	--	324563	326712	+	Solyc07g005320.2.1	Solyc07g005320.2	--	--	247287	259892	-	64670	upstream
XLOC_032073	--	324563	326712	+	Solyc07g005330.2.1	Solyc07g005330.2	--	--	261349	264657	-	59905	upstream
XLOC_032073	--	324563	326712	+	Solyc07g005490.2.1	Solyc07g005490.2	--	--	392165	392649	+	65452	upstream
XLOC_032073	--	324563	326712	+	Solyc07g005300.1.1	Solyc07g005300.1	--	--	235320	235478	-	89084	upstream
XLOC_032073	--	324563	326712	+	Solyc07g005420.1.1	Solyc07g005420.1	--	--	324110	324277	+	285	downstream
XLOC_032073	--	324563	326712	+	Solyc07g005400.2.1	Solyc07g005400.2	--	--	309636	314079	+	10483	downstream
XLOC_032073	--	324563	326712	+	Solyc07g005430.2.1	Solyc07g005430.2	--	--	331099	334735	-	4386	downstream
XLOC_032073	--	324563	326712	+	Solyc07g005290.1.1	Solyc07g005290.1	--	--	233467	233631	-	90931	upstream
XLOC_032073	--	324563	326712	+	Solyc07g005310.1.1	Solyc07g005310.1	--	--	241722	243369	-	81193	upstream
XLOC_032073	--	324563	326712	+	Solyc07g005390.2.1	Solyc07g005390.2	--	--	296474	302315	+	22247	downstream
XLOC_032073	--	324563	326712	+	Solyc07g005340.1.1	Solyc07g005340.1	--	--	266473	267654	-	56908	upstream
XLOC_032073	--	324563	326712	+	Solyc07g005470.2.1	Solyc07g005470.2	--	--	374914	379875	-	48201	downstream
XLOC_032073	--	324563	326712	+	Solyc07g005460.2.1	Solyc07g005460.2	--	--	365285	373691	-	38572	downstream
XLOC_032073	--	324563	326712	+	Solyc07g005260.1.1	Solyc07g005260.1	--	--	226959	227129	-	97433	upstream
XLOC_032073	--	324563	326712	+	Solyc07g005410.2.1	Solyc07g005410.2	--	--	317845	319328	-	5234	upstream
XLOC_032073	--	324563	326712	+	Solyc07g005500.2.1	Solyc07g005500.2	--	--	392429	397495	-	65716	downstream
XLOC_032073	--	324563	326712	+	Solyc07g005350.2.1	Solyc07g005350.2	--	--	276732	277511	+	47051	downstream
XLOC_032073	--	324563	326712	+	Solyc07g005360.2.1	Solyc07g005360.2	--	--	279497	286575	-	37987	upstream
XLOC_032073	--	324563	326712	+	Solyc07g005370.2.1	Solyc07g005370.2	--	--	288360	289609	-	34953	upstream
XLOC_032073	--	324563	326712	+	Solyc07g005450.2.1	Solyc07g005450.2	--	--	356410	364419	-	29697	downstream
XLOC_032073	--	324602	326712	+	Solyc07g005530.2.1	Solyc07g005530.2	--	--	421123	429027	+	94410	upstream
XLOC_032073	--	324602	326712	+	Solyc07g005510.2.1	Solyc07g005510.2	--	--	400656	406292	+	73943	upstream
XLOC_032073	--	324602	326712	+	Solyc07g005440.1.1	Solyc07g005440.1	--	--	339058	340332	-	12345	downstream
XLOC_032073	--	324602	326712	+	Solyc07g005520.1.1	Solyc07g005520.1	--	--	408207	409532	-	81494	downstream
XLOC_032073	--	324602	326712	+	Solyc07g005380.2.1	Solyc07g005380.2	--	--	291108	292521	+	32080	downstream
XLOC_032073	--	324602	326712	+	Solyc07g005480.2.1	Solyc07g005480.2	--	--	383451	394960	-	56738	downstream
XLOC_032073	--	324602	326712	+	Solyc07g005280.2.1	Solyc07g005280.2	--	--	230655	231308	-	93293	upstream
XLOC_032073	--	324602	326712	+	Solyc07g005270.2.1	Solyc07g005270.2	--	--	230008	230552	+	94049	downstream
XLOC_032073	--	324602	326712	+	Solyc07g005320.2.1	Solyc07g005320.2	--	--	247287	259892	-	64709	upstream
XLOC_032073	--	324602	326712	+	Solyc07g005330.2.1	Solyc07g005330.2	--	--	261349	264657	-	59944	upstream
XLOC_032073	--	324602	326712	+	Solyc07g005490.2.1	Solyc07g005490.2	--	--	392165	392649	+	65452	upstream
XLOC_032073	--	324602	326712	+	Solyc07g005300.1.1	Solyc07g005300.1	--	--	235320	235478	-	89123	upstream
XLOC_032073	--	324602	326712	+	Solyc07g005420.1.1	Solyc07g005420.1	--	--	324110	324277	+	324	downstream
XLOC_032073	--	324602	326712	+	Solyc07g005400.2.1	Solyc07g005400.2	--	--	309636	314079	+	10522	downstream
XLOC_032073	--	324602	326712	+	Solyc07g005430.2.1	Solyc07g005430.2	--	--	331099	334735	-	4386	downstream
XLOC_032073	--	324602	326712	+	Solyc07g005290.1.1	Solyc07g005290.1	--	--	233467	233631	-	90970	upstream
XLOC_032073	--	324602	326712	+	Solyc07g005310.1.1	Solyc07g005310.1	--	--	241722	243369	-	81232	upstream
XLOC_032073	--	324602	326712	+	Solyc07g005390.2.1	Solyc07g005390.2	--	--	296474	302315	+	22286	downstream
XLOC_032073	--	324602	326712	+	Solyc07g005340.1.1	Solyc07g005340.1	--	--	266473	267654	-	56947	upstream
XLOC_032073	--	324602	326712	+	Solyc07g005470.2.1	Solyc07g005470.2	--	--	374914	379875	-	48201	downstream
XLOC_032073	--	324602	326712	+	Solyc07g005460.2.1	Solyc07g005460.2	--	--	365285	373691	-	38572	downstream
XLOC_032073	--	324602	326712	+	Solyc07g005260.1.1	Solyc07g005260.1	--	--	226959	227129	-	97472	upstream
XLOC_032073	--	324602	326712	+	Solyc07g005410.2.1	Solyc07g005410.2	--	--	317845	319328	-	5273	upstream
XLOC_032073	--	324602	326712	+	Solyc07g005500.2.1	Solyc07g005500.2	--	--	392429	397495	-	65716	downstream
XLOC_032073	--	324602	326712	+	Solyc07g005350.2.1	Solyc07g005350.2	--	--	276732	277511	+	47090	downstream
XLOC_032073	--	324602	326712	+	Solyc07g005360.2.1	Solyc07g005360.2	--	--	279497	286575	-	38026	upstream
XLOC_032073	--	324602	326712	+	Solyc07g005370.2.1	Solyc07g005370.2	--	--	288360	289609	-	34992	upstream
XLOC_032073	--	324602	326712	+	Solyc07g005450.2.1	Solyc07g005450.2	--	--	356410	364419	-	29697	downstream
XLOC_015460	--	43323007	43325077	+	Solyc02g078680.1.1	Solyc02g078680.1	--	--	43346933	43348345	+	21855	upstream
XLOC_015460	--	43323007	43325077	+	Solyc02g078710.1.1	Solyc02g078710.1	--	--	43377709	43378812	+	52631	upstream
XLOC_015460	--	43323007	43325077	+	Solyc02g078750.2.1	Solyc02g078750.2	--	--	43395107	43399682	+	70029	upstream
XLOC_015460	--	43323007	43325077	+	Solyc02g078740.2.1	Solyc02g078740.2	--	--	43394411	43394909	-	69333	downstream
XLOC_015460	--	43323007	43325077	+	Solyc02g078610.2.1	Solyc02g078610.2	--	--	43258785	43269181	+	53825	downstream
XLOC_015460	--	43323007	43325077	+	Solyc02g078560.2.1	Solyc02g078560.2	--	--	43223160	43233760	+	89246	downstream
XLOC_015460	--	43323007	43325077	+	Solyc02g078640.2.1	Solyc02g078640.2	--	--	43279140	43302928	-	20078	upstream
XLOC_015460	--	43323007	43325077	+	Solyc02g078590.1.1	Solyc02g078590.1	--	--	43251719	43253008	+	69998	downstream
XLOC_015460	--	43323007	43325077	+	Solyc02g078760.1.1	Solyc02g078760.1	--	--	43402832	43403593	-	77754	downstream
XLOC_015460	--	43323007	43325077	+	Solyc02g078600.2.1	Solyc02g078600.2	--	--	43255134	43257692	-	65314	upstream
XLOC_015460	--	43323007	43325077	+	Solyc02g078570.2.1	Solyc02g078570.2	--	--	43234612	43236921	-	86085	upstream
XLOC_015460	--	43323007	43325077	+	Solyc02g078670.2.1	Solyc02g078670.2	--	--	43330724	43335774	-	5646	downstream
XLOC_015460	--	43323007	43325077	+	Solyc02g078650.2.1	Solyc02g078650.2	--	--	43318047	43320850	+	2156	downstream
XLOC_015460	--	43323007	43325077	+	Solyc02g078780.2.1	Solyc02g078780.2	--	--	43420727	43427097	+	95649	upstream
XLOC_015460	--	43323007	43325077	+	Solyc02g078620.1.1	Solyc02g078620.1	--	--	43272927	43273781	+	49225	downstream
XLOC_015460	--	43323007	43325077	+	Solyc02g078630.2.1	Solyc02g078630.2	--	--	43275094	43278491	-	44515	upstream
XLOC_015460	--	43323007	43325077	+	Solyc02g078690.1.1	Solyc02g078690.1	--	--	43356205	43360806	-	31127	downstream
XLOC_015460	--	43323007	43325077	+	Solyc02g078730.2.1	Solyc02g078730.2	--	--	43393083	43393921	+	68005	upstream
XLOC_015460	--	43323007	43325077	+	Solyc02g078580.1.1	Solyc02g078580.1	--	--	43244818	43246755	+	76251	downstream
XLOC_015460	--	43323007	43325077	+	Solyc02g078660.2.1	Solyc02g078660.2	--	--	43323941	43328371	-	-1137	antisense
XLOC_015460	--	43323007	43325077	+	Solyc02g078700.2.1	Solyc02g078700.2	--	--	43371884	43375206	+	46806	upstream
XLOC_015460	--	43323007	43325077	+	Solyc02g078770.1.1	Solyc02g078770.1	--	--	43411363	43411518	+	86285	upstream
XLOC_015460	--	43323007	43325077	+	Solyc02g078720.2.1	Solyc02g078720.2	--	--	43386601	43391507	+	61523	upstream
XLOC_015403	--	42504673	42507702	+	Solyc02g077480.1.1	Solyc02g077480.1	--	--	42407554	42407964	+	96708	downstream
XLOC_015403	--	42504673	42507702	+	Solyc02g077690.2.1	Solyc02g077690.2	--	--	42579961	42584980	+	72258	upstream
XLOC_015403	--	42504673	42507702	+	Solyc02g077570.1.1	Solyc02g077570.1	--	--	42467244	42472086	+	32586	downstream
XLOC_015403	--	42504673	42507702	+	Solyc02g077710.1.1	Solyc02g077710.1	--	--	42594259	42595287	+	86556	upstream
XLOC_015403	--	42504673	42507702	+	Solyc02g077640.1.1	Solyc02g077640.1	--	--	42537780	42538409	+	30077	upstream
XLOC_015403	--	42504673	42507702	+	Solyc02g077620.1.1	Solyc02g077620.1	--	--	42503759	42504820	-	-148	antisense
XLOC_015403	--	42504673	42507702	+	Solyc02g077530.1.1	Solyc02g077530.1	--	--	42432120	42433535	+	71137	downstream
XLOC_015403	--	42504673	42507702	+	Solyc02g077510.2.1	Solyc02g077510.2	--	--	42409831	42412361	+	92311	downstream
XLOC_015403	--	42504673	42507702	+	Solyc02g077520.2.1	Solyc02g077520.2	--	--	42417737	42420129	+	84543	downstream
XLOC_015403	--	42504673	42507702	+	Solyc02g077670.2.1	Solyc02g077670.2	--	--	42559291	42563457	-	51588	downstream
XLOC_015403	--	42504673	42507702	+	Solyc02g077590.1.1	Solyc02g077590.1	--	--	42478435	42478974	-	25698	upstream
XLOC_015403	--	42504673	42507702	+	Solyc02g077630.2.1	Solyc02g077630.2	--	--	42508361	42512455	-	658	downstream
XLOC_015403	--	42504673	42507702	+	Solyc02g077500.2.1	Solyc02g077500.2	--	--	42409472	42410363	-	94309	upstream
XLOC_015403	--	42504673	42507702	+	Solyc02g077580.1.1	Solyc02g077580.1	--	--	42473661	42474092	+	30580	downstream
XLOC_015403	--	42504673	42507702	+	Solyc02g077660.2.1	Solyc02g077660.2	--	--	42546523	42559093	+	38820	upstream
XLOC_015403	--	42504673	42507702	+	Solyc02g077550.2.1	Solyc02g077550.2	--	--	42436126	42437010	+	67662	downstream
XLOC_015403	--	42504673	42507702	+	Solyc02g077650.1.1	Solyc02g077650.1	--	--	42539084	42540523	-	31381	downstream
XLOC_015403	--	42504673	42507702	+	Solyc02g077560.2.1	Solyc02g077560.2	--	--	42460284	42466816	+	37856	downstream
XLOC_015403	--	42504673	42507702	+	Solyc02g077610.2.1	Solyc02g077610.2	--	--	42495772	42499782	-	4890	upstream
XLOC_015403	--	42504673	42507702	+	Solyc02g077600.2.1	Solyc02g077600.2	--	--	42485870	42494579	+	10093	downstream
XLOC_015403	--	42504673	42507702	+	Solyc02g077720.2.1	Solyc02g077720.2	--	--	42605522	42606806	+	97819	upstream
XLOC_015403	--	42504673	42507702	+	Solyc02g077700.1.1	Solyc02g077700.1	--	--	42585197	42585655	+	77494	upstream
XLOC_015403	--	42504673	42507702	+	Solyc02g077470.2.1	Solyc02g077470.2	--	--	42398206	42405350	-	99322	upstream
XLOC_015403	--	42504673	42507702	+	Solyc02g077680.2.1	Solyc02g077680.2	--	--	42567104	42579836	+	59401	upstream
XLOC_015403	--	42504673	42507702	+	Solyc02g077540.2.1	Solyc02g077540.2	--	--	42434873	42436591	+	68081	downstream
XLOC_026284	--	35698519	35698779	+	Solyc05g025690.1.1	Solyc05g025690.1	--	--	35773707	35776405	-	74927	downstream
XLOC_026284	--	35698519	35698779	+	Solyc05g025670.1.1	Solyc05g025670.1	--	--	35763186	35764535	-	64406	downstream
XLOC_026284	--	35698519	35698779	+	Solyc05g025680.1.1	Solyc05g025680.1	--	--	35767748	35770495	-	68968	downstream
XLOC_026302	--	38699601	38699846	+	Solyc05g025970.1.1	Solyc05g025970.1	--	--	38784318	38784650	+	84471	upstream
XLOC_026302	--	38699601	38699846	+	Solyc05g025960.1.1	Solyc05g025960.1	--	--	38769697	38769918	-	69850	downstream
XLOC_026330	--	40067975	40068972	+	Solyc05g026200.1.1	Solyc05g026200.1	--	--	40069466	40069627	+	493	upstream
XLOC_026330	--	40067975	40068972	+	Solyc05g026220.1.1	Solyc05g026220.1	--	--	40115985	40116607	-	47012	downstream
XLOC_026330	--	40067975	40068972	+	Solyc05g026170.1.1	Solyc05g026170.1	--	--	40000403	40000642	+	67332	downstream
XLOC_026330	--	40067975	40068972	+	Solyc05g026210.1.1	Solyc05g026210.1	--	--	40113650	40114827	-	44677	downstream
XLOC_026330	--	40067975	40068972	+	Solyc05g026190.1.1	Solyc05g026190.1	--	--	40059776	40060141	-	7833	upstream
XLOC_026330	--	40067975	40068972	+	Solyc05g026230.1.1	Solyc05g026230.1	--	--	40164820	40168344	-	95847	downstream
XLOC_026330	--	40067975	40068972	+	Solyc05g026180.1.1	Solyc05g026180.1	--	--	40024726	40030220	+	37754	downstream
XLOC_026346	--	41213548	41215689	+	Solyc05g026420.1.1	Solyc05g026420.1	--	--	41202037	41202255	-	11292	upstream
XLOC_015219	--	39795469	39796530	+	Solyc02g069950.2.1	Solyc02g069950.2	--	--	39730111	39737537	+	57931	downstream
XLOC_015219	--	39795469	39796530	+	Solyc02g069940.2.1	Solyc02g069940.2	--	--	39713721	39721073	-	74395	upstream
XLOC_015219	--	39795469	39796530	+	Solyc02g069980.2.1	Solyc02g069980.2	--	--	39762696	39772391	-	23077	upstream
XLOC_015219	--	39795469	39796530	+	Solyc02g069970.2.1	Solyc02g069970.2	--	--	39758522	39762758	+	32710	downstream
XLOC_015219	--	39795469	39796530	+	Solyc02g069960.2.1	Solyc02g069960.2	--	--	39737769	39741018	-	54450	upstream
XLOC_015219	--	39795469	39796530	+	Solyc02g070050.2.1	Solyc02g070050.2	--	--	39832931	39835788	-	36400	downstream
XLOC_015219	--	39795469	39796530	+	Solyc02g070020.1.1	Solyc02g070020.1	--	--	39809861	39811300	-	13330	downstream
XLOC_015219	--	39795469	39796530	+	Solyc02g070030.2.1	Solyc02g070030.2	--	--	39816575	39825183	-	20044	downstream
XLOC_015219	--	39795469	39796530	+	Solyc02g069990.1.1	Solyc02g069990.1	--	--	39794348	39794497	+	971	downstream
XLOC_015219	--	39795469	39796530	+	Solyc02g069920.2.1	Solyc02g069920.2	--	--	39703615	39708233	+	87235	downstream
XLOC_015219	--	39795469	39796530	+	Solyc02g070010.1.1	Solyc02g070010.1	--	--	39806817	39808187	-	10286	downstream
XLOC_015219	--	39795469	39796530	+	Solyc02g070000.2.1	Solyc02g070000.2	--	--	39802255	39806534	+	5724	upstream
XLOC_015219	--	39795469	39796530	+	Solyc02g069910.1.1	Solyc02g069910.1	--	--	39697469	39697789	-	97679	upstream
XLOC_015219	--	39795469	39796530	+	Solyc02g069930.1.1	Solyc02g069930.1	--	--	39708606	39709565	-	85903	upstream
XLOC_015219	--	39795469	39796530	+	Solyc02g070040.1.1	Solyc02g070040.1	--	--	39831031	39832056	-	34500	downstream
XLOC_026385	--	46567684	46596407	+	Solyc05g032630.1.1	Solyc05g032630.1	--	--	46567876	46568172	-	-297	antisense
XLOC_015228	--	39968994	39971341	+	Solyc02g070230.1.1	Solyc02g070230.1	--	--	39985930	39989000	-	14588	downstream
XLOC_015228	--	39968994	39971341	+	Solyc02g070260.2.1	Solyc02g070260.2	--	--	40022650	40048299	+	51308	upstream
XLOC_015228	--	39968994	39971341	+	Solyc02g070190.1.1	Solyc02g070190.1	--	--	39967968	39968195	-	798	upstream
XLOC_015228	--	39968994	39971341	+	Solyc02g070140.1.1	Solyc02g070140.1	--	--	39955811	39956398	+	12595	downstream
XLOC_015228	--	39968994	39971341	+	Solyc02g070130.1.1	Solyc02g070130.1	--	--	39951435	39953036	-	15957	upstream
XLOC_015228	--	39968994	39971341	+	Solyc02g070220.2.1	Solyc02g070220.2	--	--	39979854	39985809	-	8512	downstream
XLOC_015228	--	39968994	39971341	+	Solyc02g070110.1.1	Solyc02g070110.1	--	--	39943920	39945512	-	23481	upstream
XLOC_015228	--	39968994	39971341	+	Solyc02g070270.1.1	Solyc02g070270.1	--	--	40050344	40052227	+	79002	upstream
XLOC_015228	--	39968994	39971341	+	Solyc02g070150.1.1	Solyc02g070150.1	--	--	39958738	39959052	-	9941	upstream
XLOC_015228	--	39968994	39971341	+	Solyc02g070240.2.1	Solyc02g070240.2	--	--	39989910	40004327	-	18568	downstream
XLOC_015228	--	39968994	39971341	+	Solyc02g070100.2.1	Solyc02g070100.2	--	--	39935633	39942338	+	26655	downstream
XLOC_015228	--	39968994	39971341	+	Solyc02g070060.1.1	Solyc02g070060.1	--	--	39901410	39902990	-	66003	upstream
XLOC_015228	--	39968994	39971341	+	Solyc02g070280.2.1	Solyc02g070280.2	--	--	40054985	40059681	-	83643	downstream
XLOC_015228	--	39968994	39971341	+	Solyc02g070180.1.1	Solyc02g070180.1	--	--	39963877	39965499	-	3494	upstream
XLOC_015228	--	39968994	39971341	+	Solyc02g070160.1.1	Solyc02g070160.1	--	--	39959102	39959962	-	9031	upstream
XLOC_015228	--	39968994	39971341	+	Solyc02g070070.1.1	Solyc02g070070.1	--	--	39904988	39906583	-	62410	upstream
XLOC_015228	--	39968994	39971341	+	Solyc02g070290.2.1	Solyc02g070290.2	--	--	40062787	40079015	-	91445	downstream
XLOC_015228	--	39968994	39971341	+	Solyc02g070210.2.1	Solyc02g070210.2	--	--	39975126	39977612	-	3784	downstream
XLOC_015228	--	39968994	39971341	+	Solyc02g070120.1.1	Solyc02g070120.1	--	--	39949365	39949925	-	19068	upstream
XLOC_015228	--	39968994	39971341	+	Solyc02g070080.2.1	Solyc02g070080.2	--	--	39921163	39924998	+	43995	downstream
XLOC_015228	--	39968994	39971341	+	Solyc02g070170.1.1	Solyc02g070170.1	--	--	39960469	39962076	+	6917	downstream
XLOC_015228	--	39968994	39971341	+	Solyc02g070200.1.1	Solyc02g070200.1	--	--	39971460	39973085	-	118	downstream
XLOC_015228	--	39968994	39971341	+	Solyc02g070250.2.1	Solyc02g070250.2	--	--	40006149	40011332	-	34807	downstream
XLOC_015228	--	39968994	39971341	+	Solyc02g070090.1.1	Solyc02g070090.1	--	--	39928195	39929799	-	39194	upstream
XLOC_015223	--	39844844	39848028	+	Solyc02g070000.2.1	Solyc02g070000.2	--	--	39802255	39806534	+	38309	downstream
XLOC_015223	--	39844844	39848028	+	Solyc02g069980.2.1	Solyc02g069980.2	--	--	39762696	39772391	-	72452	upstream
XLOC_015223	--	39844844	39848028	+	Solyc02g069970.2.1	Solyc02g069970.2	--	--	39758522	39762758	+	82085	downstream
XLOC_015223	--	39844844	39848028	+	Solyc02g070030.2.1	Solyc02g070030.2	--	--	39816575	39825183	-	19660	upstream
XLOC_015223	--	39844844	39848028	+	Solyc02g070110.1.1	Solyc02g070110.1	--	--	39943920	39945512	-	95891	downstream
XLOC_015223	--	39844844	39848028	+	Solyc02g070070.1.1	Solyc02g070070.1	--	--	39904988	39906583	-	56959	downstream
XLOC_015223	--	39844844	39848028	+	Solyc02g070090.1.1	Solyc02g070090.1	--	--	39928195	39929799	-	80166	downstream
XLOC_015223	--	39844844	39848028	+	Solyc02g070050.2.1	Solyc02g070050.2	--	--	39832931	39835788	-	9055	upstream
XLOC_015223	--	39844844	39848028	+	Solyc02g070020.1.1	Solyc02g070020.1	--	--	39809861	39811300	-	33543	upstream
XLOC_015223	--	39844844	39848028	+	Solyc02g070100.2.1	Solyc02g070100.2	--	--	39935633	39942338	+	87604	upstream
XLOC_015223	--	39844844	39848028	+	Solyc02g069990.1.1	Solyc02g069990.1	--	--	39794348	39794497	+	50346	downstream
XLOC_015223	--	39844844	39848028	+	Solyc02g070010.1.1	Solyc02g070010.1	--	--	39806817	39808187	-	36656	upstream
XLOC_015223	--	39844844	39848028	+	Solyc02g070080.2.1	Solyc02g070080.2	--	--	39921163	39924998	+	73134	upstream
XLOC_015223	--	39844844	39848028	+	Solyc02g070040.1.1	Solyc02g070040.1	--	--	39831031	39832056	-	12787	upstream
XLOC_015223	--	39844844	39848028	+	Solyc02g070060.1.1	Solyc02g070060.1	--	--	39901410	39902990	-	53381	downstream
XLOC_015228	--	39969175	39971341	+	Solyc02g070230.1.1	Solyc02g070230.1	--	--	39985930	39989000	-	14588	downstream
XLOC_015228	--	39969175	39971341	+	Solyc02g070260.2.1	Solyc02g070260.2	--	--	40022650	40048299	+	51308	upstream
XLOC_015228	--	39969175	39971341	+	Solyc02g070190.1.1	Solyc02g070190.1	--	--	39967968	39968195	-	979	upstream
XLOC_015228	--	39969175	39971341	+	Solyc02g070140.1.1	Solyc02g070140.1	--	--	39955811	39956398	+	12776	downstream
XLOC_015228	--	39969175	39971341	+	Solyc02g070130.1.1	Solyc02g070130.1	--	--	39951435	39953036	-	16138	upstream
XLOC_015228	--	39969175	39971341	+	Solyc02g070220.2.1	Solyc02g070220.2	--	--	39979854	39985809	-	8512	downstream
XLOC_015228	--	39969175	39971341	+	Solyc02g070110.1.1	Solyc02g070110.1	--	--	39943920	39945512	-	23662	upstream
XLOC_015228	--	39969175	39971341	+	Solyc02g070270.1.1	Solyc02g070270.1	--	--	40050344	40052227	+	79002	upstream
XLOC_015228	--	39969175	39971341	+	Solyc02g070150.1.1	Solyc02g070150.1	--	--	39958738	39959052	-	10122	upstream
XLOC_015228	--	39969175	39971341	+	Solyc02g070240.2.1	Solyc02g070240.2	--	--	39989910	40004327	-	18568	downstream
XLOC_015228	--	39969175	39971341	+	Solyc02g070100.2.1	Solyc02g070100.2	--	--	39935633	39942338	+	26836	downstream
XLOC_015228	--	39969175	39971341	+	Solyc02g070060.1.1	Solyc02g070060.1	--	--	39901410	39902990	-	66184	upstream
XLOC_015228	--	39969175	39971341	+	Solyc02g070280.2.1	Solyc02g070280.2	--	--	40054985	40059681	-	83643	downstream
XLOC_015228	--	39969175	39971341	+	Solyc02g070180.1.1	Solyc02g070180.1	--	--	39963877	39965499	-	3675	upstream
XLOC_015228	--	39969175	39971341	+	Solyc02g070160.1.1	Solyc02g070160.1	--	--	39959102	39959962	-	9212	upstream
XLOC_015228	--	39969175	39971341	+	Solyc02g070070.1.1	Solyc02g070070.1	--	--	39904988	39906583	-	62591	upstream
XLOC_015228	--	39969175	39971341	+	Solyc02g070290.2.1	Solyc02g070290.2	--	--	40062787	40079015	-	91445	downstream
XLOC_015228	--	39969175	39971341	+	Solyc02g070210.2.1	Solyc02g070210.2	--	--	39975126	39977612	-	3784	downstream
XLOC_015228	--	39969175	39971341	+	Solyc02g070120.1.1	Solyc02g070120.1	--	--	39949365	39949925	-	19249	upstream
XLOC_015228	--	39969175	39971341	+	Solyc02g070080.2.1	Solyc02g070080.2	--	--	39921163	39924998	+	44176	downstream
XLOC_015228	--	39969175	39971341	+	Solyc02g070170.1.1	Solyc02g070170.1	--	--	39960469	39962076	+	7098	downstream
XLOC_015228	--	39969175	39971341	+	Solyc02g070200.1.1	Solyc02g070200.1	--	--	39971460	39973085	-	118	downstream
XLOC_015228	--	39969175	39971341	+	Solyc02g070250.2.1	Solyc02g070250.2	--	--	40006149	40011332	-	34807	downstream
XLOC_015228	--	39969175	39971341	+	Solyc02g070090.1.1	Solyc02g070090.1	--	--	39928195	39929799	-	39375	upstream
XLOC_015228	--	39968994	39971341	+	Solyc02g070230.1.1	Solyc02g070230.1	--	--	39985930	39989000	-	14588	downstream
XLOC_015228	--	39968994	39971341	+	Solyc02g070260.2.1	Solyc02g070260.2	--	--	40022650	40048299	+	51308	upstream
XLOC_015228	--	39968994	39971341	+	Solyc02g070190.1.1	Solyc02g070190.1	--	--	39967968	39968195	-	798	upstream
XLOC_015228	--	39968994	39971341	+	Solyc02g070140.1.1	Solyc02g070140.1	--	--	39955811	39956398	+	12595	downstream
XLOC_015228	--	39968994	39971341	+	Solyc02g070130.1.1	Solyc02g070130.1	--	--	39951435	39953036	-	15957	upstream
XLOC_015228	--	39968994	39971341	+	Solyc02g070220.2.1	Solyc02g070220.2	--	--	39979854	39985809	-	8512	downstream
XLOC_015228	--	39968994	39971341	+	Solyc02g070110.1.1	Solyc02g070110.1	--	--	39943920	39945512	-	23481	upstream
XLOC_015228	--	39968994	39971341	+	Solyc02g070270.1.1	Solyc02g070270.1	--	--	40050344	40052227	+	79002	upstream
XLOC_015228	--	39968994	39971341	+	Solyc02g070150.1.1	Solyc02g070150.1	--	--	39958738	39959052	-	9941	upstream
XLOC_015228	--	39968994	39971341	+	Solyc02g070240.2.1	Solyc02g070240.2	--	--	39989910	40004327	-	18568	downstream
XLOC_015228	--	39968994	39971341	+	Solyc02g070100.2.1	Solyc02g070100.2	--	--	39935633	39942338	+	26655	downstream
XLOC_015228	--	39968994	39971341	+	Solyc02g070060.1.1	Solyc02g070060.1	--	--	39901410	39902990	-	66003	upstream
XLOC_015228	--	39968994	39971341	+	Solyc02g070280.2.1	Solyc02g070280.2	--	--	40054985	40059681	-	83643	downstream
XLOC_015228	--	39968994	39971341	+	Solyc02g070180.1.1	Solyc02g070180.1	--	--	39963877	39965499	-	3494	upstream
XLOC_015228	--	39968994	39971341	+	Solyc02g070160.1.1	Solyc02g070160.1	--	--	39959102	39959962	-	9031	upstream
XLOC_015228	--	39968994	39971341	+	Solyc02g070070.1.1	Solyc02g070070.1	--	--	39904988	39906583	-	62410	upstream
XLOC_015228	--	39968994	39971341	+	Solyc02g070290.2.1	Solyc02g070290.2	--	--	40062787	40079015	-	91445	downstream
XLOC_015228	--	39968994	39971341	+	Solyc02g070210.2.1	Solyc02g070210.2	--	--	39975126	39977612	-	3784	downstream
XLOC_015228	--	39968994	39971341	+	Solyc02g070120.1.1	Solyc02g070120.1	--	--	39949365	39949925	-	19068	upstream
XLOC_015228	--	39968994	39971341	+	Solyc02g070080.2.1	Solyc02g070080.2	--	--	39921163	39924998	+	43995	downstream
XLOC_015228	--	39968994	39971341	+	Solyc02g070170.1.1	Solyc02g070170.1	--	--	39960469	39962076	+	6917	downstream
XLOC_015228	--	39968994	39971341	+	Solyc02g070200.1.1	Solyc02g070200.1	--	--	39971460	39973085	-	118	downstream
XLOC_015228	--	39968994	39971341	+	Solyc02g070250.2.1	Solyc02g070250.2	--	--	40006149	40011332	-	34807	downstream
XLOC_015228	--	39968994	39971341	+	Solyc02g070090.1.1	Solyc02g070090.1	--	--	39928195	39929799	-	39194	upstream
XLOC_015277	--	40573996	40575086	+	Solyc02g071160.2.1	Solyc02g071160.2	--	--	40653295	40656701	+	78208	upstream
XLOC_015277	--	40573996	40575086	+	Solyc02g070950.1.1	Solyc02g070950.1	CAB1B	Chlorophyll a-b binding protein 1B, chloroplastic [Source:UniProtKB/Swiss-Prot;Acc:P07370]	40505514	40506311	+	67684	downstream
XLOC_015277	--	40573996	40575086	+	Solyc02g071050.2.1	Solyc02g071050.2	--	--	40539340	40541387	-	32608	upstream
XLOC_015277	--	40573996	40575086	+	Solyc02g070900.1.1	Solyc02g070900.1	--	--	40493360	40494040	-	79955	upstream
XLOC_015277	--	40573996	40575086	+	Solyc02g071190.2.1	Solyc02g071190.2	--	--	40673650	40681812	+	98563	upstream
XLOC_015277	--	40573996	40575086	+	Solyc02g071100.2.1	Solyc02g071100.2	--	--	40583040	40584966	-	7953	downstream
XLOC_015277	--	40573996	40575086	+	Solyc02g071110.2.1	Solyc02g071110.2	--	--	40591525	40595205	-	16438	downstream
XLOC_015277	--	40573996	40575086	+	Solyc02g071080.1.1	Solyc02g071080.1	--	--	40573395	40574144	-	-149	antisense
XLOC_015277	--	40573996	40575086	+	Solyc02g070930.1.1	Solyc02g070930.1	--	--	40501529	40501690	+	72305	downstream
XLOC_015277	--	40573996	40575086	+	Solyc02g070880.1.1	Solyc02g070880.1	--	--	40480871	40481611	+	92384	downstream
XLOC_015277	--	40573996	40575086	+	Solyc02g070990.1.1	Solyc02g070990.1	--	--	40517380	40518177	+	55818	downstream
XLOC_015277	--	40573996	40575086	+	Solyc02g071170.2.1	Solyc02g071170.2	--	--	40657876	40662190	+	82789	upstream
XLOC_015277	--	40573996	40575086	+	Solyc02g071010.1.1	Solyc02g071010.1	CAB1B	Chlorophyll a-b binding protein 1B, chloroplastic [Source:UniProtKB/Swiss-Prot;Acc:P07370]	40522221	40523018	+	50977	downstream
XLOC_015277	--	40573996	40575086	+	Solyc02g071150.2.1	Solyc02g071150.2	--	--	40639854	40647850	-	64767	downstream
XLOC_015277	--	40573996	40575086	+	Solyc02g070960.1.1	Solyc02g070960.1	--	--	40507988	40508164	-	65831	upstream
XLOC_015277	--	40573996	40575086	+	Solyc02g071070.2.1	Solyc02g071070.2	--	--	40564753	40568536	+	5459	downstream
XLOC_015277	--	40573996	40575086	+	Solyc02g071120.2.1	Solyc02g071120.2	--	--	40599106	40607105	+	24019	upstream
XLOC_015277	--	40573996	40575086	+	Solyc02g070890.2.1	Solyc02g070890.2	--	--	40488873	40492980	+	81015	downstream
XLOC_015277	--	40573996	40575086	+	Solyc02g071020.2.1	Solyc02g071020.2	--	--	40525645	40526841	-	47154	upstream
XLOC_015277	--	40573996	40575086	+	Solyc02g071040.2.1	Solyc02g071040.2	--	--	40527222	40537166	-	36829	upstream
XLOC_015277	--	40573996	40575086	+	Solyc02g071030.1.1	Solyc02g071030.1	CAB1B	Chlorophyll a-b binding protein 1B, chloroplastic [Source:UniProtKB/Swiss-Prot;Acc:P07370]	40525967	40526764	+	47231	downstream
XLOC_015277	--	40573996	40575086	+	Solyc02g071060.2.1	Solyc02g071060.2	--	--	40549442	40550843	-	23152	upstream
XLOC_015277	--	40573996	40575086	+	Solyc02g071130.2.1	Solyc02g071130.2	--	--	40611281	40612885	-	36194	downstream
XLOC_015277	--	40573996	40575086	+	Solyc02g070940.1.1	Solyc02g070940.1	CAB1B	Chlorophyll a-b binding protein 1B, chloroplastic [Source:UniProtKB/Swiss-Prot;Acc:P07370]	40503186	40503983	+	70012	downstream
XLOC_015277	--	40573996	40575086	+	Solyc02g070910.1.1	Solyc02g070910.1	--	--	40496875	40499797	+	74198	downstream
XLOC_015277	--	40573996	40575086	+	Solyc02g070970.1.1	Solyc02g070970.1	CAB1B	Chlorophyll a-b binding protein 1B, chloroplastic [Source:UniProtKB/Swiss-Prot;Acc:P07370]	40512599	40513396	+	60599	downstream
XLOC_015277	--	40573996	40575086	+	Solyc02g071140.2.1	Solyc02g071140.2	--	--	40628841	40636065	-	53754	downstream
XLOC_015277	--	40573996	40575086	+	Solyc02g070920.2.1	Solyc02g070920.2	--	--	40499918	40501361	-	72634	upstream
XLOC_015277	--	40573996	40575086	+	Solyc02g071180.2.1	Solyc02g071180.2	--	--	40662689	40671056	-	87602	downstream
XLOC_015277	--	40573996	40575086	+	Solyc02g071000.1.1	Solyc02g071000.1	--	--	40519780	40520577	+	53418	downstream
XLOC_015277	--	40573996	40575086	+	Solyc02g070980.1.1	Solyc02g070980.1	--	--	40515041	40515838	+	58157	downstream
XLOC_015277	--	40573996	40575086	+	Solyc02g071090.2.1	Solyc02g071090.2	--	--	40577052	40579474	-	1965	downstream
XLOC_015265	--	40493892	40494266	+	Solyc02g070950.1.1	Solyc02g070950.1	CAB1B	Chlorophyll a-b binding protein 1B, chloroplastic [Source:UniProtKB/Swiss-Prot;Acc:P07370]	40505514	40506311	+	11247	upstream
XLOC_015265	--	40493892	40494266	+	Solyc02g071050.2.1	Solyc02g071050.2	--	--	40539340	40541387	-	45073	downstream
XLOC_015265	--	40493892	40494266	+	Solyc02g070900.1.1	Solyc02g070900.1	--	--	40493360	40494040	-	-149	antisense
XLOC_015265	--	40493892	40494266	+	Solyc02g071100.2.1	Solyc02g071100.2	--	--	40583040	40584966	-	88773	downstream
XLOC_015265	--	40493892	40494266	+	Solyc02g071110.2.1	Solyc02g071110.2	--	--	40591525	40595205	-	97258	downstream
XLOC_015265	--	40493892	40494266	+	Solyc02g070790.2.1	Solyc02g070790.2	--	--	40396365	40400410	-	93481	upstream
XLOC_015265	--	40493892	40494266	+	Solyc02g070930.1.1	Solyc02g070930.1	--	--	40501529	40501690	+	7262	upstream
XLOC_015265	--	40493892	40494266	+	Solyc02g070820.1.1	Solyc02g070820.1	--	--	40423362	40423685	-	70206	upstream
XLOC_015265	--	40493892	40494266	+	Solyc02g070870.2.1	Solyc02g070870.2	--	--	40470265	40471986	-	21905	upstream
XLOC_015265	--	40493892	40494266	+	Solyc02g070880.1.1	Solyc02g070880.1	--	--	40480871	40481611	+	12280	downstream
XLOC_015265	--	40493892	40494266	+	Solyc02g070990.1.1	Solyc02g070990.1	--	--	40517380	40518177	+	23113	upstream
XLOC_015265	--	40493892	40494266	+	Solyc02g070840.1.1	Solyc02g070840.1	--	--	40433276	40433458	+	60433	downstream
XLOC_015265	--	40493892	40494266	+	Solyc02g071040.2.1	Solyc02g071040.2	--	--	40527222	40537166	-	32955	downstream
XLOC_015265	--	40493892	40494266	+	Solyc02g070960.1.1	Solyc02g070960.1	--	--	40507988	40508164	-	13721	downstream
XLOC_015265	--	40493892	40494266	+	Solyc02g070810.2.1	Solyc02g070810.2	--	--	40408074	40416127	-	77764	upstream
XLOC_015265	--	40493892	40494266	+	Solyc02g071070.2.1	Solyc02g071070.2	--	--	40564753	40568536	+	70486	upstream
XLOC_015265	--	40493892	40494266	+	Solyc02g070890.2.1	Solyc02g070890.2	--	--	40488873	40492980	+	911	downstream
XLOC_015265	--	40493892	40494266	+	Solyc02g071020.2.1	Solyc02g071020.2	--	--	40525645	40526841	-	31378	downstream
XLOC_015265	--	40493892	40494266	+	Solyc02g071010.1.1	Solyc02g071010.1	CAB1B	Chlorophyll a-b binding protein 1B, chloroplastic [Source:UniProtKB/Swiss-Prot;Acc:P07370]	40522221	40523018	+	27954	upstream
XLOC_015265	--	40493892	40494266	+	Solyc02g070830.1.1	Solyc02g070830.1	--	--	40427760	40429022	+	64869	downstream
XLOC_015265	--	40493892	40494266	+	Solyc02g071030.1.1	Solyc02g071030.1	CAB1B	Chlorophyll a-b binding protein 1B, chloroplastic [Source:UniProtKB/Swiss-Prot;Acc:P07370]	40525967	40526764	+	31700	upstream
XLOC_015265	--	40493892	40494266	+	Solyc02g071060.2.1	Solyc02g071060.2	--	--	40549442	40550843	-	55175	downstream
XLOC_015265	--	40493892	40494266	+	Solyc02g070940.1.1	Solyc02g070940.1	CAB1B	Chlorophyll a-b binding protein 1B, chloroplastic [Source:UniProtKB/Swiss-Prot;Acc:P07370]	40503186	40503983	+	8919	upstream
XLOC_015265	--	40493892	40494266	+	Solyc02g070910.1.1	Solyc02g070910.1	--	--	40496875	40499797	+	2608	upstream
XLOC_015265	--	40493892	40494266	+	Solyc02g070970.1.1	Solyc02g070970.1	CAB1B	Chlorophyll a-b binding protein 1B, chloroplastic [Source:UniProtKB/Swiss-Prot;Acc:P07370]	40512599	40513396	+	18332	upstream
XLOC_015265	--	40493892	40494266	+	Solyc02g070850.1.1	Solyc02g070850.1	--	--	40435856	40438556	+	55335	downstream
XLOC_015265	--	40493892	40494266	+	Solyc02g070920.2.1	Solyc02g070920.2	--	--	40499918	40501361	-	5651	downstream
XLOC_015265	--	40493892	40494266	+	Solyc02g071000.1.1	Solyc02g071000.1	--	--	40519780	40520577	+	25513	upstream
XLOC_015265	--	40493892	40494266	+	Solyc02g070980.1.1	Solyc02g070980.1	--	--	40515041	40515838	+	20774	upstream
XLOC_015265	--	40493892	40494266	+	Solyc02g071090.2.1	Solyc02g071090.2	--	--	40577052	40579474	-	82785	downstream
XLOC_015265	--	40493892	40494266	+	Solyc02g070800.2.1	Solyc02g070800.2	--	--	40404546	40407245	-	86646	upstream
XLOC_015265	--	40493892	40494266	+	Solyc02g070860.2.1	Solyc02g070860.2	--	--	40454951	40468594	+	25297	downstream
XLOC_015265	--	40493892	40494266	+	Solyc02g071080.1.1	Solyc02g071080.1	--	--	40573395	40574144	-	79128	downstream
XLOC_031796	--	46392135	46395798	-	Solyc06g074990.1.1	Solyc06g074990.1	--	--	46490275	46493062	-	94476	downstream
XLOC_031796	--	46392135	46395798	-	Solyc06g074780.1.1	Solyc06g074780.1	--	--	46320722	46321153	-	70981	upstream
XLOC_031796	--	46392135	46395798	-	Solyc06g074810.2.1	Solyc06g074810.2	--	--	46342647	46349879	+	42255	downstream
XLOC_031796	--	46392135	46395798	-	Solyc06g074970.1.1	Solyc06g074970.1	--	--	46466379	46473946	-	70580	downstream
XLOC_031796	--	46392135	46395798	-	Solyc06g074890.1.1	Solyc06g074890.1	--	--	46396309	46396971	+	510	upstream
XLOC_031796	--	46392135	46395798	-	Solyc06g074860.1.1	Solyc06g074860.1	--	--	46390295	46392135	+	-1	antisense
XLOC_031796	--	46392135	46395798	-	Solyc06g074830.1.1	Solyc06g074830.1	--	--	46366922	46367251	-	24883	upstream
XLOC_031796	--	46392135	46395798	-	Solyc06g074910.2.1	Solyc06g074910.2	--	--	46414136	46416296	+	18337	upstream
XLOC_031796	--	46392135	46395798	-	Solyc06g074840.2.1	Solyc06g074840.2	--	--	46373887	46379099	+	13035	downstream
XLOC_031796	--	46392135	46395798	-	Solyc06g074960.2.1	Solyc06g074960.2	--	--	46458203	46466656	-	62404	downstream
XLOC_031796	--	46392135	46395798	-	Solyc06g074940.2.1	Solyc06g074940.2	--	--	46443303	46447188	+	47504	upstream
XLOC_031796	--	46392135	46395798	-	Solyc06g074750.1.1	Solyc06g074750.1	--	--	46299770	46300621	+	91513	downstream
XLOC_031796	--	46392135	46395798	-	Solyc06g074790.1.1	Solyc06g074790.1	H2B-1	Histone H2B.1 [Source:UniProtKB/Swiss-Prot;Acc:O65821]	46323045	46323473	-	68661	upstream
XLOC_031796	--	46392135	46395798	-	Solyc06g074850.2.1	Solyc06g074850.2	--	--	46383593	46386973	+	5161	downstream
XLOC_031796	--	46392135	46395798	-	Solyc06g074800.1.1	Solyc06g074800.1	--	--	46333696	46334676	-	57458	upstream
XLOC_031796	--	46392135	46395798	-	Solyc06g074760.1.1	Solyc06g074760.1	--	--	46301276	46305068	-	87066	upstream
XLOC_031796	--	46392135	46395798	-	Solyc06g074770.2.1	Solyc06g074770.2	--	--	46317136	46320108	+	72026	downstream
XLOC_031796	--	46392135	46395798	-	Solyc06g074980.2.1	Solyc06g074980.2	--	--	46478789	46485765	+	82990	upstream
XLOC_031796	--	46392135	46395798	-	Solyc06g074920.1.1	Solyc06g074920.1	--	--	46422576	46424992	+	26777	upstream
XLOC_031796	--	46392135	46395798	-	Solyc06g074950.1.1	Solyc06g074950.1	--	--	46451890	46452165	-	56091	downstream
XLOC_031796	--	46392135	46395798	-	Solyc06g074900.1.1	Solyc06g074900.1	--	--	46400802	46401452	+	5003	upstream
XLOC_031796	--	46392135	46395798	-	Solyc06g074820.2.1	Solyc06g074820.2	--	--	46357575	46359925	+	32209	downstream
XLOC_031796	--	46392135	46395798	-	Solyc06g074870.1.1	Solyc06g074870.1	--	--	46392431	46394981	+	-2551	antisense
XLOC_031796	--	46392135	46395798	-	Solyc06g074930.1.1	Solyc06g074930.1	--	--	46440952	46442229	+	45153	upstream
XLOC_031796	--	46392135	46395798	-	Solyc06g074880.1.1	Solyc06g074880.1	--	--	46395338	46395553	+	-216	antisense
XLOC_031857	--	47218777	47219074	-	Solyc06g075980.2.1	Solyc06g075980.2	--	--	47173747	47179137	-	39639	upstream
XLOC_031857	--	47218777	47219074	-	Solyc06g075990.2.1	Solyc06g075990.2	--	--	47179620	47180558	+	38218	downstream
XLOC_031857	--	47218777	47219074	-	Solyc06g075890.1.1	Solyc06g075890.1	--	--	47135987	47136653	+	82123	downstream
XLOC_031857	--	47218777	47219074	-	Solyc06g075930.1.1	Solyc06g075930.1	-	Histone H4 [Source:UniProtKB/Swiss-Prot;Acc:P35057]	47146223	47146534	-	72242	upstream
XLOC_031857	--	47218777	47219074	-	Solyc06g076110.1.1	Solyc06g076110.1	--	--	47260868	47261389	-	41793	downstream
XLOC_031857	--	47218777	47219074	-	Solyc06g075860.1.1	Solyc06g075860.1	--	--	47122677	47124980	+	93796	downstream
XLOC_031857	--	47218777	47219074	-	Solyc06g076030.2.1	Solyc06g076030.2	--	--	47200113	47201777	-	16999	upstream
XLOC_031857	--	47218777	47219074	-	Solyc06g076130.2.1	Solyc06g076130.2	--	--	47269993	47272566	+	50918	upstream
XLOC_031857	--	47218777	47219074	-	Solyc06g076010.2.1	Solyc06g076010.2	--	--	47191387	47192010	+	26766	downstream
XLOC_031857	--	47218777	47219074	-	Solyc06g076120.2.1	Solyc06g076120.2	--	--	47261464	47262217	-	42389	downstream
XLOC_031857	--	47218777	47219074	-	Solyc06g075870.1.1	Solyc06g075870.1	--	--	47130044	47131067	+	87709	downstream
XLOC_031857	--	47218777	47219074	-	Solyc06g076150.2.1	Solyc06g076150.2	--	--	47277391	47281462	-	58316	downstream
XLOC_031857	--	47218777	47219074	-	Solyc06g075880.1.1	Solyc06g075880.1	--	--	47132328	47133214	+	85562	downstream
XLOC_031857	--	47218777	47219074	-	Solyc06g076020.2.1	Solyc06g076020.2	--	--	47192489	47195586	-	23190	upstream
XLOC_031857	--	47218777	47219074	-	Solyc06g075910.1.1	Solyc06g075910.1	--	--	47140380	47141365	+	77411	downstream
XLOC_031857	--	47218777	47219074	-	Solyc06g075940.1.1	Solyc06g075940.1	--	--	47147330	47148384	+	70392	downstream
XLOC_031857	--	47218777	47219074	-	Solyc06g076060.1.1	Solyc06g076060.1	--	--	47229290	47229574	-	10215	downstream
XLOC_031857	--	47218777	47219074	-	Solyc06g076000.1.1	Solyc06g076000.1	--	--	47185689	47187101	+	31675	downstream
XLOC_031857	--	47218777	47219074	-	Solyc06g075840.1.1	Solyc06g075840.1	--	--	47117483	47119107	+	99669	downstream
XLOC_031857	--	47218777	47219074	-	Solyc06g075920.1.1	Solyc06g075920.1	--	--	47143714	47145247	+	73529	downstream
XLOC_031857	--	47218777	47219074	-	Solyc06g076040.2.1	Solyc06g076040.2	--	--	47209976	47215110	-	3666	upstream
XLOC_031857	--	47218777	47219074	-	Solyc06g076050.2.1	Solyc06g076050.2	--	--	47223728	47226315	+	4653	upstream
XLOC_031857	--	47218777	47219074	-	Solyc06g075970.2.1	Solyc06g075970.2	--	--	47157630	47160901	-	57875	upstream
XLOC_031857	--	47218777	47219074	-	Solyc06g076090.2.1	Solyc06g076090.2	--	--	47239341	47241839	+	20266	upstream
XLOC_031857	--	47218777	47219074	-	Solyc06g076140.2.1	Solyc06g076140.2	-	Metallothionein-like protein type 2 [Source:UniProtKB/Swiss-Prot;Acc:Q43513]	47275763	47276938	+	56688	upstream
XLOC_031857	--	47218777	47219074	-	Solyc06g076170.2.1	Solyc06g076170.2	--	--	47302734	47304557	-	83659	downstream
XLOC_031857	--	47218777	47219074	-	Solyc06g076160.2.1	Solyc06g076160.2	--	--	47289151	47291972	-	70076	downstream
XLOC_031857	--	47218777	47219074	-	Solyc06g075850.1.1	Solyc06g075850.1	-	Histone H4 [Source:UniProtKB/Swiss-Prot;Acc:P35057]	47121072	47121383	-	97393	upstream
XLOC_031857	--	47218777	47219074	-	Solyc06g075900.1.1	Solyc06g075900.1	--	--	47138031	47139353	+	79423	downstream
XLOC_031857	--	47218777	47219074	-	Solyc06g075950.1.1	Solyc06g075950.1	--	--	47149586	47150667	+	68109	downstream
XLOC_031857	--	47218777	47219074	-	Solyc06g076070.1.1	Solyc06g076070.1	--	--	47235498	47235731	+	16423	upstream
XLOC_031857	--	47218777	47219074	-	Solyc06g075960.1.1	Solyc06g075960.1	-	Histone H4 [Source:UniProtKB/Swiss-Prot;Acc:P35057]	47151194	47151505	-	67271	upstream
XLOC_031857	--	47218777	47219074	-	Solyc06g076080.1.1	Solyc06g076080.1	--	--	47238167	47238385	-	19092	downstream
XLOC_031857	--	47218777	47219074	-	Solyc06g076100.2.1	Solyc06g076100.2	--	--	47244520	47247739	-	25445	downstream
XLOC_040104	--	2016865	2017306	-	Solyc09g008520.2.1	Solyc09g008520.2	--	--	2003633	2012302	-	4562	upstream
XLOC_040104	--	2016865	2017306	-	Solyc09g008590.2.1	Solyc09g008590.2	--	--	2056511	2057510	-	39204	downstream
XLOC_040104	--	2016865	2017306	-	Solyc09g008470.2.1	Solyc09g008470.2	--	--	1916797	1921294	+	95570	downstream
XLOC_040104	--	2016865	2017306	-	Solyc09g008550.2.1	Solyc09g008550.2	--	--	2036208	2039695	+	18901	upstream
XLOC_040104	--	2016865	2017306	-	Solyc09g008510.1.1	Solyc09g008510.1	--	--	1996000	1997493	-	19371	upstream
XLOC_040104	--	2016865	2017306	-	Solyc09g008600.2.1	Solyc09g008600.2	--	--	2069210	2077261	+	51903	upstream
XLOC_040104	--	2016865	2017306	-	Solyc09g008530.1.1	Solyc09g008530.1	--	--	2020056	2027165	-	2749	downstream
XLOC_040104	--	2016865	2017306	-	Solyc09g008560.2.1	Solyc09g008560.2	--	--	2048866	2052899	+	31559	upstream
XLOC_040104	--	2016865	2017306	-	Solyc09g008480.2.1	Solyc09g008480.2	--	--	1921241	1929572	-	87292	upstream
XLOC_040104	--	2016865	2017306	-	Solyc09g008490.2.1	Solyc09g008490.2	--	--	1945871	1983208	+	33656	downstream
XLOC_040104	--	2016865	2017306	-	Solyc09g008500.1.1	Solyc09g008500.1	--	--	1984459	1985345	-	31519	upstream
XLOC_040104	--	2016865	2017306	-	Solyc09g008650.2.1	Solyc09g008650.2	--	--	2103668	2112469	-	86361	downstream
XLOC_040104	--	2016865	2017306	-	Solyc09g008660.2.1	Solyc09g008660.2	--	--	2112961	2115073	-	95654	downstream
XLOC_040104	--	2016865	2017306	-	Solyc09g008620.1.1	Solyc09g008620.1	--	--	2086687	2092739	+	69380	upstream
XLOC_040104	--	2016865	2017306	-	Solyc09g008630.2.1	Solyc09g008630.2	--	--	2093603	2098893	-	76296	downstream
XLOC_040104	--	2016865	2017306	-	Solyc09g008610.2.1	Solyc09g008610.2	--	--	2077574	2085153	-	60267	downstream
XLOC_040104	--	2016865	2017306	-	Solyc09g008540.1.1	Solyc09g008540.1	--	--	2033464	2034365	+	16157	upstream
XLOC_040104	--	2016865	2017306	-	Solyc09g008640.1.1	Solyc09g008640.1	--	--	2100959	2102845	-	83652	downstream
XLOC_040075	--	1555951	1556295	-	Solyc09g008040.2.1	Solyc09g008040.2	--	--	1508019	1514485	+	41465	downstream
XLOC_040075	--	1555951	1556295	-	Solyc09g008050.2.1	Solyc09g008050.2	--	--	1515896	1518368	+	37582	downstream
XLOC_040075	--	1555951	1556295	-	Solyc09g008030.1.1	Solyc09g008030.1	--	--	1505098	1505703	-	50247	upstream
XLOC_040075	--	1555951	1556295	-	Solyc09g007990.2.1	Solyc09g007990.2	--	--	1461588	1472231	-	83719	upstream
XLOC_040075	--	1555951	1556295	-	Solyc09g008090.2.1	Solyc09g008090.2	--	--	1566307	1568296	-	10011	downstream
XLOC_040075	--	1555951	1556295	-	Solyc09g008140.2.1	Solyc09g008140.2	--	--	1607740	1612248	+	51444	upstream
XLOC_040075	--	1555951	1556295	-	Solyc09g008160.2.1	Solyc09g008160.2	--	--	1617337	1621480	+	61041	upstream
XLOC_040075	--	1555951	1556295	-	Solyc09g008060.2.1	Solyc09g008060.2	--	--	1520626	1524613	+	31337	downstream
XLOC_040075	--	1555951	1556295	-	Solyc09g008200.2.1	Solyc09g008200.2	--	--	1652980	1655416	-	96684	downstream
XLOC_040075	--	1555951	1556295	-	Solyc09g008080.2.1	Solyc09g008080.2	--	--	1552112	1555112	+	838	downstream
XLOC_040075	--	1555951	1556295	-	Solyc09g008190.2.1	Solyc09g008190.2	--	--	1630543	1634552	-	74247	downstream
XLOC_040075	--	1555951	1556295	-	Solyc09g008100.2.1	Solyc09g008100.2	--	--	1569997	1575945	-	13701	downstream
XLOC_040075	--	1555951	1556295	-	Solyc09g008170.1.1	Solyc09g008170.1	--	--	1623089	1623460	-	66793	downstream
XLOC_040075	--	1555951	1556295	-	Solyc09g008130.2.1	Solyc09g008130.2	--	--	1600648	1607197	-	44352	downstream
XLOC_040075	--	1555951	1556295	-	Solyc09g008120.2.1	Solyc09g008120.2	--	--	1591043	1599834	+	34747	upstream
XLOC_040075	--	1555951	1556295	-	Solyc09g008180.1.1	Solyc09g008180.1	--	--	1627790	1628005	+	71494	upstream
XLOC_040075	--	1555951	1556295	-	Solyc09g008110.1.1	Solyc09g008110.1	--	--	1586006	1589552	-	29710	downstream
XLOC_040075	--	1555951	1556295	-	Solyc09g008000.2.1	Solyc09g008000.2	--	--	1473632	1485072	-	70878	upstream
XLOC_040075	--	1555951	1556295	-	Solyc09g008010.2.1	Solyc09g008010.2	--	--	1486900	1491959	+	63991	downstream
XLOC_040075	--	1555951	1556295	-	Solyc09g007980.1.1	Solyc09g007980.1	--	--	1460784	1461080	+	94870	downstream
XLOC_040075	--	1555951	1556295	-	Solyc09g008020.2.1	Solyc09g008020.2	--	--	1499865	1504313	+	51637	downstream
XLOC_040075	--	1555951	1556295	-	Solyc09g008070.2.1	Solyc09g008070.2	--	--	1526327	1531029	+	24921	downstream
XLOC_040075	--	1555951	1556295	-	Solyc09g008150.1.1	Solyc09g008150.1	--	--	1613203	1614324	-	56907	downstream
XLOC_040211	--	3939248	3942164	-	Solyc09g010630.2.1	Solyc09g010630.2	--	--	3965253	3968837	+	23088	upstream
XLOC_040211	--	3939248	3942164	-	Solyc09g010660.2.1	Solyc09g010660.2	--	--	3982851	3987785	+	40686	upstream
XLOC_040211	--	3939248	3942164	-	Solyc09g010530.2.1	Solyc09g010530.2	--	--	3902289	3907675	-	31572	upstream
XLOC_040211	--	3939248	3942164	-	Solyc09g010610.1.1	Solyc09g010610.1	--	--	3951384	3954494	-	9219	downstream
XLOC_040211	--	3939248	3942164	-	Solyc09g010640.2.1	Solyc09g010640.2	--	--	3969447	3971560	-	27282	downstream
XLOC_040211	--	3939248	3942164	-	Solyc09g010570.1.1	Solyc09g010570.1	--	--	3937451	3938071	-	1176	upstream
XLOC_040211	--	3939248	3942164	-	Solyc09g010490.1.1	Solyc09g010490.1	--	--	3846697	3847988	+	91259	downstream
XLOC_040211	--	3939248	3942164	-	Solyc09g010650.1.1	Solyc09g010650.1	--	--	3978499	3978951	+	36334	upstream
XLOC_040211	--	3939248	3942164	-	Solyc09g010730.1.1	Solyc09g010730.1	--	--	4037751	4038446	-	95586	downstream
XLOC_040211	--	3939248	3942164	-	Solyc09g010540.2.1	Solyc09g010540.2	--	--	3912341	3915013	-	24234	upstream
XLOC_040211	--	3939248	3942164	-	Solyc09g010670.2.1	Solyc09g010670.2	--	--	3990313	3995331	+	48148	upstream
XLOC_040211	--	3939248	3942164	-	Solyc09g010580.1.1	Solyc09g010580.1	--	--	3942307	3942494	-	142	downstream
XLOC_040211	--	3939248	3942164	-	Solyc09g010690.2.1	Solyc09g010690.2	--	--	4016066	4020196	+	73901	upstream
XLOC_040211	--	3939248	3942164	-	Solyc09g010700.2.1	Solyc09g010700.2	--	--	4021734	4024116	-	79569	downstream
XLOC_040211	--	3939248	3942164	-	Solyc09g010590.1.1	Solyc09g010590.1	--	--	3943101	3943643	+	936	upstream
XLOC_040211	--	3939248	3942164	-	Solyc09g010560.1.1	Solyc09g010560.1	--	--	3920997	3924803	-	14444	upstream
XLOC_040211	--	3939248	3942164	-	Solyc09g010500.2.1	Solyc09g010500.2	--	--	3879837	3882611	+	56636	downstream
XLOC_040211	--	3939248	3942164	-	Solyc09g010510.2.1	Solyc09g010510.2	--	--	3883077	3887813	-	51434	upstream
XLOC_040211	--	3939248	3942164	-	Solyc09g010620.1.1	Solyc09g010620.1	--	--	3960969	3961460	+	18804	upstream
XLOC_040211	--	3939248	3942164	-	Solyc09g010600.1.1	Solyc09g010600.1	--	--	3947451	3948434	-	5286	downstream
XLOC_040211	--	3939248	3942164	-	Solyc09g010680.2.1	Solyc09g010680.2	--	--	3999004	4000745	+	56839	upstream
XLOC_040211	--	3939248	3942164	-	Solyc09g010710.2.1	Solyc09g010710.2	--	--	4026081	4029219	-	83916	downstream
XLOC_040211	--	3939248	3942164	-	Solyc09g010550.2.1	Solyc09g010550.2	--	--	3916736	3919570	-	19677	upstream
XLOC_040211	--	3939248	3942164	-	Solyc09g010720.2.1	Solyc09g010720.2	--	--	4029691	4033379	-	87526	downstream
XLOC_040211	--	3939248	3942164	-	Solyc09g010520.2.1	Solyc09g010520.2	--	--	3897831	3901988	+	37259	downstream
XLOC_040211	--	3939248	3942164	-	Solyc09g010480.1.1	Solyc09g010480.1	--	--	3840007	3840399	+	98848	downstream
XLOC_040161	--	3071227	3071435	-	Solyc09g009660.2.1	Solyc09g009660.2	--	--	3063762	3068096	+	3130	downstream
XLOC_040161	--	3071227	3071435	-	Solyc09g009710.2.1	Solyc09g009710.2	--	--	3110834	3122561	+	39398	upstream
XLOC_040161	--	3071227	3071435	-	Solyc09g009620.1.1	Solyc09g009620.1	--	--	3036196	3036417	+	34809	downstream
XLOC_040161	--	3071227	3071435	-	Solyc09g009580.2.1	Solyc09g009580.2	--	--	2998275	3003078	+	68148	downstream
XLOC_040161	--	3071227	3071435	-	Solyc09g009720.1.1	Solyc09g009720.1	--	--	3123571	3124074	+	52135	upstream
XLOC_040161	--	3071227	3071435	-	Solyc09g009630.2.1	Solyc09g009630.2	--	--	3041741	3049141	-	22085	upstream
XLOC_040161	--	3071227	3071435	-	Solyc09g009690.2.1	Solyc09g009690.2	--	--	3081754	3086462	+	10318	upstream
XLOC_040161	--	3071227	3071435	-	Solyc09g009680.2.1	Solyc09g009680.2	--	--	3073330	3079860	+	1894	upstream
XLOC_040161	--	3071227	3071435	-	Solyc09g009730.1.1	Solyc09g009730.1	--	--	3142883	3143733	-	71447	downstream
XLOC_040161	--	3071227	3071435	-	Solyc09g009610.1.1	Solyc09g009610.1	--	--	3023290	3027216	+	44010	downstream
XLOC_040161	--	3071227	3071435	-	Solyc09g009600.1.1	Solyc09g009600.1	--	--	3016831	3020600	-	50626	upstream
XLOC_040161	--	3071227	3071435	-	Solyc09g009650.2.1	Solyc09g009650.2	--	--	3059340	3059804	-	11422	upstream
XLOC_040161	--	3071227	3071435	-	Solyc09g009590.1.1	Solyc09g009590.1	--	--	3014324	3014779	+	56447	downstream
XLOC_040161	--	3071227	3071435	-	Solyc09g009640.2.1	Solyc09g009640.2	--	--	3051163	3053017	+	18209	downstream
XLOC_040161	--	3071227	3071435	-	Solyc09g009670.2.1	Solyc09g009670.2	--	--	3068692	3070768	+	458	downstream
XLOC_040161	--	3071227	3071435	-	Solyc09g009700.2.1	Solyc09g009700.2	--	--	3088430	3096264	+	16994	upstream
XLOC_040161	--	3071227	3071435	-	Solyc09g009570.1.1	Solyc09g009570.1	--	--	2988292	2992873	+	78353	downstream
XLOC_040017	--	741003	743504	-	Solyc09g006000.2.1	Solyc09g006000.2	--	--	679753	681517	-	59485	upstream
XLOC_040017	--	741003	743504	-	Solyc09g005930.2.1	Solyc09g005930.2	--	--	644543	650137	-	90865	upstream
XLOC_040017	--	741003	743504	-	Solyc09g007120.2.1	Solyc09g007120.2	--	--	760482	763689	+	16977	upstream
XLOC_040017	--	741003	743504	-	Solyc09g007080.2.1	Solyc09g007080.2	--	--	728203	731141	+	9861	downstream
XLOC_040017	--	741003	743504	-	Solyc09g005940.2.1	Solyc09g005940.2	--	--	650910	654902	+	86100	downstream
XLOC_040017	--	741003	743504	-	Solyc09g007020.1.1	Solyc09g007020.1	--	--	691211	691693	+	49309	downstream
XLOC_040017	--	741003	743504	-	Solyc09g007050.1.1	Solyc09g007050.1	--	--	707483	709438	+	31564	downstream
XLOC_040017	--	741003	743504	-	Solyc09g007230.2.1	Solyc09g007230.2	--	--	832874	838682	+	89369	upstream
XLOC_040017	--	741003	743504	-	Solyc09g007240.2.1	Solyc09g007240.2	--	--	842277	847642	-	98772	downstream
XLOC_040017	--	741003	743504	-	Solyc09g007140.2.1	Solyc09g007140.2	--	--	769674	771056	-	26169	downstream
XLOC_040017	--	741003	743504	-	Solyc09g007150.2.1	Solyc09g007150.2	--	--	775043	778675	+	31538	upstream
XLOC_040017	--	741003	743504	-	Solyc09g007210.2.1	Solyc09g007210.2	--	--	827489	828966	-	83984	downstream
XLOC_040017	--	741003	743504	-	Solyc09g005980.2.1	Solyc09g005980.2	--	--	670381	673543	+	67459	downstream
XLOC_040017	--	741003	743504	-	Solyc09g007190.2.1	Solyc09g007190.2	--	--	807028	812659	+	63523	upstream
XLOC_040017	--	741003	743504	-	Solyc09g007170.2.1	Solyc09g007170.2	--	--	793123	799599	-	49618	downstream
XLOC_040017	--	741003	743504	-	Solyc09g005970.1.1	Solyc09g005970.1	--	--	665866	668082	+	72920	downstream
XLOC_040017	--	741003	743504	-	Solyc09g007060.2.1	Solyc09g007060.2	--	--	712078	714475	+	26527	downstream
XLOC_040017	--	741003	743504	-	Solyc09g007160.2.1	Solyc09g007160.2	--	--	779711	793133	+	36206	upstream
XLOC_040017	--	741003	743504	-	Solyc09g005960.2.1	Solyc09g005960.2	--	--	659307	663477	+	77525	downstream
XLOC_040017	--	741003	743504	-	Solyc09g006010.2.1	Solyc09g006010.2	--	--	685041	686018	+	54984	downstream
XLOC_040017	--	741003	743504	-	Solyc09g007200.2.1	Solyc09g007200.2	--	--	817262	827184	+	73757	upstream
XLOC_040017	--	741003	743504	-	Solyc09g005990.2.1	Solyc09g005990.2	--	--	677639	679169	+	61833	downstream
XLOC_040017	--	741003	743504	-	Solyc09g007180.2.1	Solyc09g007180.2	--	--	801969	804985	-	58464	downstream
XLOC_040017	--	741003	743504	-	Solyc09g007090.2.1	Solyc09g007090.2	--	--	732671	734752	-	6250	upstream
XLOC_040017	--	741003	743504	-	Solyc09g007220.1.1	Solyc09g007220.1	--	--	830925	831881	-	87420	downstream
XLOC_040017	--	741003	743504	-	Solyc09g005950.2.1	Solyc09g005950.2	--	--	657085	658361	-	82641	upstream
XLOC_040017	--	741003	743504	-	Solyc09g007070.1.1	Solyc09g007070.1	--	--	717482	717784	+	23218	downstream
XLOC_040017	--	741003	743504	-	Solyc09g007030.2.1	Solyc09g007030.2	--	--	694635	701527	+	39475	downstream
XLOC_040017	--	741003	743504	-	Solyc09g007040.1.1	Solyc09g007040.1	--	--	703220	705475	-	35527	upstream
XLOC_040017	--	741003	743504	-	Solyc09g007010.1.1	Solyc09g007010.1	-	Pathogenesis-related leaf protein 4 [Source:UniProtKB/Swiss-Prot;Acc:Q04108]	687752	688231	+	52771	downstream
XLOC_040017	--	741003	743504	-	Solyc09g005920.2.1	Solyc09g005920.2	--	--	641683	644775	+	96227	downstream
XLOC_040017	--	741003	743504	-	Solyc09g007130.2.1	Solyc09g007130.2	--	--	764170	767914	-	20665	downstream
XLOC_040017	--	741003	743504	-	Solyc09g007100.2.1	Solyc09g007100.2	--	--	743380	748421	+	-125	antisense
XLOC_040017	--	741003	743504	-	Solyc09g007110.2.1	Solyc09g007110.2	--	--	752491	757062	-	8986	downstream
XLOC_040016	--	739687	740106	-	Solyc09g006000.2.1	Solyc09g006000.2	--	--	679753	681517	-	58169	upstream
XLOC_040016	--	739687	740106	-	Solyc09g005930.2.1	Solyc09g005930.2	--	--	644543	650137	-	89549	upstream
XLOC_040016	--	739687	740106	-	Solyc09g007120.2.1	Solyc09g007120.2	--	--	760482	763689	+	20375	upstream
XLOC_040016	--	739687	740106	-	Solyc09g007080.2.1	Solyc09g007080.2	--	--	728203	731141	+	8545	downstream
XLOC_040016	--	739687	740106	-	Solyc09g005940.2.1	Solyc09g005940.2	--	--	650910	654902	+	84784	downstream
XLOC_040016	--	739687	740106	-	Solyc09g007020.1.1	Solyc09g007020.1	--	--	691211	691693	+	47993	downstream
XLOC_040016	--	739687	740106	-	Solyc09g007050.1.1	Solyc09g007050.1	--	--	707483	709438	+	30248	downstream
XLOC_040016	--	739687	740106	-	Solyc09g007230.2.1	Solyc09g007230.2	--	--	832874	838682	+	92767	upstream
XLOC_040016	--	739687	740106	-	Solyc09g007140.2.1	Solyc09g007140.2	--	--	769674	771056	-	29567	downstream
XLOC_040016	--	739687	740106	-	Solyc09g007150.2.1	Solyc09g007150.2	--	--	775043	778675	+	34936	upstream
XLOC_040016	--	739687	740106	-	Solyc09g007210.2.1	Solyc09g007210.2	--	--	827489	828966	-	87382	downstream
XLOC_040016	--	739687	740106	-	Solyc09g005980.2.1	Solyc09g005980.2	--	--	670381	673543	+	66143	downstream
XLOC_040016	--	739687	740106	-	Solyc09g007190.2.1	Solyc09g007190.2	--	--	807028	812659	+	66921	upstream
XLOC_040016	--	739687	740106	-	Solyc09g007170.2.1	Solyc09g007170.2	--	--	793123	799599	-	53016	downstream
XLOC_040016	--	739687	740106	-	Solyc09g005970.1.1	Solyc09g005970.1	--	--	665866	668082	+	71604	downstream
XLOC_040016	--	739687	740106	-	Solyc09g007060.2.1	Solyc09g007060.2	--	--	712078	714475	+	25211	downstream
XLOC_040016	--	739687	740106	-	Solyc09g007160.2.1	Solyc09g007160.2	--	--	779711	793133	+	39604	upstream
XLOC_040016	--	739687	740106	-	Solyc09g005960.2.1	Solyc09g005960.2	--	--	659307	663477	+	76209	downstream
XLOC_040016	--	739687	740106	-	Solyc09g006010.2.1	Solyc09g006010.2	--	--	685041	686018	+	53668	downstream
XLOC_040016	--	739687	740106	-	Solyc09g007200.2.1	Solyc09g007200.2	--	--	817262	827184	+	77155	upstream
XLOC_040016	--	739687	740106	-	Solyc09g005990.2.1	Solyc09g005990.2	--	--	677639	679169	+	60517	downstream
XLOC_040016	--	739687	740106	-	Solyc09g007180.2.1	Solyc09g007180.2	--	--	801969	804985	-	61862	downstream
XLOC_040016	--	739687	740106	-	Solyc09g007090.2.1	Solyc09g007090.2	--	--	732671	734752	-	4934	upstream
XLOC_040016	--	739687	740106	-	Solyc09g007220.1.1	Solyc09g007220.1	--	--	830925	831881	-	90818	downstream
XLOC_040016	--	739687	740106	-	Solyc09g005950.2.1	Solyc09g005950.2	--	--	657085	658361	-	81325	upstream
XLOC_040016	--	739687	740106	-	Solyc09g007070.1.1	Solyc09g007070.1	--	--	717482	717784	+	21902	downstream
XLOC_040016	--	739687	740106	-	Solyc09g007030.2.1	Solyc09g007030.2	--	--	694635	701527	+	38159	downstream
XLOC_040016	--	739687	740106	-	Solyc09g007040.1.1	Solyc09g007040.1	--	--	703220	705475	-	34211	upstream
XLOC_040016	--	739687	740106	-	Solyc09g007010.1.1	Solyc09g007010.1	-	Pathogenesis-related leaf protein 4 [Source:UniProtKB/Swiss-Prot;Acc:Q04108]	687752	688231	+	51455	downstream
XLOC_040016	--	739687	740106	-	Solyc09g005920.2.1	Solyc09g005920.2	--	--	641683	644775	+	94911	downstream
XLOC_040016	--	739687	740106	-	Solyc09g007130.2.1	Solyc09g007130.2	--	--	764170	767914	-	24063	downstream
XLOC_040016	--	739687	740106	-	Solyc09g007100.2.1	Solyc09g007100.2	--	--	743380	748421	+	3273	upstream
XLOC_040016	--	739687	740106	-	Solyc09g007110.2.1	Solyc09g007110.2	--	--	752491	757062	-	12384	downstream
XLOC_040069	--	1425626	1426087	-	Solyc09g007860.2.1	Solyc09g007860.2	--	--	1382071	1388219	-	37406	upstream
XLOC_040069	--	1425626	1426087	-	Solyc09g008040.2.1	Solyc09g008040.2	--	--	1508019	1514485	+	81931	upstream
XLOC_040069	--	1425626	1426087	-	Solyc09g008050.2.1	Solyc09g008050.2	--	--	1515896	1518368	+	89808	upstream
XLOC_040069	--	1425626	1426087	-	Solyc09g008030.1.1	Solyc09g008030.1	--	--	1505098	1505703	-	79010	downstream
XLOC_040069	--	1425626	1426087	-	Solyc09g007990.2.1	Solyc09g007990.2	--	--	1461588	1472231	-	35500	downstream
XLOC_040069	--	1425626	1426087	-	Solyc09g007830.2.1	Solyc09g007830.2	--	--	1356808	1361135	-	64490	upstream
XLOC_040069	--	1425626	1426087	-	Solyc09g008060.2.1	Solyc09g008060.2	--	--	1520626	1524613	+	94538	upstream
XLOC_040069	--	1425626	1426087	-	Solyc09g007900.2.1	Solyc09g007900.2	--	--	1419041	1422226	-	3399	upstream
XLOC_040069	--	1425626	1426087	-	Solyc09g007820.1.1	Solyc09g007820.1	--	--	1348239	1351133	+	74492	downstream
XLOC_040069	--	1425626	1426087	-	Solyc09g007850.2.1	Solyc09g007850.2	--	--	1377722	1380930	-	44695	upstream
XLOC_040069	--	1425626	1426087	-	Solyc09g007930.2.1	Solyc09g007930.2	--	--	1438321	1439339	-	12233	downstream
XLOC_040069	--	1425626	1426087	-	Solyc09g007910.2.1	Solyc09g007910.2	--	--	1429132	1437334	+	3044	upstream
XLOC_040069	--	1425626	1426087	-	Solyc09g007970.1.1	Solyc09g007970.1	--	--	1453519	1453884	-	27431	downstream
XLOC_040069	--	1425626	1426087	-	Solyc09g007940.2.1	Solyc09g007940.2	--	--	1440058	1444221	+	13970	upstream
XLOC_040069	--	1425626	1426087	-	Solyc09g008000.2.1	Solyc09g008000.2	--	--	1473632	1485072	-	47544	downstream
XLOC_040069	--	1425626	1426087	-	Solyc09g008010.2.1	Solyc09g008010.2	--	--	1486900	1491959	+	60812	upstream
XLOC_040069	--	1425626	1426087	-	Solyc09g007890.1.1	Solyc09g007890.1	--	--	1413536	1415858	-	9767	upstream
XLOC_040069	--	1425626	1426087	-	Solyc09g007870.2.1	Solyc09g007870.2	--	--	1401117	1407730	+	17895	downstream
XLOC_040069	--	1425626	1426087	-	Solyc09g007880.1.1	Solyc09g007880.1	--	--	1413116	1413295	+	12330	downstream
XLOC_040069	--	1425626	1426087	-	Solyc09g007950.1.1	Solyc09g007950.1	--	--	1445361	1446737	+	19273	upstream
XLOC_040069	--	1425626	1426087	-	Solyc09g007810.2.1	Solyc09g007810.2	--	--	1332643	1335760	-	89865	upstream
XLOC_040069	--	1425626	1426087	-	Solyc09g007980.1.1	Solyc09g007980.1	--	--	1460784	1461080	+	34696	upstream
XLOC_040069	--	1425626	1426087	-	Solyc09g008020.2.1	Solyc09g008020.2	--	--	1499865	1504313	+	73777	upstream
XLOC_040069	--	1425626	1426087	-	Solyc09g007960.1.1	Solyc09g007960.1	--	--	1448989	1449296	+	22901	upstream
XLOC_040069	--	1425626	1426087	-	Solyc09g007920.2.1	Solyc09g007920.2	--	--	1435451	1440492	+	9363	upstream
XLOC_040069	--	1425626	1426087	-	Solyc09g007840.2.1	Solyc09g007840.2	--	--	1373797	1376961	-	48664	upstream
XLOC_040059	--	1299943	1304021	-	Solyc09g007860.2.1	Solyc09g007860.2	--	--	1382071	1388219	-	78049	downstream
XLOC_040059	--	1299943	1304021	-	Solyc09g007660.1.1	Solyc09g007660.1	--	--	1214595	1215314	+	84628	downstream
XLOC_040059	--	1299943	1304021	-	Solyc09g007780.1.1	Solyc09g007780.1	--	--	1307486	1307674	-	3464	downstream
XLOC_040059	--	1299943	1304021	-	Solyc09g007700.2.1	Solyc09g007700.2	--	--	1244231	1249357	-	50585	upstream
XLOC_040059	--	1299943	1304021	-	Solyc09g007830.2.1	Solyc09g007830.2	--	--	1356808	1361135	-	52786	downstream
XLOC_040059	--	1299943	1304021	-	Solyc09g007740.2.1	Solyc09g007740.2	--	--	1281403	1282976	+	16966	downstream
XLOC_040059	--	1299943	1304021	-	Solyc09g007760.2.1	Solyc09g007760.2	--	--	1295368	1298246	-	1696	upstream
XLOC_040059	--	1299943	1304021	-	Solyc09g007770.2.1	Solyc09g007770.2	--	--	1300967	1302708	+	-1742	antisense
XLOC_040059	--	1299943	1304021	-	Solyc09g007680.2.1	Solyc09g007680.2	--	--	1227123	1233091	-	66851	upstream
XLOC_040059	--	1299943	1304021	-	Solyc09g007710.2.1	Solyc09g007710.2	--	--	1257638	1262613	+	37329	downstream
XLOC_040059	--	1299943	1304021	-	Solyc09g007820.1.1	Solyc09g007820.1	--	--	1348239	1351133	+	44217	upstream
XLOC_040059	--	1299943	1304021	-	Solyc09g007800.2.1	Solyc09g007800.2	--	--	1320514	1324720	+	16492	upstream
XLOC_040059	--	1299943	1304021	-	Solyc09g007730.2.1	Solyc09g007730.2	--	--	1272790	1275138	+	24804	downstream
XLOC_040059	--	1299943	1304021	-	Solyc09g007790.1.1	Solyc09g007790.1	--	--	1315444	1315920	+	11422	upstream
XLOC_040059	--	1299943	1304021	-	Solyc09g007850.2.1	Solyc09g007850.2	--	--	1377722	1380930	-	73700	downstream
XLOC_040059	--	1299943	1304021	-	Solyc09g007630.2.1	Solyc09g007630.2	--	--	1202699	1207893	+	92049	downstream
XLOC_040059	--	1299943	1304021	-	Solyc09g007690.1.1	Solyc09g007690.1	--	--	1237377	1237682	-	62260	upstream
XLOC_040059	--	1299943	1304021	-	Solyc09g007750.2.1	Solyc09g007750.2	--	--	1282766	1285331	-	14611	upstream
XLOC_040059	--	1299943	1304021	-	Solyc09g007640.2.1	Solyc09g007640.2	--	--	1208268	1210947	+	88995	downstream
XLOC_040059	--	1299943	1304021	-	Solyc09g007650.1.1	Solyc09g007650.1	--	--	1212465	1213208	+	86734	downstream
XLOC_040059	--	1299943	1304021	-	Solyc09g007870.2.1	Solyc09g007870.2	--	--	1401117	1407730	+	97095	upstream
XLOC_040059	--	1299943	1304021	-	Solyc09g007810.2.1	Solyc09g007810.2	--	--	1332643	1335760	-	28621	downstream
XLOC_040059	--	1299943	1304021	-	Solyc09g007720.2.1	Solyc09g007720.2	--	--	1262130	1263725	-	36217	upstream
XLOC_040059	--	1299943	1304021	-	Solyc09g007670.2.1	Solyc09g007670.2	--	--	1218277	1226059	+	73883	downstream
XLOC_040059	--	1299943	1304021	-	Solyc09g007840.2.1	Solyc09g007840.2	--	--	1373797	1376961	-	69775	downstream
XLOC_040233	--	4339134	4342196	-	Solyc09g011090.1.1	Solyc09g011090.1	--	--	4420894	4423533	+	78697	upstream
XLOC_040233	--	4339134	4342196	-	Solyc09g011020.2.1	Solyc09g011020.2	--	--	4359339	4365508	-	17142	downstream
XLOC_040233	--	4339134	4342196	-	Solyc09g010960.2.1	Solyc09g010960.2	--	--	4315614	4317328	-	21805	upstream
XLOC_040233	--	4339134	4342196	-	Solyc09g010920.1.1	Solyc09g010920.1	--	--	4259085	4261370	+	77763	downstream
XLOC_040233	--	4339134	4342196	-	Solyc09g010990.2.1	Solyc09g010990.2	--	--	4344657	4347241	+	2460	upstream
XLOC_040233	--	4339134	4342196	-	Solyc09g011030.2.1	Solyc09g011030.2	--	--	4368272	4373182	-	26075	downstream
XLOC_040233	--	4339134	4342196	-	Solyc09g010940.2.1	Solyc09g010940.2	--	--	4278272	4282087	-	57046	upstream
XLOC_040233	--	4339134	4342196	-	Solyc09g010950.2.1	Solyc09g010950.2	--	--	4306434	4314668	-	24465	upstream
XLOC_040233	--	4339134	4342196	-	Solyc09g011070.1.1	Solyc09g011070.1	--	--	4400701	4402746	-	58504	downstream
XLOC_040233	--	4339134	4342196	-	Solyc09g011010.2.1	Solyc09g011010.2	--	--	4358267	4359595	+	16070	upstream
XLOC_040233	--	4339134	4342196	-	Solyc09g011080.2.1	Solyc09g011080.2	--	--	4413327	4416467	-	71130	downstream
XLOC_040233	--	4339134	4342196	-	Solyc09g010980.1.1	Solyc09g010980.1	--	--	4333240	4333467	+	5666	downstream
XLOC_040233	--	4339134	4342196	-	Solyc09g010970.2.1	Solyc09g010970.2	--	--	4321597	4325542	-	13591	upstream
XLOC_040233	--	4339134	4342196	-	Solyc09g011100.1.1	Solyc09g011100.1	--	--	4428078	4428527	+	85881	upstream
XLOC_040233	--	4339134	4342196	-	Solyc09g011040.1.1	Solyc09g011040.1	--	--	4382351	4383640	+	40154	upstream
XLOC_040233	--	4339134	4342196	-	Solyc09g010910.1.1	Solyc09g010910.1	--	--	4242100	4244997	+	94136	downstream
XLOC_040233	--	4339134	4342196	-	Solyc09g010930.2.1	Solyc09g010930.2	--	--	4264025	4269432	-	69701	upstream
XLOC_040233	--	4339134	4342196	-	Solyc09g011060.2.1	Solyc09g011060.2	--	--	4389938	4393924	-	47741	downstream
XLOC_040233	--	4339134	4342196	-	Solyc09g011050.2.1	Solyc09g011050.2	--	--	4386883	4388294	+	44686	upstream
XLOC_040233	--	4339134	4342196	-	Solyc09g011000.2.1	Solyc09g011000.2	--	--	4348605	4350188	-	6408	downstream
XLOC_040229	--	4304114	4304323	-	Solyc09g011010.2.1	Solyc09g011010.2	--	--	4358267	4359595	+	53943	upstream
XLOC_040229	--	4304114	4304323	-	Solyc09g011000.2.1	Solyc09g011000.2	--	--	4348605	4350188	-	44281	downstream
XLOC_040229	--	4304114	4304323	-	Solyc09g010960.2.1	Solyc09g010960.2	--	--	4315614	4317328	-	11290	downstream
XLOC_040229	--	4304114	4304323	-	Solyc09g010920.1.1	Solyc09g010920.1	--	--	4259085	4261370	+	42743	downstream
XLOC_040229	--	4304114	4304323	-	Solyc09g011020.2.1	Solyc09g011020.2	--	--	4359339	4365508	-	55015	downstream
XLOC_040229	--	4304114	4304323	-	Solyc09g010900.1.1	Solyc09g010900.1	--	--	4234859	4235020	+	69093	downstream
XLOC_040229	--	4304114	4304323	-	Solyc09g011030.2.1	Solyc09g011030.2	--	--	4368272	4373182	-	63948	downstream
XLOC_040229	--	4304114	4304323	-	Solyc09g010940.2.1	Solyc09g010940.2	--	--	4278272	4282087	-	22026	upstream
XLOC_040229	--	4304114	4304323	-	Solyc09g010950.2.1	Solyc09g010950.2	--	--	4306434	4314668	-	2110	downstream
XLOC_040229	--	4304114	4304323	-	Solyc09g011070.1.1	Solyc09g011070.1	--	--	4400701	4402746	-	96377	downstream
XLOC_040229	--	4304114	4304323	-	Solyc09g010880.2.1	Solyc09g010880.2	--	--	4210208	4220467	-	83646	upstream
XLOC_040229	--	4304114	4304323	-	Solyc09g010980.1.1	Solyc09g010980.1	--	--	4333240	4333467	+	28916	upstream
XLOC_040229	--	4304114	4304323	-	Solyc09g010990.2.1	Solyc09g010990.2	--	--	4344657	4347241	+	40333	upstream
XLOC_040229	--	4304114	4304323	-	Solyc09g010970.2.1	Solyc09g010970.2	--	--	4321597	4325542	-	17273	downstream
XLOC_040229	--	4304114	4304323	-	Solyc09g011040.1.1	Solyc09g011040.1	--	--	4382351	4383640	+	78027	upstream
XLOC_040229	--	4304114	4304323	-	Solyc09g010910.1.1	Solyc09g010910.1	--	--	4242100	4244997	+	59116	downstream
XLOC_040229	--	4304114	4304323	-	Solyc09g011050.2.1	Solyc09g011050.2	--	--	4386883	4388294	+	82559	upstream
XLOC_040229	--	4304114	4304323	-	Solyc09g010890.1.1	Solyc09g010890.1	--	--	4221623	4221808	+	82305	downstream
XLOC_040229	--	4304114	4304323	-	Solyc09g011060.2.1	Solyc09g011060.2	--	--	4389938	4393924	-	85614	downstream
XLOC_040229	--	4304114	4304323	-	Solyc09g010930.2.1	Solyc09g010930.2	--	--	4264025	4269432	-	34681	upstream
XLOC_040229	--	4304114	4304323	-	Solyc09g010870.2.1	Solyc09g010870.2	--	--	4200163	4209478	-	94635	upstream
XLOC_027822	--	25805335	25809947	-	Solyc05g020010.1.1	Solyc05g020010.1	--	--	25812494	25813044	-	2546	downstream
XLOC_027822	--	25805335	25809947	-	Solyc05g020020.2.1	Solyc05g020020.2	--	--	25874229	25879668	-	64281	downstream
XLOC_027822	--	25805335	25809947	-	Solyc05g020010.1.1	Solyc05g020010.1	--	--	25812494	25813044	-	2546	downstream
XLOC_027822	--	25805335	25809947	-	Solyc05g020020.2.1	Solyc05g020020.2	--	--	25874229	25879668	-	64281	downstream
XLOC_027866	--	28565907	28569068	-	Solyc05g023640.1.1	Solyc05g023640.1	--	--	28489732	28489956	+	75950	downstream
XLOC_027866	--	28565907	28569068	-	Solyc05g023650.1.1	Solyc05g023650.1	--	--	28513833	28514030	+	51876	downstream
XLOC_027869	--	28877906	28880664	-	Solyc05g023670.1.1	Solyc05g023670.1	--	--	28873837	28875855	-	2050	upstream
XLOC_027869	--	28877906	28880664	-	Solyc05g023680.2.1	Solyc05g023680.2	--	--	28960621	28965003	+	79956	upstream
XLOC_027815	--	24887606	24894106	-	Solyc05g019970.1.1	Solyc05g019970.1	--	--	24843492	24844012	-	43593	upstream
XLOC_027815	--	24887606	24894106	-	Solyc05g019980.1.1	Solyc05g019980.1	--	--	24864903	24865707	-	21898	upstream
XLOC_027815	--	24887606	24894232	-	Solyc05g019970.1.1	Solyc05g019970.1	--	--	24843492	24844012	-	43593	upstream
XLOC_027815	--	24887606	24894232	-	Solyc05g019980.1.1	Solyc05g019980.1	--	--	24864903	24865707	-	21898	upstream
XLOC_027815	--	24891587	24894232	-	Solyc05g019970.1.1	Solyc05g019970.1	--	--	24843492	24844012	-	47574	upstream
XLOC_027815	--	24891587	24894232	-	Solyc05g019980.1.1	Solyc05g019980.1	--	--	24864903	24865707	-	25879	upstream
XLOC_027821	--	25528969	25531868	-	Solyc05g019990.1.1	Solyc05g019990.1	--	--	25488597	25488884	+	40084	downstream
XLOC_027821	--	25528969	25531868	-	Solyc05g020000.1.1	Solyc05g020000.1	--	--	25503046	25503405	-	25563	upstream
XLOC_040904	--	58184166	58184466	-	Solyc09g060220.1.1	Solyc09g060220.1	--	--	58130351	58130524	+	53641	downstream
XLOC_040904	--	58184166	58184466	-	Solyc09g060210.1.1	Solyc09g060210.1	--	--	58128385	58128623	-	55542	upstream
XLOC_040795	--	50663800	50664160	-	Solyc09g057770.1.1	Solyc09g057770.1	--	--	50717954	50718714	-	53793	downstream
XLOC_040775	--	50004984	50020368	-	Solyc09g057630.2.1	Solyc09g057630.2	--	--	49962217	49964079	-	40904	upstream
XLOC_040775	--	50004984	50020368	-	Solyc09g057650.2.1	Solyc09g057650.2	--	--	50078264	50081134	-	57895	downstream
XLOC_040775	--	50004984	50020368	-	Solyc09g057660.2.1	Solyc09g057660.2	--	--	50116368	50120559	-	95999	downstream
XLOC_040775	--	50004984	50020368	-	Solyc09g057620.1.1	Solyc09g057620.1	--	--	49955066	49957875	-	47108	upstream
XLOC_040775	--	50004984	50020368	-	Solyc09g057640.2.1	Solyc09g057640.2	--	--	50062534	50076289	+	42165	upstream
XLOC_040758	--	49275917	49277171	-	Solyc09g056490.1.1	Solyc09g056490.1	--	--	49362499	49364970	+	85327	upstream
XLOC_040758	--	49275917	49277171	-	Solyc09g056460.1.1	Solyc09g056460.1	--	--	49269603	49270274	+	5642	downstream
XLOC_040758	--	49275917	49277171	-	Solyc09g056450.2.1	Solyc09g056450.2	--	--	49222360	49224491	-	51425	upstream
XLOC_040758	--	49275917	49277171	-	Solyc09g056500.1.1	Solyc09g056500.1	--	--	49367551	49368369	-	90379	downstream
XLOC_027896	--	30168406	30181112	-	Solyc05g024000.1.1	Solyc05g024000.1	--	--	30196162	30198217	+	15049	upstream
XLOC_027896	--	30168406	30181112	-	Solyc05g023970.1.1	Solyc05g023970.1	--	--	30154180	30154559	+	13846	downstream
XLOC_027896	--	30168406	30181112	-	Solyc05g024020.1.1	Solyc05g024020.1	--	--	30241291	30242064	+	60178	upstream
XLOC_027896	--	30168406	30181112	-	Solyc05g023920.1.1	Solyc05g023920.1	--	--	30116238	30116537	-	51868	upstream
XLOC_027896	--	30168406	30181112	-	Solyc05g023910.1.1	Solyc05g023910.1	--	--	30080280	30080648	-	87757	upstream
XLOC_027896	--	30168406	30181112	-	Solyc05g023980.1.1	Solyc05g023980.1	--	--	30155629	30156620	-	11785	upstream
XLOC_027896	--	30168406	30181112	-	Solyc05g023940.1.1	Solyc05g023940.1	--	--	30135619	30135882	-	32523	upstream
XLOC_027896	--	30168406	30181112	-	Solyc05g023960.1.1	Solyc05g023960.1	--	--	30153755	30154048	+	14357	downstream
XLOC_027896	--	30168406	30181112	-	Solyc05g023990.1.1	Solyc05g023990.1	--	--	30166970	30167229	-	1176	upstream
XLOC_027896	--	30168406	30181112	-	Solyc05g024010.2.1	Solyc05g024010.2	--	--	30237066	30240376	+	55953	upstream
XLOC_027896	--	30168406	30181112	-	Solyc05g023930.1.1	Solyc05g023930.1	--	--	30119547	30119861	+	48544	downstream
XLOC_027896	--	30168406	30181112	-	Solyc05g023950.1.1	Solyc05g023950.1	--	--	30137613	30137843	-	30562	upstream
XLOC_027896	--	30174777	30180963	-	Solyc05g024000.1.1	Solyc05g024000.1	--	--	30196162	30198217	+	15198	upstream
XLOC_027896	--	30174777	30180963	-	Solyc05g023970.1.1	Solyc05g023970.1	--	--	30154180	30154559	+	20217	downstream
XLOC_027896	--	30174777	30180963	-	Solyc05g024020.1.1	Solyc05g024020.1	--	--	30241291	30242064	+	60327	upstream
XLOC_027896	--	30174777	30180963	-	Solyc05g023920.1.1	Solyc05g023920.1	--	--	30116238	30116537	-	58239	upstream
XLOC_027896	--	30174777	30180963	-	Solyc05g023910.1.1	Solyc05g023910.1	--	--	30080280	30080648	-	94128	upstream
XLOC_027896	--	30174777	30180963	-	Solyc05g023980.1.1	Solyc05g023980.1	--	--	30155629	30156620	-	18156	upstream
XLOC_027896	--	30174777	30180963	-	Solyc05g023940.1.1	Solyc05g023940.1	--	--	30135619	30135882	-	38894	upstream
XLOC_027896	--	30174777	30180963	-	Solyc05g023960.1.1	Solyc05g023960.1	--	--	30153755	30154048	+	20728	downstream
XLOC_027896	--	30174777	30180963	-	Solyc05g023990.1.1	Solyc05g023990.1	--	--	30166970	30167229	-	7547	upstream
XLOC_027896	--	30174777	30180963	-	Solyc05g024010.2.1	Solyc05g024010.2	--	--	30237066	30240376	+	56102	upstream
XLOC_027896	--	30174777	30180963	-	Solyc05g023930.1.1	Solyc05g023930.1	--	--	30119547	30119861	+	54915	downstream
XLOC_027896	--	30174777	30180963	-	Solyc05g023950.1.1	Solyc05g023950.1	--	--	30137613	30137843	-	36933	upstream
XLOC_040726	--	46691057	46699235	-	Solyc09g056030.1.1	Solyc09g056030.1	--	--	46730090	46730338	+	30854	upstream
XLOC_040726	--	46691057	46699235	-	Solyc09g056010.1.1	Solyc09g056010.1	--	--	46658691	46658943	-	32113	upstream
XLOC_040726	--	46691057	46699235	-	Solyc09g056020.1.1	Solyc09g056020.1	--	--	46714411	46714605	-	15175	downstream
XLOC_040726	--	46691057	46699235	-	Solyc09g056040.2.1	Solyc09g056040.2	--	--	46730636	46734476	+	31400	upstream
XLOC_040726	--	46691057	46699235	-	Solyc09g056000.1.1	Solyc09g056000.1	--	--	46648867	46649025	-	42031	upstream
XLOC_040726	--	46691057	46699235	-	Solyc09g055990.1.1	Solyc09g055990.1	--	--	46622400	46627816	+	63240	downstream
XLOC_040722	--	46654845	46655491	-	Solyc09g056030.1.1	Solyc09g056030.1	--	--	46730090	46730338	+	74598	upstream
XLOC_040722	--	46654845	46655491	-	Solyc09g056010.1.1	Solyc09g056010.1	--	--	46658691	46658943	-	3199	downstream
XLOC_040722	--	46654845	46655491	-	Solyc09g056020.1.1	Solyc09g056020.1	--	--	46714411	46714605	-	58919	downstream
XLOC_040722	--	46654845	46655491	-	Solyc09g056040.2.1	Solyc09g056040.2	--	--	46730636	46734476	+	75144	upstream
XLOC_040722	--	46654845	46655491	-	Solyc09g056000.1.1	Solyc09g056000.1	--	--	46648867	46649025	-	5819	upstream
XLOC_040722	--	46654845	46655491	-	Solyc09g055990.1.1	Solyc09g055990.1	--	--	46622400	46627816	+	27028	downstream
XLOC_036783	--	65166492	65174035	+	Solyc08g082440.2.1	Solyc08g082440.2	--	--	65248609	65252848	+	74573	upstream
XLOC_036783	--	65166492	65174035	+	Solyc08g082460.2.1	Solyc08g082460.2	--	--	65260501	65261674	-	86465	downstream
XLOC_036783	--	65166492	65174035	+	Solyc08g082410.2.1	Solyc08g082410.2	--	--	65221542	65229462	+	47506	upstream
XLOC_036783	--	65166492	65174035	+	Solyc08g082230.2.1	Solyc08g082230.2	--	--	65075419	65076676	+	89815	downstream
XLOC_036783	--	65166492	65174035	+	Solyc08g082370.1.1	Solyc08g082370.1	--	--	65197627	65197929	+	23591	upstream
XLOC_036783	--	65166492	65174035	+	Solyc08g082400.1.1	Solyc08g082400.1	--	--	65217099	65217851	-	43063	downstream
XLOC_036783	--	65166492	65174035	+	Solyc08g082250.2.1	Solyc08g082250.2	--	--	65093660	65098948	+	67543	downstream
XLOC_036783	--	65166492	65174035	+	Solyc08g082220.1.1	Solyc08g082220.1	--	--	65070256	65070465	-	96026	upstream
XLOC_036783	--	65166492	65174035	+	Solyc08g082390.2.1	Solyc08g082390.2	--	--	65212584	65216493	+	38548	upstream
XLOC_036783	--	65166492	65174035	+	Solyc08g082280.2.1	Solyc08g082280.2	--	--	65113956	65123714	-	42777	upstream
XLOC_036783	--	65166492	65174035	+	Solyc08g082310.2.1	Solyc08g082310.2	--	--	65140796	65145786	-	20705	upstream
XLOC_036783	--	65166492	65174035	+	Solyc08g082320.2.1	Solyc08g082320.2	--	--	65150163	65154828	+	11663	downstream
XLOC_036783	--	65166492	65174035	+	Solyc08g082330.2.1	Solyc08g082330.2	--	--	65156768	65158062	+	8429	downstream
XLOC_036783	--	65166492	65174035	+	Solyc08g082270.2.1	Solyc08g082270.2	--	--	65108283	65113603	+	52888	downstream
XLOC_036783	--	65166492	65174035	+	Solyc08g082290.2.1	Solyc08g082290.2	--	--	65127270	65130902	-	35589	upstream
XLOC_036783	--	65166492	65174035	+	Solyc08g082300.2.1	Solyc08g082300.2	--	--	65135639	65137972	-	28519	upstream
XLOC_036783	--	65166492	65174035	+	Solyc08g082380.1.1	Solyc08g082380.1	--	--	65208897	65209325	-	34861	downstream
XLOC_036783	--	65166492	65174035	+	Solyc08g082240.1.1	Solyc08g082240.1	--	--	65079602	65079883	+	86608	downstream
XLOC_036783	--	65166492	65174035	+	Solyc08g082350.2.1	Solyc08g082350.2	--	--	65179086	65182458	+	5050	upstream
XLOC_036783	--	65166492	65174035	+	Solyc08g082500.1.1	Solyc08g082500.1	--	--	65273586	65274675	-	99550	downstream
XLOC_036783	--	65166492	65174035	+	Solyc08g082450.2.1	Solyc08g082450.2	--	--	65255383	65260129	+	81347	upstream
XLOC_036783	--	65166492	65174035	+	Solyc08g082480.2.1	Solyc08g082480.2	--	--	65265860	65268624	-	91824	downstream
XLOC_036783	--	65166492	65174035	+	Solyc08g082260.1.1	Solyc08g082260.1	--	--	65099564	65101353	-	65138	upstream
XLOC_036783	--	65166492	65174035	+	Solyc08g082360.1.1	Solyc08g082360.1	--	--	65186262	65186603	+	12226	upstream
XLOC_036783	--	65166492	65174035	+	Solyc08g082470.1.1	Solyc08g082470.1	--	--	65264091	65264684	-	90055	downstream
XLOC_036783	--	65166492	65174035	+	Solyc08g082490.1.1	Solyc08g082490.1	--	--	65269983	65271555	-	95947	downstream
XLOC_036783	--	65166492	65174035	+	Solyc08g082430.2.1	Solyc08g082430.2	--	--	65238261	65241246	+	64225	upstream
XLOC_036783	--	65166492	65174035	+	Solyc08g082420.2.1	Solyc08g082420.2	--	--	65233322	65236936	+	59286	upstream
XLOC_036783	--	65166492	65174035	+	Solyc08g082340.2.1	Solyc08g082340.2	--	--	65158773	65165770	+	721	downstream
XLOC_011184	--	54380396	54384981	-	Solyc11g069810.1.1	Solyc11g069810.1	--	--	54437407	54444493	-	52425	downstream
XLOC_011184	--	54380396	54384981	-	Solyc11g069860.1.1	Solyc11g069860.1	--	--	54483125	54487540	+	98143	upstream
XLOC_011184	--	54380396	54384981	-	Solyc11g069840.1.1	Solyc11g069840.1	--	--	54470088	54476360	+	85106	upstream
XLOC_011184	--	54380396	54384981	-	Solyc11g069790.1.1	Solyc11g069790.1	--	--	54418951	54423859	-	33969	downstream
XLOC_011184	--	54380396	54384981	-	Solyc11g069800.1.1	Solyc11g069800.1	--	--	54429028	54430560	-	44046	downstream
XLOC_011184	--	54380396	54384981	-	Solyc11g069780.1.1	Solyc11g069780.1	--	--	54405133	54410306	-	20151	downstream
XLOC_011184	--	54380396	54384981	-	Solyc11g069700.1.1	Solyc11g069700.1	--	--	54308350	54310013	+	70382	downstream
XLOC_011184	--	54380396	54384981	-	Solyc11g069770.1.1	Solyc11g069770.1	--	--	54398695	54403014	+	13713	upstream
XLOC_011184	--	54380396	54384981	-	Solyc11g069750.1.1	Solyc11g069750.1	--	--	54356645	54358559	+	21836	downstream
XLOC_011184	--	54380396	54384981	-	Solyc11g069650.1.1	Solyc11g069650.1	--	--	54286127	54286740	-	93655	upstream
XLOC_011184	--	54380396	54384981	-	Solyc11g069710.1.1	Solyc11g069710.1	--	--	54310842	54319192	-	61203	upstream
XLOC_011184	--	54380396	54384981	-	Solyc11g069670.1.1	Solyc11g069670.1	--	--	54292371	54292547	-	87848	upstream
XLOC_011184	--	54380396	54384981	-	Solyc11g069830.1.1	Solyc11g069830.1	--	--	54461801	54468555	-	76819	downstream
XLOC_011184	--	54380396	54384981	-	Solyc11g069820.1.1	Solyc11g069820.1	--	--	54450965	54460575	+	65983	upstream
XLOC_011184	--	54380396	54384981	-	Solyc11g069850.1.1	Solyc11g069850.1	--	--	54478231	54481292	+	93249	upstream
XLOC_011184	--	54380396	54384981	-	Solyc11g069720.1.1	Solyc11g069720.1	--	--	54328528	54334085	+	46310	downstream
XLOC_011184	--	54380396	54384981	-	Solyc11g069660.1.1	Solyc11g069660.1	--	--	54287954	54290581	-	89814	upstream
XLOC_011184	--	54380396	54384981	-	Solyc11g069680.1.1	Solyc11g069680.1	--	--	54297762	54299186	+	81209	downstream
XLOC_011184	--	54380396	54384981	-	Solyc11g069760.1.1	Solyc11g069760.1	--	--	54376568	54377119	-	3276	upstream
XLOC_011184	--	54380396	54384981	-	Solyc11g069690.1.1	Solyc11g069690.1	--	--	54300109	54305861	+	74534	downstream
XLOC_011184	--	54380396	54384981	-	Solyc11g069730.1.1	Solyc11g069730.1	--	--	54336424	54336750	-	43645	upstream
XLOC_011184	--	54380396	54384981	-	Solyc11g069740.1.1	Solyc11g069740.1	--	--	54346492	54348938	+	31457	downstream
XLOC_011141	--	53639225	53641358	-	Solyc11g068990.1.1	Solyc11g068990.1	--	--	53564579	53567693	+	71531	downstream
XLOC_011141	--	53639225	53641358	-	Solyc11g069020.1.1	Solyc11g069020.1	--	--	53580355	53583165	+	56059	downstream
XLOC_011141	--	53639225	53641358	-	Solyc11g069000.1.1	Solyc11g069000.1	--	--	53568625	53573952	-	65272	upstream
XLOC_011141	--	53639225	53641358	-	Solyc11g069050.1.1	Solyc11g069050.1	--	--	53626572	53633178	+	6046	downstream
XLOC_011141	--	53639225	53641358	-	Solyc11g069030.1.1	Solyc11g069030.1	--	--	53603245	53604784	+	34440	downstream
XLOC_011141	--	53639225	53641358	-	Solyc11g069080.1.1	Solyc11g069080.1	--	--	53671822	53672016	-	30463	downstream
XLOC_011141	--	53639225	53641358	-	Solyc11g069110.1.1	Solyc11g069110.1	--	--	53710183	53711045	-	68824	downstream
XLOC_011141	--	53639225	53641358	-	Solyc11g069040.2.1	Solyc11g069040.2	GLX1	Lactoylglutathione lyase [Source:UniProtKB/Swiss-Prot;Acc:Q42891]	53611558	53620026	-	19198	upstream
XLOC_011141	--	53639225	53641358	-	Solyc11g069130.1.1	Solyc11g069130.1	--	--	53736790	53741298	+	95431	upstream
XLOC_011141	--	53639225	53641358	-	Solyc11g069010.1.1	Solyc11g069010.1	--	--	53575699	53579690	-	59534	upstream
XLOC_011141	--	53639225	53641358	-	Solyc11g069100.1.1	Solyc11g069100.1	--	--	53689875	53690428	-	48516	downstream
XLOC_011141	--	53639225	53641358	-	Solyc11g069060.1.1	Solyc11g069060.1	--	--	53653050	53654282	+	11691	upstream
XLOC_011141	--	53639225	53641358	-	Solyc11g068970.1.1	Solyc11g068970.1	--	--	53546356	53549571	+	89653	downstream
XLOC_011141	--	53639225	53641358	-	Solyc11g068980.1.1	Solyc11g068980.1	--	--	53558110	53560511	-	78713	upstream
XLOC_011141	--	53639225	53641358	-	Solyc11g069090.1.1	Solyc11g069090.1	--	--	53675936	53679271	+	34577	upstream
XLOC_011141	--	53639225	53641358	-	Solyc11g069070.1.1	Solyc11g069070.1	--	--	53659049	53661455	+	17690	upstream
XLOC_011141	--	53639225	53641358	-	Solyc11g069120.1.1	Solyc11g069120.1	--	--	53725636	53726653	-	84277	downstream
XLOC_011141	--	53633715	53641358	-	Solyc11g068990.1.1	Solyc11g068990.1	--	--	53564579	53567693	+	66021	downstream
XLOC_011141	--	53633715	53641358	-	Solyc11g069020.1.1	Solyc11g069020.1	--	--	53580355	53583165	+	50549	downstream
XLOC_011141	--	53633715	53641358	-	Solyc11g069000.1.1	Solyc11g069000.1	--	--	53568625	53573952	-	59762	upstream
XLOC_011141	--	53633715	53641358	-	Solyc11g069050.1.1	Solyc11g069050.1	--	--	53626572	53633178	+	536	downstream
XLOC_011141	--	53633715	53641358	-	Solyc11g068960.1.1	Solyc11g068960.1	--	--	53531668	53538095	+	95619	downstream
XLOC_011141	--	53633715	53641358	-	Solyc11g069030.1.1	Solyc11g069030.1	--	--	53603245	53604784	+	28930	downstream
XLOC_011141	--	53633715	53641358	-	Solyc11g069080.1.1	Solyc11g069080.1	--	--	53671822	53672016	-	30463	downstream
XLOC_011141	--	53633715	53641358	-	Solyc11g069110.1.1	Solyc11g069110.1	--	--	53710183	53711045	-	68824	downstream
XLOC_011141	--	53633715	53641358	-	Solyc11g069040.2.1	Solyc11g069040.2	GLX1	Lactoylglutathione lyase [Source:UniProtKB/Swiss-Prot;Acc:Q42891]	53611558	53620026	-	13688	upstream
XLOC_011141	--	53633715	53641358	-	Solyc11g069130.1.1	Solyc11g069130.1	--	--	53736790	53741298	+	95431	upstream
XLOC_011141	--	53633715	53641358	-	Solyc11g069010.1.1	Solyc11g069010.1	--	--	53575699	53579690	-	54024	upstream
XLOC_011141	--	53633715	53641358	-	Solyc11g069100.1.1	Solyc11g069100.1	--	--	53689875	53690428	-	48516	downstream
XLOC_011141	--	53633715	53641358	-	Solyc11g069060.1.1	Solyc11g069060.1	--	--	53653050	53654282	+	11691	upstream
XLOC_011141	--	53633715	53641358	-	Solyc11g068970.1.1	Solyc11g068970.1	--	--	53546356	53549571	+	84143	downstream
XLOC_011141	--	53633715	53641358	-	Solyc11g068980.1.1	Solyc11g068980.1	--	--	53558110	53560511	-	73203	upstream
XLOC_011141	--	53633715	53641358	-	Solyc11g069090.1.1	Solyc11g069090.1	--	--	53675936	53679271	+	34577	upstream
XLOC_011141	--	53633715	53641358	-	Solyc11g069070.1.1	Solyc11g069070.1	--	--	53659049	53661455	+	17690	upstream
XLOC_011141	--	53633715	53641358	-	Solyc11g069120.1.1	Solyc11g069120.1	--	--	53725636	53726653	-	84277	downstream
XLOC_011109	--	53215572	53216299	-	Solyc11g068450.1.1	Solyc11g068450.1	--	--	53177024	53179370	+	36201	downstream
XLOC_011109	--	53215572	53216299	-	Solyc11g068400.1.1	Solyc11g068400.1	--	--	53140489	53143776	-	71795	upstream
XLOC_011109	--	53215572	53216299	-	Solyc11g068570.1.1	Solyc11g068570.1	--	--	53250639	53251259	-	34339	downstream
XLOC_011109	--	53215572	53216299	-	Solyc11g068430.1.1	Solyc11g068430.1	--	--	53154630	53155004	+	60567	downstream
XLOC_011109	--	53215572	53216299	-	Solyc11g068520.1.1	Solyc11g068520.1	--	--	53219420	53224682	+	3120	upstream
XLOC_011109	--	53215572	53216299	-	Solyc11g068580.1.1	Solyc11g068580.1	--	--	53251888	53252499	+	35588	upstream
XLOC_011109	--	53215572	53216299	-	Solyc11g068490.1.1	Solyc11g068490.1	--	--	53195029	53195217	-	20354	upstream
XLOC_011109	--	53215572	53216299	-	Solyc11g068640.1.1	Solyc11g068640.1	--	--	53277419	53286441	-	61119	downstream
XLOC_011109	--	53215572	53216299	-	Solyc11g068540.1.1	Solyc11g068540.1	CPA	N-carbamoylputrescine amidase [Source:UniProtKB/Swiss-Prot;Acc:Q9XGI9]	53230361	53236610	-	14061	downstream
XLOC_011109	--	53215572	53216299	-	Solyc11g068460.1.1	Solyc11g068460.1	--	--	53180764	53184085	-	31486	upstream
XLOC_011109	--	53215572	53216299	-	Solyc11g068380.1.1	Solyc11g068380.1	--	--	53136774	53137620	+	77951	downstream
XLOC_011109	--	53215572	53216299	-	Solyc11g068600.1.1	Solyc11g068600.1	--	--	53254410	53255030	+	38110	upstream
XLOC_011109	--	53215572	53216299	-	Solyc11g068370.1.1	Solyc11g068370.1	--	--	53127214	53136052	+	79519	downstream
XLOC_011109	--	53215572	53216299	-	Solyc11g068650.1.1	Solyc11g068650.1	--	--	53287786	53297103	+	71486	upstream
XLOC_011109	--	53215572	53216299	-	Solyc11g068510.1.1	Solyc11g068510.1	--	--	53213179	53214729	+	842	downstream
XLOC_011109	--	53215572	53216299	-	Solyc11g068620.1.1	Solyc11g068620.1	--	--	53267076	53269318	-	50776	downstream
XLOC_011109	--	53215572	53216299	-	Solyc11g068560.1.1	Solyc11g068560.1	--	--	53249361	53249828	-	33061	downstream
XLOC_011109	--	53215572	53216299	-	Solyc11g068530.1.1	Solyc11g068530.1	--	--	53226485	53227462	+	10185	upstream
XLOC_011109	--	53215572	53216299	-	Solyc11g068440.1.1	Solyc11g068440.1	--	--	53170046	53173336	+	42235	downstream
XLOC_011109	--	53215572	53216299	-	Solyc11g068500.1.1	Solyc11g068500.1	--	--	53198144	53208121	-	7450	upstream
XLOC_011109	--	53215572	53216299	-	Solyc11g068410.1.1	Solyc11g068410.1	--	--	53144762	53146308	-	69263	upstream
XLOC_011109	--	53215572	53216299	-	Solyc11g068470.1.1	Solyc11g068470.1	--	--	53185499	53186932	-	28639	upstream
XLOC_011109	--	53215572	53216299	-	Solyc11g068590.1.1	Solyc11g068590.1	--	--	53253207	53253818	-	36907	downstream
XLOC_011109	--	53215572	53216299	-	Solyc11g068550.1.1	Solyc11g068550.1	--	--	53239797	53240363	-	23497	downstream
XLOC_011109	--	53215572	53216299	-	Solyc11g068660.1.1	Solyc11g068660.1	--	--	53299277	53304099	+	82977	upstream
XLOC_011109	--	53215572	53216299	-	Solyc11g068610.1.1	Solyc11g068610.1	--	--	53255890	53263471	+	39590	upstream
XLOC_011109	--	53215572	53216299	-	Solyc11g068480.1.1	Solyc11g068480.1	--	--	53191216	53194134	+	21437	downstream
XLOC_011109	--	53215572	53216299	-	Solyc11g068630.1.1	Solyc11g068630.1	--	--	53271959	53274343	+	55659	upstream
XLOC_011109	--	53215572	53216299	-	Solyc11g068670.1.1	Solyc11g068670.1	--	--	53304848	53314836	-	88548	downstream
XLOC_011109	--	53215572	53216299	-	Solyc11g068420.1.1	Solyc11g068420.1	--	--	53147058	53149333	+	66238	downstream
XLOC_011109	--	53215572	53216299	-	Solyc11g068390.1.1	Solyc11g068390.1	--	--	53139026	53139520	+	76051	downstream
XLOC_011072	--	52480777	52481129	-	Solyc11g066740.1.1	Solyc11g066740.1	--	--	52536993	52542211	+	55863	upstream
XLOC_011072	--	52480777	52481129	-	Solyc11g066720.1.1	Solyc11g066720.1	--	--	52507941	52512451	+	26811	upstream
XLOC_011072	--	52480777	52481129	-	Solyc11g066770.1.1	Solyc11g066770.1	--	--	52559178	52562555	+	78048	upstream
XLOC_011072	--	52480777	52481129	-	Solyc11g066700.1.1	Solyc11g066700.1	--	--	52461764	52465628	-	15148	upstream
XLOC_011072	--	52480777	52481129	-	Solyc11g066670.1.1	Solyc11g066670.1	--	--	52443508	52444911	+	35865	downstream
XLOC_011072	--	52480777	52481129	-	Solyc11g066650.1.1	Solyc11g066650.1	--	--	52418598	52427827	+	52949	downstream
XLOC_011072	--	52480777	52481129	-	Solyc11g066680.1.1	Solyc11g066680.1	--	--	52448033	52449427	+	31349	downstream
XLOC_011072	--	52480777	52481129	-	Solyc11g066660.1.1	Solyc11g066660.1	--	--	52429062	52438020	-	42756	upstream
XLOC_011072	--	52480777	52481129	-	Solyc11g066750.1.1	Solyc11g066750.1	--	--	52547345	52547524	+	66215	upstream
XLOC_011072	--	52480777	52481129	-	Solyc11g066760.1.1	Solyc11g066760.1	--	--	52552982	52558747	+	71852	upstream
XLOC_011072	--	52480777	52481129	-	Solyc11g066630.1.1	Solyc11g066630.1	--	--	52399326	52402550	-	78226	upstream
XLOC_011072	--	52480777	52481129	-	Solyc11g066730.1.1	Solyc11g066730.1	--	--	52528594	52534415	+	47464	upstream
XLOC_011072	--	52480777	52481129	-	Solyc11g066610.1.1	Solyc11g066610.1	--	--	52377040	52381655	+	99121	downstream
XLOC_011072	--	52480777	52481129	-	Solyc11g066640.1.1	Solyc11g066640.1	--	--	52411282	52412601	+	68175	downstream
XLOC_011072	--	52480777	52481129	-	Solyc11g066620.1.1	Solyc11g066620.1	--	--	52393159	52398553	+	82223	downstream
XLOC_011072	--	52480777	52481129	-	Solyc11g066780.1.1	Solyc11g066780.1	--	--	52564415	52576685	-	83285	downstream
XLOC_011072	--	52480777	52481129	-	Solyc11g066690.1.1	Solyc11g066690.1	--	--	52455753	52460414	-	20362	upstream
XLOC_011072	--	52480777	52481129	-	Solyc11g066710.1.1	Solyc11g066710.1	--	--	52468857	52473589	-	7187	upstream
XLOC_011064	--	52239281	52239727	-	Solyc11g066470.1.1	Solyc11g066470.1	--	--	52214613	52214834	-	24446	upstream
XLOC_011064	--	52239281	52239727	-	Solyc11g066500.1.1	Solyc11g066500.1	--	--	52258437	52263957	+	18709	upstream
XLOC_011064	--	52239281	52239727	-	Solyc11g066490.1.1	Solyc11g066490.1	--	--	52243787	52244413	+	4059	upstream
XLOC_011064	--	52239281	52239727	-	Solyc11g066550.1.1	Solyc11g066550.1	--	--	52294646	52314377	-	54918	downstream
XLOC_011064	--	52239281	52239727	-	Solyc11g066440.1.1	Solyc11g066440.1	--	--	52201057	52204643	-	34637	upstream
XLOC_011064	--	52239281	52239727	-	Solyc11g066380.1.1	Solyc11g066380.1	--	--	52152003	52154883	+	84397	downstream
XLOC_011064	--	52239281	52239727	-	Solyc11g066570.1.1	Solyc11g066570.1	--	--	52332879	52333190	+	93151	upstream
XLOC_011064	--	52239281	52239727	-	Solyc11g066480.1.1	Solyc11g066480.1	--	--	52218151	52227030	-	12250	upstream
XLOC_011064	--	52239281	52239727	-	Solyc11g066410.1.1	Solyc11g066410.1	--	--	52190265	52193260	-	46020	upstream
XLOC_011064	--	52239281	52239727	-	Solyc11g066430.1.1	Solyc11g066430.1	H2B-2	Histone H2B.2 [Source:UniProtKB/Swiss-Prot;Acc:O65818]	52200426	52200848	+	38432	downstream
XLOC_011064	--	52239281	52239727	-	Solyc11g066390.1.1	Solyc11g066390.1	--	--	52162632	52167951	+	71329	downstream
XLOC_011064	--	52239281	52239727	-	Solyc11g066540.1.1	Solyc11g066540.1	--	--	52288097	52294463	-	48369	downstream
XLOC_011064	--	52239281	52239727	-	Solyc11g066460.1.1	Solyc11g066460.1	--	--	52211688	52212338	+	26942	downstream
XLOC_011064	--	52239281	52239727	-	Solyc11g066400.1.1	Solyc11g066400.1	--	--	52183212	52184096	+	55184	downstream
XLOC_011064	--	52239281	52239727	-	Solyc11g066510.1.1	Solyc11g066510.1	--	--	52267644	52269375	-	27916	downstream
XLOC_011064	--	52239281	52239727	-	Solyc11g066520.1.1	Solyc11g066520.1	--	--	52277146	52283518	+	37418	upstream
XLOC_011064	--	52239281	52239727	-	Solyc11g066580.1.1	Solyc11g066580.1	--	--	52337853	52340983	+	98125	upstream
XLOC_011064	--	52239281	52239727	-	Solyc11g066420.1.1	Solyc11g066420.1	--	--	52198082	52199236	+	40044	downstream
XLOC_011064	--	52239281	52239727	-	Solyc11g066560.1.1	Solyc11g066560.1	--	--	52320147	52332296	+	80419	upstream
XLOC_011064	--	52239281	52239727	-	Solyc11g066450.1.1	Solyc11g066450.1	--	--	52206079	52206390	-	32890	upstream
XLOC_011064	--	52239281	52239727	-	Solyc11g066530.1.1	Solyc11g066530.1	--	--	52287446	52287652	+	47718	upstream
XLOC_011034	--	51709075	51711359	-	Solyc11g066130.1.1	Solyc11g066130.1	-	Osmotin-like protein [Source:UniProtKB/Swiss-Prot;Acc:Q41350]	51806855	51807613	+	95495	upstream
XLOC_011034	--	51709075	51711359	-	Solyc11g066060.1.1	Solyc11g066060.1	--	--	51740558	51743431	+	29198	upstream
XLOC_011034	--	51709075	51711359	-	Solyc11g066010.1.1	Solyc11g066010.1	--	--	51646659	51649545	+	59529	downstream
XLOC_011034	--	51709075	51711359	-	Solyc11g066030.1.1	Solyc11g066030.1	--	--	51667547	51667786	+	41288	downstream
XLOC_011034	--	51709075	51711359	-	Solyc11g066110.1.1	Solyc11g066110.1	--	--	51790791	51797669	+	79431	upstream
XLOC_011034	--	51709075	51711359	-	Solyc11g066000.1.1	Solyc11g066000.1	--	--	51617198	51617785	+	91289	downstream
XLOC_011034	--	51709075	51711359	-	Solyc11g066090.1.1	Solyc11g066090.1	--	--	51770732	51772267	+	59372	upstream
XLOC_011034	--	51709075	51711359	-	Solyc11g066050.1.1	Solyc11g066050.1	--	--	51726223	51727371	-	14863	downstream
XLOC_011034	--	51709075	51711359	-	Solyc11g066070.1.1	Solyc11g066070.1	--	--	51743958	51744200	-	32598	downstream
XLOC_011034	--	51709075	51711359	-	Solyc11g066080.1.1	Solyc11g066080.1	--	--	51754545	51755375	-	43185	downstream
XLOC_011034	--	51709075	51711359	-	Solyc11g066020.1.1	Solyc11g066020.1	--	--	51657153	51659535	-	49539	upstream
XLOC_011034	--	51709075	51711359	-	Solyc11g066040.1.1	Solyc11g066040.1	--	--	51713001	51720487	+	1641	upstream
XLOC_011034	--	51709075	51711359	-	Solyc11g066120.1.1	Solyc11g066120.1	--	--	51798876	51799443	-	87516	downstream
XLOC_011034	--	51709075	51711359	-	Solyc11g066100.1.1	Solyc11g066100.1	--	--	51773141	51775439	-	61781	downstream
XLOC_010999	--	50866326	50870560	-	Solyc11g065410.1.1	Solyc11g065410.1	--	--	50852386	50852813	+	13512	downstream
XLOC_010999	--	50866326	50870560	-	Solyc11g065370.1.1	Solyc11g065370.1	--	--	50811915	50815379	-	50946	upstream
XLOC_010999	--	50866326	50870560	-	Solyc11g065350.1.1	Solyc11g065350.1	--	--	50785240	50791629	+	74696	downstream
XLOC_010999	--	50866326	50870560	-	Solyc11g065400.1.1	Solyc11g065400.1	--	--	50847851	50849819	+	16506	downstream
XLOC_010999	--	50866326	50870560	-	Solyc11g065380.1.1	Solyc11g065380.1	--	--	50818699	50822981	-	43344	upstream
XLOC_010999	--	50866326	50870560	-	Solyc11g065360.1.1	Solyc11g065360.1	--	--	50797155	50808014	+	58311	downstream
XLOC_010999	--	50866326	50870560	-	Solyc11g065460.1.1	Solyc11g065460.1	--	--	50907198	50908202	+	36637	upstream
XLOC_010999	--	50866326	50870560	-	Solyc11g065440.1.1	Solyc11g065440.1	--	--	50887343	50889542	+	16782	upstream
XLOC_010999	--	50866326	50870560	-	Solyc11g065490.1.1	Solyc11g065490.1	--	--	50927522	50936267	-	56961	downstream
XLOC_010999	--	50866326	50870560	-	Solyc11g065480.1.1	Solyc11g065480.1	--	--	50919604	50923177	-	49043	downstream
XLOC_010999	--	50866326	50870560	-	Solyc11g065470.1.1	Solyc11g065470.1	--	--	50914520	50916722	+	43959	upstream
XLOC_010999	--	50866326	50870560	-	Solyc11g065340.1.1	Solyc11g065340.1	--	--	50762673	50767992	-	98333	upstream
XLOC_010999	--	50866326	50870560	-	Solyc11g065520.1.1	Solyc11g065520.1	--	--	50941268	50942947	-	70707	downstream
XLOC_010999	--	50866326	50870560	-	Solyc11g065420.1.1	Solyc11g065420.1	--	--	50856510	50856722	-	9603	upstream
XLOC_010999	--	50866326	50870560	-	Solyc11g065390.1.1	Solyc11g065390.1	--	--	50840948	50843230	+	23095	downstream
XLOC_010999	--	50866326	50870560	-	Solyc11g065450.1.1	Solyc11g065450.1	--	--	50906826	50907128	+	36265	upstream
XLOC_011301	--	56160290	56161275	-	Solyc11g073030.1.1	Solyc11g073030.1	--	--	56158392	56158778	-	1511	upstream
XLOC_011301	--	56160290	56161275	-	Solyc11g073110.1.1	Solyc11g073110.1	--	--	56203304	56205057	-	42028	downstream
XLOC_011301	--	56160290	56161275	-	Solyc11g073180.1.1	Solyc11g073180.1	--	--	56230523	56231241	-	69247	downstream
XLOC_011301	--	56160290	56161275	-	Solyc11g072890.1.1	Solyc11g072890.1	--	--	56062867	56063328	+	96961	downstream
XLOC_011301	--	56160290	56161275	-	Solyc11g072940.1.1	Solyc11g072940.1	--	--	56094957	56101786	+	58503	downstream
XLOC_011301	--	56160290	56161275	-	Solyc11g072960.1.1	Solyc11g072960.1	--	--	56110373	56112770	-	47519	upstream
XLOC_011301	--	56160290	56161275	-	Solyc11g073060.1.1	Solyc11g073060.1	--	--	56172037	56172501	-	10761	downstream
XLOC_011301	--	56160290	56161275	-	Solyc11g072910.1.1	Solyc11g072910.1	--	--	56071182	56073686	-	86603	upstream
XLOC_011301	--	56160290	56161275	-	Solyc11g073010.1.1	Solyc11g073010.1	--	--	56140396	56142300	-	17989	upstream
XLOC_011301	--	56160290	56161275	-	Solyc11g073040.1.1	Solyc11g073040.1	--	--	56158948	56159256	-	1033	upstream
XLOC_011301	--	56160290	56161275	-	Solyc11g072920.1.1	Solyc11g072920.1	--	--	56077525	56078850	-	81439	upstream
XLOC_011301	--	56160290	56161275	-	Solyc11g073190.1.1	Solyc11g073190.1	--	--	56240276	56247488	-	79000	downstream
XLOC_011301	--	56160290	56161275	-	Solyc11g073130.1.1	Solyc11g073130.1	--	--	56217059	56221383	+	55783	upstream
XLOC_011301	--	56160290	56161275	-	Solyc11g073070.1.1	Solyc11g073070.1	--	--	56180059	56180304	-	18783	downstream
XLOC_011301	--	56160290	56161275	-	Solyc11g073160.1.1	Solyc11g073160.1	--	--	56225747	56228491	+	64471	upstream
XLOC_011301	--	56160290	56161275	-	Solyc11g072980.1.1	Solyc11g072980.1	--	--	56123539	56124933	-	35356	upstream
XLOC_011301	--	56160290	56161275	-	Solyc11g073200.1.1	Solyc11g073200.1	--	--	56249288	56250817	-	88012	downstream
XLOC_011301	--	56160290	56161275	-	Solyc11g073100.1.1	Solyc11g073100.1	--	--	56196858	56197812	-	35582	downstream
XLOC_011301	--	56160290	56161275	-	Solyc11g073220.1.1	Solyc11g073220.1	--	--	56254801	56260117	+	93525	upstream
XLOC_011301	--	56160290	56161275	-	Solyc11g073020.1.1	Solyc11g073020.1	--	--	56151023	56152239	-	8050	upstream
XLOC_011301	--	56160290	56161275	-	Solyc11g073090.1.1	Solyc11g073090.1	--	--	56190340	56191329	-	29064	downstream
XLOC_011301	--	56160290	56161275	-	Solyc11g072990.1.1	Solyc11g072990.1	--	--	56127406	56128806	-	31483	upstream
XLOC_011301	--	56160290	56161275	-	Solyc11g073210.1.1	Solyc11g073210.1	--	--	56253099	56254339	+	91823	upstream
XLOC_011301	--	56160290	56161275	-	Solyc11g073150.1.1	Solyc11g073150.1	--	--	56223962	56225034	+	62686	upstream
XLOC_011301	--	56160290	56161275	-	Solyc11g072930.1.1	Solyc11g072930.1	--	--	56082816	56086981	+	73308	downstream
XLOC_011301	--	56160290	56161275	-	Solyc11g073120.1.1	Solyc11g073120.1	--	--	56213651	56214885	+	52375	upstream
XLOC_011301	--	56160290	56161275	-	Solyc11g072900.1.1	Solyc11g072900.1	--	--	56069542	56070422	-	89867	upstream
XLOC_011301	--	56160290	56161275	-	Solyc11g073170.1.1	Solyc11g073170.1	--	--	56229391	56229975	-	68115	downstream
XLOC_011301	--	56160290	56161275	-	Solyc11g072950.1.1	Solyc11g072950.1	--	--	56102661	56109794	-	50495	upstream
XLOC_011301	--	56160290	56161275	-	Solyc11g072970.1.1	Solyc11g072970.1	--	--	56114534	56120616	-	39673	upstream
XLOC_011301	--	56160290	56161275	-	Solyc11g073000.1.1	Solyc11g073000.1	--	--	56128887	56129302	+	30987	downstream
XLOC_011301	--	56160290	56161275	-	Solyc11g073140.1.1	Solyc11g073140.1	--	--	56222533	56222829	+	61257	upstream
XLOC_011301	--	56160290	56161275	-	Solyc11g073050.1.1	Solyc11g073050.1	--	--	56164984	56168738	+	3708	upstream
XLOC_011301	--	56160290	56161275	-	Solyc11g073080.1.1	Solyc11g073080.1	--	--	56185857	56189288	+	24581	upstream
XLOC_011217	--	54885184	54886705	-	Solyc11g071440.1.1	Solyc11g071440.1	--	--	54915090	54917222	-	28384	downstream
XLOC_011217	--	54885184	54886705	-	Solyc11g071520.1.1	Solyc11g071520.1	--	--	54966705	54968749	+	79999	upstream
XLOC_011217	--	54885184	54886705	-	Solyc11g071330.1.1	Solyc11g071330.1	--	--	54847186	54852691	+	32492	downstream
XLOC_011217	--	54885184	54886705	-	Solyc11g071340.1.1	Solyc11g071340.1	--	--	54853863	54858597	-	26586	upstream
XLOC_011217	--	54885184	54886705	-	Solyc11g071360.1.1	Solyc11g071360.1	--	--	54870619	54871424	-	13759	upstream
XLOC_011217	--	54885184	54886705	-	Solyc11g071380.1.1	Solyc11g071380.1	--	--	54875797	54876351	-	8832	upstream
XLOC_011217	--	54885184	54886705	-	Solyc11g071400.1.1	Solyc11g071400.1	--	--	54885900	54887592	+	-806	antisense
XLOC_011217	--	54885184	54886705	-	Solyc11g071390.1.1	Solyc11g071390.1	--	--	54881811	54883076	+	2107	downstream
XLOC_011217	--	54885184	54886705	-	Solyc11g071450.1.1	Solyc11g071450.1	--	--	54917422	54917671	+	30716	upstream
XLOC_011217	--	54885184	54886705	-	Solyc11g071320.1.1	Solyc11g071320.1	--	--	54845267	54846133	+	39050	downstream
XLOC_011217	--	54885184	54886705	-	Solyc11g071260.1.1	Solyc11g071260.1	--	--	54794646	54799169	-	86014	upstream
XLOC_011217	--	54885184	54886705	-	Solyc11g071420.1.1	Solyc11g071420.1	--	--	54902118	54905747	+	15412	upstream
XLOC_011217	--	54885184	54886705	-	Solyc11g071500.1.1	Solyc11g071500.1	--	--	54954826	54958185	+	68120	upstream
XLOC_011217	--	54885184	54886705	-	Solyc11g071550.1.1	Solyc11g071550.1	--	--	54980272	54983517	+	93566	upstream
XLOC_011217	--	54885184	54886705	-	Solyc11g071290.1.1	Solyc11g071290.1	--	--	54819572	54826199	+	58984	downstream
XLOC_011217	--	54885184	54886705	-	Solyc11g071560.1.1	Solyc11g071560.1	--	--	54984205	54985643	-	97499	downstream
XLOC_011217	--	54885184	54886705	-	Solyc11g071310.1.1	Solyc11g071310.1	--	--	54838022	54841371	-	43812	upstream
XLOC_011217	--	54885184	54886705	-	Solyc11g071280.1.1	Solyc11g071280.1	--	--	54809918	54813405	-	71778	upstream
XLOC_011217	--	54885184	54886705	-	Solyc11g071490.1.1	Solyc11g071490.1	--	--	54945948	54948419	+	59242	upstream
XLOC_011217	--	54885184	54886705	-	Solyc11g071530.1.1	Solyc11g071530.1	--	--	54969673	54970290	-	82967	downstream
XLOC_011217	--	54885184	54886705	-	Solyc11g071460.1.1	Solyc11g071460.1	--	--	54919307	54921453	-	32601	downstream
XLOC_011217	--	54885184	54886705	-	Solyc11g071410.1.1	Solyc11g071410.1	--	--	54896111	54900082	+	9405	upstream
XLOC_011217	--	54885184	54886705	-	Solyc11g071430.1.1	Solyc11g071430.1	--	--	54910177	54913966	+	23471	upstream
XLOC_011217	--	54885184	54886705	-	Solyc11g071270.1.1	Solyc11g071270.1	--	--	54800949	54808782	-	76401	upstream
XLOC_011217	--	54885184	54886705	-	Solyc11g071300.1.1	Solyc11g071300.1	--	--	54826832	54834168	-	51015	upstream
XLOC_011217	--	54885184	54886705	-	Solyc11g071470.1.1	Solyc11g071470.1	--	--	54930183	54931514	+	43477	upstream
XLOC_011217	--	54885184	54886705	-	Solyc11g071370.1.1	Solyc11g071370.1	--	--	54873607	54875130	+	10053	downstream
XLOC_011217	--	54885184	54886705	-	Solyc11g071250.1.1	Solyc11g071250.1	--	--	54781753	54787477	-	97706	upstream
XLOC_011217	--	54885184	54886705	-	Solyc11g071480.1.1	Solyc11g071480.1	--	--	54932866	54934197	-	46160	downstream
XLOC_011217	--	54885184	54886705	-	Solyc11g071510.1.1	Solyc11g071510.1	--	--	54961415	54965868	+	74709	upstream
XLOC_011217	--	54885184	54886705	-	Solyc11g071540.1.1	Solyc11g071540.1	--	--	54973845	54978257	+	87139	upstream
XLOC_011217	--	54885184	54886705	-	Solyc11g071350.1.1	Solyc11g071350.1	--	--	54861778	54864873	+	20310	downstream
XLOC_013892	--	49601599	49603962	-	Solyc12g037950.1.1	Solyc12g037950.1	--	--	49653233	49659081	-	49270	downstream
[truncated: 26,128 more rows]

## Sheet: Sheet2
																				Table S2.lncRNA-mRNA pairs were identified by cis-regulation
																				lncRNA_ID	lncRNA_Gene_ID	lncRNA_Gene_Symbol	mRNA_ID	mRNA_Gene_ID	mRNA_Gene_Symbol	mRNA_Gene_Description	Pearson_correlation	Pvalue
																				LNC_001934	XLOC_035733	--	Solyc07g043630.1.1	Solyc07g043630.1	--	--	0.961756	6.04174e-07
																				LNC_001934	XLOC_035733	--	Solyc04g082630.2.1	Solyc04g082630.2	--	--	0.969587	1.94708e-07
																				LNC_001934	XLOC_035733	--	Solyc02g062730.2.1	Solyc02g062730.2	--	--	0.952209	1.81157e-06
																				LNC_001934	XLOC_035733	--	Solyc08g068440.2.1	Solyc08g068440.2	--	--	0.954061	1.4915e-06
																				LNC_001934	XLOC_035733	--	Solyc10g080870.2.1	Solyc10g080870.2	--	--	0.952846	1.69588e-06
																				LNC_000548	XLOC_010669	--	Solyc12g006060.1.1	Solyc12g006060.1	--	--	0.958317	9.23914e-07
																				LNC_000548	XLOC_010669	--	Solyc09g009100.2.1	Solyc09g009100.2	--	--	0.969742	1.89863e-07
																				LNC_000548	XLOC_010669	--	Solyc06g065640.2.1	Solyc06g065640.2	--	--	0.954995	1.34808e-06
																				LNC_000548	XLOC_010669	--	Solyc02g086170.2.1	Solyc02g086170.2	--	--	0.954633	1.40228e-06
																				LNC_000548	XLOC_010669	--	Solyc07g056120.2.1	Solyc07g056120.2	--	--	0.955408	1.28814e-06
																				LNC_000548	XLOC_010669	--	Solyc10g079580.1.1	Solyc10g079580.1	--	--	0.966593	3.09818e-07
																				LNC_000548	XLOC_010669	--	Solyc03g117060.2.1	Solyc03g117060.2	--	--	0.971522	1.40623e-07
																				LNC_000548	XLOC_010669	--	Solyc10g006770.2.1	Solyc10g006770.2	--	--	0.964851	3.98269e-07
																				LNC_000548	XLOC_010669	--	Solyc01g104510.2.1	Solyc01g104510.2	MSI1	WD-40 repeat-containing protein MSI1 [Source:UniProtKB/Swiss-Prot;Acc:O22466]	-0.954925	1.35833e-06
																				LNC_000548	XLOC_010669	--	Solyc05g013390.1.1	Solyc05g013390.1	--	--	0.969086	2.11103e-07
																				LNC_000548	XLOC_010669	--	Solyc04g008540.2.1	Solyc04g008540.2	--	--	0.953176	1.63833e-06
																				LNC_000548	XLOC_010669	--	Solyc05g051590.2.1	Solyc05g051590.2	--	--	0.950566	2.13917e-06
																				LNC_000548	XLOC_010669	--	Solyc06g066380.1.1	Solyc06g066380.1	--	--	0.958754	8.77175e-07
																				LNC_000548	XLOC_010669	--	Solyc02g064600.2.1	Solyc02g064600.2	--	--	0.958642	8.88926e-07
																				LNC_000548	XLOC_010669	--	Solyc02g062180.2.1	Solyc02g062180.2	--	--	0.954213	1.46731e-06
																				LNC_000548	XLOC_010669	--	Solyc01g107490.1.1	Solyc01g107490.1	--	--	0.964185	4.36985e-07
																				LNC_000548	XLOC_010669	--	Solyc08g080540.2.1	Solyc08g080540.2	--	--	0.963511	4.79161e-07
																				LNC_000548	XLOC_010669	--	Solyc04g076560.2.1	Solyc04g076560.2	--	--	0.951508	1.94609e-06
																				LNC_000548	XLOC_010669	--	Solyc06g082370.2.1	Solyc06g082370.2	--	--	0.95158	1.93196e-06
																				LNC_000548	XLOC_010669	--	Solyc01g049770.2.1	Solyc01g049770.2	--	--	0.962823	5.2542e-07
																				LNC_000548	XLOC_010669	--	Solyc08g007470.1.1	Solyc08g007470.1	--	--	0.952458	1.76574e-06
																				LNC_000548	XLOC_010669	--	Solyc03g114050.2.1	Solyc03g114050.2	--	--	0.950267	2.20362e-06
																				LNC_000548	XLOC_010669	--	Solyc05g053710.2.1	Solyc05g053710.2	--	--	0.961879	5.94643e-07
																				LNC_000548	XLOC_010669	--	Solyc07g008810.1.1	Solyc07g008810.1	--	--	0.980588	2.10125e-08
																				LNC_000548	XLOC_010669	--	Solyc02g086750.1.1	Solyc02g086750.1	--	--	0.957642	1.00004e-06
																				LNC_000548	XLOC_010669	--	Solyc11g013260.1.1	Solyc11g013260.1	--	--	0.963424	4.84786e-07
																				LNC_000548	XLOC_010669	--	Solyc02g088110.2.1	Solyc02g088110.2	--	--	0.96229	5.63669e-07
																				LNC_000548	XLOC_010669	--	Solyc06g059900.2.1	Solyc06g059900.2	--	--	0.976008	6.01324e-08
																				LNC_000548	XLOC_010669	--	Solyc04g080180.1.1	Solyc04g080180.1	--	--	-0.954531	1.41787e-06
																				LNC_000548	XLOC_010669	--	Solyc01g056340.2.1	Solyc01g056340.2	DET1	Light-mediated development protein DET1 [Source:UniProtKB/Swiss-Prot;Acc:Q9ZNU6]	0.96756	2.67923e-07
																				LNC_000548	XLOC_010669	--	Solyc02g076810.2.1	Solyc02g076810.2	--	--	0.953784	1.53626e-06
																				LNC_000548	XLOC_010669	--	Solyc06g051660.1.1	Solyc06g051660.1	--	--	0.960875	6.76105e-07
																				LNC_000548	XLOC_010669	--	Solyc11g005640.1.1	Solyc11g005640.1	--	--	0.954228	1.46497e-06
																				LNC_000548	XLOC_010669	--	Solyc09g019970.2.1	Solyc09g019970.2	--	--	0.950263	2.20453e-06
																				LNC_000548	XLOC_010669	--	Solyc12g009810.1.1	Solyc12g009810.1	--	--	0.955934	1.2151e-06
																				LNC_000548	XLOC_010669	--	Solyc08g067470.2.1	Solyc08g067470.2	--	--	0.962131	5.75495e-07
																				LNC_000257	XLOC_005762	--	Solyc06g035450.2.1	Solyc06g035450.2	--	--	0.961867	5.95605e-07
																				LNC_000257	XLOC_005762	--	Solyc10g024370.1.1	Solyc10g024370.1	--	--	-0.965689	3.53507e-07
																				LNC_002191	XLOC_040267	--	Solyc03g096240.1.1	Solyc03g096240.1	--	--	0.995731	1.10838e-11
																				LNC_002191	XLOC_040267	--	Solyc11g011690.1.1	Solyc11g011690.1	--	--	0.995731	1.10838e-11
																				LNC_002191	XLOC_040267	--	Solyc10g074760.1.1	Solyc10g074760.1	--	--	0.995731	1.10838e-11
																				LNC_002191	XLOC_040267	--	Solyc06g048660.1.1	Solyc06g048660.1	--	--	0.995731	1.10838e-11
																				LNC_002191	XLOC_040267	--	Solyc10g050770.1.1	Solyc10g050770.1	--	--	0.995731	1.10838e-11
																				LNC_002191	XLOC_040267	--	Solyc09g082550.2.1	Solyc09g082550.2	--	--	0.955824	1.23004e-06
																				LNC_002191	XLOC_040267	--	Solyc01g111030.1.1	Solyc01g111030.1	--	--	0.952845	1.69611e-06
																				LNC_002191	XLOC_040267	--	Solyc01g094710.1.1	Solyc01g094710.1	--	--	0.995731	1.10838e-11
																				LNC_002191	XLOC_040267	--	Solyc01g010350.2.1	Solyc01g010350.2	--	--	0.995731	1.10838e-11
																				LNC_002191	XLOC_040267	--	Solyc08g023660.2.1	Solyc08g023660.2	--	--	0.978845	3.22069e-08
																				LNC_002191	XLOC_040267	--	Solyc05g008720.1.1	Solyc05g008720.1	--	--	0.995731	1.10838e-11
																				LNC_002191	XLOC_040267	--	Solyc12g036930.1.1	Solyc12g036930.1	--	--	0.995731	1.10838e-11
																				LNC_002191	XLOC_040267	--	Solyc03g115600.2.1	Solyc03g115600.2	--	--	0.962572	5.43209e-07
																				LNC_002191	XLOC_040267	--	Solyc01g108630.2.1	Solyc01g108630.2	--	--	0.960064	7.48118e-07
																				LNC_002191	XLOC_040267	--	Solyc11g066010.1.1	Solyc11g066010.1	--	--	0.995731	1.10838e-11
																				LNC_002191	XLOC_040267	--	Solyc04g074260.1.1	Solyc04g074260.1	--	--	0.995731	1.10838e-11
																				LNC_002191	XLOC_040267	--	Solyc03g078170.1.1	Solyc03g078170.1	--	--	0.995731	1.10838e-11
																				LNC_002191	XLOC_040267	--	Solyc02g071610.2.1	Solyc02g071610.2	--	--	0.958856	8.66504e-07
																				LNC_002191	XLOC_040267	--	Solyc02g032320.1.1	Solyc02g032320.1	--	--	0.995731	1.10838e-11
																				LNC_002191	XLOC_040267	--	Solyc04g007770.2.1	Solyc04g007770.2	--	--	0.966808	3.00078e-07
																				LNC_002191	XLOC_040267	--	Solyc03g113280.2.1	Solyc03g113280.2	--	--	0.961359	6.3582e-07
																				LNC_002191	XLOC_040267	--	Solyc07g053240.2.1	Solyc07g053240.2	--	--	0.995731	1.10838e-11
																				LNC_002191	XLOC_040267	--	Solyc11g069650.1.1	Solyc11g069650.1	--	--	0.995731	1.10838e-11
																				LNC_002191	XLOC_040267	--	Solyc09g056020.1.1	Solyc09g056020.1	--	--	0.995731	1.10838e-11
																				LNC_002191	XLOC_040267	--	Solyc12g017880.1.1	Solyc12g017880.1	--	--	0.954469	1.42746e-06
																				LNC_002191	XLOC_040267	--	Solyc04g082370.1.1	Solyc04g082370.1	--	--	0.995731	1.10838e-11
																				LNC_002191	XLOC_040267	--	Solyc04g058100.2.1	Solyc04g058100.2	-	Metallothionein-like protein type 2 [Source:UniProtKB/Swiss-Prot;Acc:Q43512]	0.995731	1.10838e-11
																				LNC_002191	XLOC_040267	--	Solyc08g062830.1.1	Solyc08g062830.1	--	--	0.995731	1.10838e-11
																				LNC_002191	XLOC_040267	--	Solyc09g057590.2.1	Solyc09g057590.2	--	--	0.995731	1.10838e-11
																				LNC_002191	XLOC_040267	--	Solyc08g079130.1.1	Solyc08g079130.1	--	--	0.995731	1.10838e-11
																				LNC_002191	XLOC_040267	--	Solyc05g042010.1.1	Solyc05g042010.1	--	--	0.995731	1.10838e-11
																				LNC_002191	XLOC_040267	--	Solyc06g048680.1.1	Solyc06g048680.1	--	--	0.995731	1.10838e-11
																				LNC_002191	XLOC_040267	--	Solyc06g051600.1.1	Solyc06g051600.1	--	--	0.995731	1.10838e-11
																				LNC_002191	XLOC_040267	--	Solyc01g104780.2.1	Solyc01g104780.2	--	--	0.96807	2.47728e-07
																				LNC_002191	XLOC_040267	--	Solyc04g049150.1.1	Solyc04g049150.1	--	--	0.995731	1.10838e-11
																				LNC_002191	XLOC_040267	--	Solyc08g079100.2.1	Solyc08g079100.2	--	--	0.961431	6.30008e-07
																				LNC_002191	XLOC_040267	--	Solyc04g055230.1.1	Solyc04g055230.1	--	--	0.995731	1.10838e-11
																				LNC_002191	XLOC_040267	--	Solyc06g008870.2.1	Solyc06g008870.2	--	--	0.954464	1.42823e-06
																				LNC_002191	XLOC_040267	--	Solyc10g083820.1.1	Solyc10g083820.1	--	--	0.995731	1.10838e-11
																				LNC_002191	XLOC_040267	--	Solyc04g007780.2.1	Solyc04g007780.2	--	--	0.962113	5.76844e-07
																				LNC_002191	XLOC_040267	--	Solyc01g107950.1.1	Solyc01g107950.1	--	--	0.995731	1.10838e-11
																				LNC_002191	XLOC_040267	--	Solyc02g093070.2.1	Solyc02g093070.2	--	--	0.959133	8.38118e-07
																				LNC_002191	XLOC_040267	--	Solyc09g098320.1.1	Solyc09g098320.1	--	--	0.971085	1.51648e-07
																				LNC_002191	XLOC_040267	--	Solyc06g007440.2.1	Solyc06g007440.2	--	--	0.979956	2.46398e-08
																				LNC_002191	XLOC_040267	--	Solyc01g008710.2.1	Solyc01g008710.2	MAN4	Mannan endo-1,4-beta-mannosidase 4 [Source:UniProtKB/Swiss-Prot;Acc:Q8L5J1]	0.990418	6.26041e-10
																				LNC_002191	XLOC_040267	--	Solyc12g005700.1.1	Solyc12g005700.1	--	--	0.976505	5.42006e-08
																				LNC_002191	XLOC_040267	--	Solyc12g056430.1.1	Solyc12g056430.1	--	--	0.995731	1.10838e-11
																				LNC_002191	XLOC_040267	--	Solyc08g048570.1.1	Solyc08g048570.1	--	--	0.995731	1.10838e-11
																				LNC_002191	XLOC_040267	--	Solyc01g095960.2.1	Solyc01g095960.2	--	--	0.971644	1.37672e-07
																				LNC_002191	XLOC_040267	--	Solyc06g005400.1.1	Solyc06g005400.1	--	--	0.995731	1.10838e-11
																				LNC_002191	XLOC_040267	--	Solyc02g093580.2.1	Solyc02g093580.2	--	--	0.960679	6.92983e-07
																				LNC_002191	XLOC_040267	--	Solyc07g032680.1.1	Solyc07g032680.1	--	--	0.995731	1.10838e-11
																				LNC_002191	XLOC_040267	--	Solyc05g014090.1.1	Solyc05g014090.1	--	--	0.96519	3.79661e-07
																				LNC_002191	XLOC_040267	--	Solyc02g065240.2.1	Solyc02g065240.2	--	--	0.969837	1.86909e-07
																				LNC_002191	XLOC_040267	--	Solyc11g007190.1.1	Solyc11g007190.1	--	--	0.966893	2.9631e-07
																				LNC_001852	XLOC_034297	--	Solyc05g018410.1.1	Solyc05g018410.1	--	--	-0.959534	7.98357e-07
																				LNC_001852	XLOC_034297	--	Solyc11g011230.1.1	Solyc11g011230.1	--	--	0.97291	1.09788e-07
																				LNC_001852	XLOC_034297	--	Solyc01g056860.1.1	Solyc01g056860.1	--	--	0.993123	1.19775e-10
																				LNC_001852	XLOC_034297	--	Solyc12g035520.1.1	Solyc12g035520.1	--	--	0.965958	3.40034e-07
																				LNC_001852	XLOC_034297	--	Solyc06g009490.2.1	Solyc06g009490.2	--	--	0.976838	5.04998e-08
																				LNC_001852	XLOC_034297	--	Solyc01g056740.1.1	Solyc01g056740.1	--	--	0.967455	2.7225e-07
																				LNC_001852	XLOC_034297	--	Solyc07g025370.2.1	Solyc07g025370.2	--	--	0.974472	8.18038e-08
																				LNC_001577	XLOC_029032	--	Solyc04g011390.1.1	Solyc04g011390.1	-	Histone H4 [Source:UniProtKB/Swiss-Prot;Acc:P35057]	0.9524	1.77633e-06
																				LNC_001577	XLOC_029032	--	Solyc06g074790.1.1	Solyc06g074790.1	H2B-1	Histone H2B.1 [Source:UniProtKB/Swiss-Prot;Acc:O65821]	0.95709	1.06595e-06
																				LNC_001577	XLOC_029032	--	Solyc03g121980.2.1	Solyc03g121980.2	--	--	-0.950766	2.0971e-06
																				LNC_001577	XLOC_029032	--	Solyc10g049470.1.1	Solyc10g049470.1	--	--	0.957706	9.92634e-07
																				LNC_001577	XLOC_029032	--	Solyc03g121400.1.1	Solyc03g121400.1	--	--	-0.967263	2.80281e-07
																				LNC_001577	XLOC_029032	--	Solyc02g085820.2.1	Solyc02g085820.2	--	--	-0.986818	3.06662e-09
																				LNC_001577	XLOC_029032	--	Solyc09g011210.2.1	Solyc09g011210.2	--	--	-0.953192	1.63549e-06
																				LNC_001576	XLOC_029030	--	Solyc05g046140.2.1	Solyc05g046140.2	--	--	0.97817	3.76374e-08
																				LNC_001576	XLOC_029030	--	Solyc01g097900.1.1	Solyc01g097900.1	--	--	0.97817	3.76374e-08
																				LNC_001576	XLOC_029030	--	Solyc07g056100.1.1	Solyc07g056100.1	--	--	0.97817	3.76374e-08
																				LNC_001576	XLOC_029030	--	Solyc06g072210.1.1	Solyc06g072210.1	--	--	0.97817	3.76374e-08
																				LNC_001576	XLOC_029030	--	Solyc02g085260.1.1	Solyc02g085260.1	--	--	0.97817	3.76374e-08
																				LNC_001576	XLOC_029030	--	Solyc12g097050.1.1	Solyc12g097050.1	--	--	0.97817	3.76374e-08
																				LNC_001576	XLOC_029030	--	Solyc02g079280.2.1	Solyc02g079280.2	--	--	0.958329	9.22654e-07
																				LNC_001576	XLOC_029030	--	Solyc03g025760.2.1	Solyc03g025760.2	--	--	0.976752	5.14393e-08
																				LNC_001576	XLOC_029030	--	Solyc08g016760.1.1	Solyc08g016760.1	--	--	0.97817	3.76374e-08
																				LNC_001576	XLOC_029030	--	Solyc05g046240.1.1	Solyc05g046240.1	--	--	0.97817	3.76374e-08
																				LNC_001576	XLOC_029030	--	Solyc10g050510.1.1	Solyc10g050510.1	--	--	0.97817	3.76374e-08
																				LNC_001576	XLOC_029030	--	Solyc01g087180.2.1	Solyc01g087180.2	--	--	0.980944	1.91667e-08
																				LNC_001576	XLOC_029030	--	Solyc01g108710.2.1	Solyc01g108710.2	--	--	0.955132	1.3279e-06
																				LNC_001576	XLOC_029030	--	Solyc05g054890.2.1	Solyc05g054890.2	--	--	0.970946	1.55281e-07
																				LNC_001576	XLOC_029030	--	Solyc07g064140.1.1	Solyc07g064140.1	--	--	0.97817	3.76374e-08
																				LNC_001576	XLOC_029030	--	Solyc12g056380.1.1	Solyc12g056380.1	--	--	0.97817	3.76374e-08
																				LNC_001576	XLOC_029030	--	Solyc08g016020.2.1	Solyc08g016020.2	--	--	0.978156	3.77643e-08
																				LNC_001576	XLOC_029030	--	Solyc02g084090.1.1	Solyc02g084090.1	--	--	0.967142	2.85464e-07
																				LNC_001576	XLOC_029030	--	Solyc07g066360.1.1	Solyc07g066360.1	--	--	0.959524	7.99345e-07
																				LNC_001576	XLOC_029030	--	Solyc01g057500.1.1	Solyc01g057500.1	--	--	0.97817	3.76374e-08
																				LNC_001576	XLOC_029030	--	Solyc09g075700.1.1	Solyc09g075700.1	--	--	0.950101	2.23994e-06
																				LNC_001576	XLOC_029030	--	Solyc01g057710.1.1	Solyc01g057710.1	--	--	0.97817	3.76374e-08
																				LNC_001576	XLOC_029030	--	Solyc09g075210.2.1	Solyc09g075210.2	--	--	0.972338	1.21769e-07
																				LNC_001576	XLOC_029030	--	Solyc09g097760.2.1	Solyc09g097760.2	--	--	0.978427	3.54896e-08
																				LNC_001576	XLOC_029030	--	Solyc08g067540.1.1	Solyc08g067540.1	--	--	0.97817	3.76374e-08
																				LNC_001576	XLOC_029030	--	Solyc05g043240.1.1	Solyc05g043240.1	--	--	0.97817	3.76374e-08
																				LNC_001576	XLOC_029030	--	Solyc10g005460.2.1	Solyc10g005460.2	--	--	0.976342	5.60978e-08
																				LNC_001576	XLOC_029030	--	Solyc10g009470.1.1	Solyc10g009470.1	--	--	0.97817	3.76374e-08
																				LNC_001576	XLOC_029030	--	Solyc01g109230.2.1	Solyc01g109230.2	--	--	0.960499	7.08716e-07
																				LNC_001576	XLOC_029030	--	Solyc06g051610.1.1	Solyc06g051610.1	--	--	0.97817	3.76374e-08
																				LNC_001576	XLOC_029030	--	Solyc10g076400.1.1	Solyc10g076400.1	--	--	0.96802	2.49668e-07
																				LNC_001576	XLOC_029030	--	Solyc05g007920.2.1	Solyc05g007920.2	--	--	0.97817	3.76374e-08
																				LNC_001576	XLOC_029030	--	Solyc07g025220.1.1	Solyc07g025220.1	--	--	0.980456	2.17326e-08
																				LNC_001576	XLOC_029030	--	Solyc03g007790.2.1	Solyc03g007790.2	--	--	0.971918	1.31217e-07
																				LNC_001576	XLOC_029030	--	Solyc03g070440.2.1	Solyc03g070440.2	--	--	0.975593	6.54767e-08
																				LNC_001576	XLOC_029030	--	Solyc09g092700.2.1	Solyc09g092700.2	--	--	0.97817	3.76374e-08
																				LNC_001576	XLOC_029030	--	Solyc10g006620.1.1	Solyc10g006620.1	--	--	0.97817	3.76374e-08
																				LNC_001576	XLOC_029030	--	Solyc08g007720.1.1	Solyc08g007720.1	--	--	0.97817	3.76374e-08
																				LNC_001576	XLOC_029030	--	Solyc05g049920.1.1	Solyc05g049920.1	--	--	0.97817	3.76374e-08
																				LNC_001576	XLOC_029030	--	Solyc02g037580.1.1	Solyc02g037580.1	--	--	0.97817	3.76374e-08
																				LNC_001576	XLOC_029030	--	Solyc01g103060.2.1	Solyc01g103060.2	--	--	0.954996	1.34781e-06
																				LNC_001576	XLOC_029030	--	Solyc02g032830.1.1	Solyc02g032830.1	--	--	0.97817	3.76374e-08
																				LNC_001576	XLOC_029030	--	Solyc02g071650.1.1	Solyc02g071650.1	--	--	0.97817	3.76374e-08
																				LNC_001576	XLOC_029030	--	Solyc09g011100.1.1	Solyc09g011100.1	--	--	0.97817	3.76374e-08
																				LNC_001576	XLOC_029030	--	Solyc10g054270.1.1	Solyc10g054270.1	--	--	0.97817	3.76374e-08
																				LNC_001576	XLOC_029030	--	Solyc03g006540.2.1	Solyc03g006540.2	--	--	0.97817	3.76374e-08
																				LNC_001576	XLOC_029030	--	Solyc12g021330.1.1	Solyc12g021330.1	--	--	0.97817	3.76374e-08
																				LNC_001576	XLOC_029030	--	Solyc06g064670.1.1	Solyc06g064670.1	--	--	0.97817	3.76374e-08
																				LNC_001576	XLOC_029030	--	Solyc11g010940.1.1	Solyc11g010940.1	--	--	0.97817	3.76374e-08
																				LNC_001576	XLOC_029030	--	Solyc01g099510.2.1	Solyc01g099510.2	--	--	0.97817	3.76374e-08
																				LNC_001576	XLOC_029030	--	Solyc04g078180.1.1	Solyc04g078180.1	--	--	0.97817	3.76374e-08
																				LNC_001576	XLOC_029030	--	Solyc04g018170.1.1	Solyc04g018170.1	--	--	0.97817	3.76374e-08
																				LNC_001576	XLOC_029030	--	Solyc07g017590.1.1	Solyc07g017590.1	--	--	0.97817	3.76374e-08
																				LNC_001576	XLOC_029030	--	Solyc08g082700.2.1	Solyc08g082700.2	--	--	0.959222	8.29155e-07
																				LNC_001576	XLOC_029030	--	Solyc02g093090.1.1	Solyc02g093090.1	--	--	0.968819	2.20274e-07
																				LNC_001576	XLOC_029030	--	Solyc02g069730.2.1	Solyc02g069730.2	--	--	0.966079	3.34117e-07
																				LNC_001576	XLOC_029030	--	Solyc04g005000.1.1	Solyc04g005000.1	--	--	0.97817	3.76374e-08
																				LNC_001576	XLOC_029030	--	Solyc07g005630.2.1	Solyc07g005630.2	--	--	0.95835	9.20354e-07
																				LNC_001576	XLOC_029030	--	Solyc01g088830.2.1	Solyc01g088830.2	--	--	0.968667	2.25658e-07
																				lncRNA_ID	lncRNA_Gene_ID	lncRNA_Gene_Symbol	mRNA_ID	mRNA_Gene_ID	mRNA_Gene_Symbol	mRNA_Gene_Description	Pearson_correlation	Pvalue
																				LNC_001934	XLOC_035733	--	Solyc07g043630.1.2	Solyc07g043630.2	--	--	0.910639	2.91022e-08
																				LNC_001934	XLOC_035733	--	Solyc04g082630.2.2	Solyc04g082630.3	--	--	0.910963	2.41508e-08
																				LNC_001934	XLOC_035733	--	Solyc02g062730.2.2	Solyc02g062730.3	--	--	0.911286	1.91995e-08
																				LNC_001934	XLOC_035733	--	Solyc08g068440.2.2	Solyc08g068440.3	--	--	0.911609	1.42482e-08
																				LNC_001934	XLOC_035733	--	Solyc10g080870.2.2	Solyc10g080870.3	--	--	0.911933	9.29692e-09
																				LNC_000548	XLOC_010669	--	Solyc12g006060.1.2	Solyc12g006060.2	--	--	0.912256	4.34561e-09
																				LNC_000548	XLOC_010669	--	Solyc09g009100.2.2	Solyc09g009100.3	--	--	0.912579	-6.05701e-10
																				LNC_000548	XLOC_010669	--	Solyc06g065640.2.2	Solyc06g065640.3	--	--	0.912903	-5.55701e-09
																				LNC_000548	XLOC_010669	--	Solyc02g086170.2.2	Solyc02g086170.3	--	--	0.913226	-1.05083e-08
																				LNC_000548	XLOC_010669	--	Solyc07g056120.2.2	Solyc07g056120.3	--	--	0.913549	-1.54596e-08
																				LNC_000548	XLOC_010669	--	Solyc10g079580.1.2	Solyc10g079580.2	--	--	0.913873	-2.04109e-08
																				LNC_000548	XLOC_010669	--	Solyc03g117060.2.2	Solyc03g117060.3	--	--	0.914196	-2.53623e-08
																				LNC_000548	XLOC_010669	--	Solyc10g006770.2.2	Solyc10g006770.3	--	--	0.914519	-3.03136e-08
																				LNC_000548	XLOC_010669	--	Solyc01g104510.2.2	Solyc01g104510.3	MSI2	WD-40 repeat-containing protein MSI1 [Source:UniProtKB/Swiss-Prot;Acc:O22467]	0.914843	-3.52649e-08
																				LNC_000548	XLOC_010669	--	Solyc05g013390.1.2	Solyc05g013390.2	--	--	0.915166	-4.02162e-08
																				LNC_000548	XLOC_010669	--	Solyc04g008540.2.2	Solyc04g008540.3	--	--	0.915489	-4.51675e-08
																				LNC_000548	XLOC_010669	--	Solyc05g051590.2.2	Solyc05g051590.3	--	--	0.915813	-5.01188e-08
																				LNC_000548	XLOC_010669	--	Solyc06g066380.1.2	Solyc06g066380.2	--	--	0.916136	-5.50701e-08
																				LNC_000548	XLOC_010669	--	Solyc02g064600.2.2	Solyc02g064600.3	--	--	0.916459	-6.00214e-08
																				LNC_000548	XLOC_010669	--	Solyc02g062180.2.2	Solyc02g062180.3	--	--	0.916783	-6.49727e-08
																				LNC_000548	XLOC_010669	--	Solyc01g107490.1.2	Solyc01g107490.2	--	--	0.917106	-6.9924e-08
																				LNC_000548	XLOC_010669	--	Solyc08g080540.2.2	Solyc08g080540.3	--	--	0.917429	-7.48754e-08
																				LNC_000548	XLOC_010669	--	Solyc04g076560.2.2	Solyc04g076560.3	--	--	0.917753	-7.98267e-08
																				LNC_000548	XLOC_010669	--	Solyc06g082370.2.2	Solyc06g082370.3	--	--	0.918076	-8.4778e-08
																				LNC_000548	XLOC_010669	--	Solyc01g049770.2.2	Solyc01g049770.3	--	--	0.918399	-8.97293e-08
																				LNC_000548	XLOC_010669	--	Solyc08g007470.1.2	Solyc08g007470.2	--	--	0.918723	-9.46806e-08
																				LNC_000548	XLOC_010669	--	Solyc03g114050.2.2	Solyc03g114050.3	--	--	0.919046	-9.96319e-08
																				LNC_000548	XLOC_010669	--	Solyc05g053710.2.2	Solyc05g053710.3	--	--	0.919369	-1.04583e-07
																				LNC_000548	XLOC_010669	--	Solyc07g008810.1.2	Solyc07g008810.2	--	--	0.919693	-1.09535e-07
																				LNC_000548	XLOC_010669	--	Solyc02g086750.1.2	Solyc02g086750.2	--	--	0.920016	-1.14486e-07
																				LNC_000548	XLOC_010669	--	Solyc11g013260.1.2	Solyc11g013260.2	--	--	0.920339	-1.19437e-07
																				LNC_000548	XLOC_010669	--	Solyc02g088110.2.2	Solyc02g088110.3	--	--	0.920663	-1.24388e-07
																				LNC_000548	XLOC_010669	--	Solyc06g059900.2.2	Solyc06g059900.3	--	--	0.920986	-1.2934e-07
																				LNC_000548	XLOC_010669	--	Solyc04g080180.1.2	Solyc04g080180.2	--	--	0.921309	-1.34291e-07
																				LNC_000548	XLOC_010669	--	Solyc01g056340.2.2	Solyc01g056340.3	DET2	Light-mediated development protein DET1 [Source:UniProtKB/Swiss-Prot;Acc:Q9ZNU7]	0.921633	-1.39242e-07
																				LNC_000548	XLOC_010669	--	Solyc02g076810.2.2	Solyc02g076810.3	--	--	0.921956	-1.44194e-07
																				LNC_000548	XLOC_010669	--	Solyc06g051660.1.2	Solyc06g051660.2	--	--	0.922279	-1.49145e-07
																				LNC_000548	XLOC_010669	--	Solyc11g005640.1.2	Solyc11g005640.2	--	--	0.922603	-1.54096e-07
																				LNC_000548	XLOC_010669	--	Solyc09g019970.2.2	Solyc09g019970.3	--	--	0.922926	-1.59048e-07
																				LNC_000548	XLOC_010669	--	Solyc12g009810.1.2	Solyc12g009810.2	--	--	0.923249	-1.63999e-07
																				LNC_000548	XLOC_010669	--	Solyc08g067470.2.2	Solyc08g067470.3	--	--	0.923573	-1.6895e-07
																				LNC_000257	XLOC_005762	--	Solyc06g035450.2.2	Solyc06g035450.3	--	--	0.923896	-1.73902e-07
																				LNC_000257	XLOC_005762	--	Solyc10g024370.1.2	Solyc10g024370.2	--	--	0.924219	-1.78853e-07
																				LNC_002191	XLOC_040267	--	Solyc03g096240.1.2	Solyc03g096240.2	--	--	0.924543	-1.83804e-07
																				LNC_002191	XLOC_040267	--	Solyc11g011690.1.2	Solyc11g011690.2	--	--	0.924866	-1.88755e-07
																				LNC_002191	XLOC_040267	--	Solyc10g074760.1.2	Solyc10g074760.2	--	--	0.925189	-1.93707e-07
																				LNC_002191	XLOC_040267	--	Solyc06g048660.1.2	Solyc06g048660.2	--	--	0.925513	-1.98658e-07
																				LNC_002191	XLOC_040267	--	Solyc10g050770.1.2	Solyc10g050770.2	--	--	0.925836	-2.03609e-07
																				LNC_002191	XLOC_040267	--	Solyc09g082550.2.2	Solyc09g082550.3	--	--	0.926159	-2.08561e-07
																				LNC_002191	XLOC_040267	--	Solyc01g111030.1.2	Solyc01g111030.2	--	--	0.926483	-2.13512e-07
																				LNC_002191	XLOC_040267	--	Solyc01g094710.1.2	Solyc01g094710.2	--	--	0.926806	-2.18463e-07
																				LNC_002191	XLOC_040267	--	Solyc01g010350.2.2	Solyc01g010350.3	--	--	0.927129	-2.23415e-07
																				LNC_002191	XLOC_040267	--	Solyc08g023660.2.2	Solyc08g023660.3	--	--	0.927453	-2.28366e-07
																				LNC_002191	XLOC_040267	--	Solyc05g008720.1.2	Solyc05g008720.2	--	--	0.927776	-2.33317e-07
																				LNC_002191	XLOC_040267	--	Solyc12g036930.1.2	Solyc12g036930.2	--	--	0.928099	-2.38269e-07
																				LNC_002191	XLOC_040267	--	Solyc03g115600.2.2	Solyc03g115600.3	--	--	0.928423	-2.4322e-07
																				LNC_002191	XLOC_040267	--	Solyc01g108630.2.2	Solyc01g108630.3	--	--	0.928746	-2.48171e-07
																				LNC_002191	XLOC_040267	--	Solyc11g066010.1.2	Solyc11g066010.2	--	--	0.929069	-2.53123e-07
																				LNC_002191	XLOC_040267	--	Solyc04g074260.1.2	Solyc04g074260.2	--	--	0.929393	-2.58074e-07
																				LNC_002191	XLOC_040267	--	Solyc03g078170.1.2	Solyc03g078170.2	--	--	0.929716	-2.63025e-07
																				LNC_002191	XLOC_040267	--	Solyc02g071610.2.2	Solyc02g071610.3	--	--	0.930039	-2.67976e-07
																				LNC_002191	XLOC_040267	--	Solyc02g032320.1.2	Solyc02g032320.2	--	--	0.930363	-2.72928e-07
																				LNC_002191	XLOC_040267	--	Solyc04g007770.2.2	Solyc04g007770.3	--	--	0.930686	-2.77879e-07
																				LNC_002191	XLOC_040267	--	Solyc03g113280.2.2	Solyc03g113280.3	--	--	0.931009	-2.8283e-07
																				LNC_002191	XLOC_040267	--	Solyc07g053240.2.2	Solyc07g053240.3	--	--	0.931333	-2.87782e-07
																				LNC_002191	XLOC_040267	--	Solyc11g069650.1.2	Solyc11g069650.2	--	--	0.931656	-2.92733e-07
																				LNC_002191	XLOC_040267	--	Solyc09g056020.1.2	Solyc09g056020.2	--	--	0.931979	-2.97684e-07
																				LNC_002191	XLOC_040267	--	Solyc12g017880.1.2	Solyc12g017880.2	--	--	0.932303	-3.02636e-07
																				LNC_002191	XLOC_040267	--	Solyc04g082370.1.2	Solyc04g082370.2	--	--	0.932626	-3.07587e-07
																				LNC_002191	XLOC_040267	--	Solyc04g058100.2.2	Solyc04g058100.3	-	Metallothionein-like protein type 2 [Source:UniProtKB/Swiss-Prot;Acc:Q43513]	0.932949	-3.12538e-07
																				LNC_002191	XLOC_040267	--	Solyc08g062830.1.2	Solyc08g062830.2	--	--	0.933273	-3.1749e-07
																				LNC_002191	XLOC_040267	--	Solyc09g057590.2.2	Solyc09g057590.3	--	--	0.933596	-3.22441e-07
																				LNC_002191	XLOC_040267	--	Solyc08g079130.1.2	Solyc08g079130.2	--	--	0.933919	-3.27392e-07
																				LNC_002191	XLOC_040267	--	Solyc05g042010.1.2	Solyc05g042010.2	--	--	0.934243	-3.32343e-07
																				LNC_002191	XLOC_040267	--	Solyc06g048680.1.2	Solyc06g048680.2	--	--	0.934566	-3.37295e-07
																				LNC_002191	XLOC_040267	--	Solyc06g051600.1.2	Solyc06g051600.2	--	--	0.934889	-3.42246e-07
																				LNC_002191	XLOC_040267	--	Solyc01g104780.2.2	Solyc01g104780.3	--	--	0.935213	-3.47197e-07
																				LNC_002191	XLOC_040267	--	Solyc04g049150.1.2	Solyc04g049150.2	--	--	0.935536	-3.52149e-07
																				LNC_002191	XLOC_040267	--	Solyc08g079100.2.2	Solyc08g079100.3	--	--	0.935859	-3.571e-07
																				LNC_002191	XLOC_040267	--	Solyc04g055230.1.2	Solyc04g055230.2	--	--	0.936183	-3.62051e-07
																				LNC_002191	XLOC_040267	--	Solyc06g008870.2.2	Solyc06g008870.3	--	--	0.936506	-3.67003e-07
																				LNC_002191	XLOC_040267	--	Solyc10g083820.1.2	Solyc10g083820.2	--	--	0.936829	-3.71954e-07
																				LNC_002191	XLOC_040267	--	Solyc04g007780.2.2	Solyc04g007780.3	--	--	0.937153	-3.76905e-07
																				LNC_002191	XLOC_040267	--	Solyc01g107950.1.2	Solyc01g107950.2	--	--	0.937476	-3.81857e-07
																				LNC_002191	XLOC_040267	--	Solyc02g093070.2.2	Solyc02g093070.3	--	--	0.9378	-3.86808e-07
																				LNC_002191	XLOC_040267	--	Solyc09g098320.1.2	Solyc09g098320.2	--	--	0.938123	-3.91759e-07
																				LNC_002191	XLOC_040267	--	Solyc06g007440.2.2	Solyc06g007440.3	--	--	0.938446	-3.96711e-07
																				LNC_002191	XLOC_040267	--	Solyc01g008710.2.2	Solyc01g008710.3	MAN5	Mannan endo-1,4-beta-mannosidase 4 [Source:UniProtKB/Swiss-Prot;Acc:Q8L5J2]	0.93877	-4.01662e-07
																				LNC_002191	XLOC_040267	--	Solyc12g005700.1.2	Solyc12g005700.2	--	--	0.939093	-4.06613e-07
																				LNC_002191	XLOC_040267	--	Solyc12g056430.1.2	Solyc12g056430.2	--	--	0.939416	-4.11564e-07
																				LNC_002191	XLOC_040267	--	Solyc08g048570.1.2	Solyc08g048570.2	--	--	0.93974	-4.16516e-07
																				LNC_002191	XLOC_040267	--	Solyc01g095960.2.2	Solyc01g095960.3	--	--	0.940063	-4.21467e-07
																				LNC_002191	XLOC_040267	--	Solyc06g005400.1.2	Solyc06g005400.2	--	--	0.940386	-4.26418e-07
																				LNC_002191	XLOC_040267	--	Solyc02g093580.2.2	Solyc02g093580.3	--	--	0.94071	-4.3137e-07
																				LNC_002191	XLOC_040267	--	Solyc07g032680.1.2	Solyc07g032680.2	--	--	0.941033	-4.36321e-07
																				LNC_002191	XLOC_040267	--	Solyc05g014090.1.2	Solyc05g014090.2	--	--	0.941356	-4.41272e-07
																				LNC_002191	XLOC_040267	--	Solyc02g065240.2.2	Solyc02g065240.3	--	--	0.94168	-4.46224e-07
																				LNC_002191	XLOC_040267	--	Solyc11g007190.1.2	Solyc11g007190.2	--	--	0.942003	-4.51175e-07
																				LNC_001852	XLOC_034297	--	Solyc05g018410.1.2	Solyc05g018410.2	--	--	0.942326	-4.56126e-07
																				LNC_001852	XLOC_034297	--	Solyc11g011230.1.2	Solyc11g011230.2	--	--	0.94265	-4.61078e-07
																				LNC_001852	XLOC_034297	--	Solyc01g056860.1.2	Solyc01g056860.2	--	--	0.942973	-4.66029e-07
																				LNC_001852	XLOC_034297	--	Solyc12g035520.1.2	Solyc12g035520.2	--	--	0.943296	-4.7098e-07
																				LNC_001852	XLOC_034297	--	Solyc06g009490.2.2	Solyc06g009490.3	--	--	0.94362	-4.75931e-07
																				LNC_001852	XLOC_034297	--	Solyc01g056740.1.2	Solyc01g056740.2	--	--	0.943943	-4.80883e-07
																				LNC_001852	XLOC_034297	--	Solyc07g025370.2.2	Solyc07g025370.3	--	--	0.944266	-4.85834e-07
																				LNC_001577	XLOC_029032	--	Solyc04g011390.1.2	Solyc04g011390.2	-	Histone H4 [Source:UniProtKB/Swiss-Prot;Acc:P35058]	0.94459	-4.90785e-07
																				LNC_001577	XLOC_029032	--	Solyc06g074790.1.2	Solyc06g074790.2	H2B-2	Histone H2B.1 [Source:UniProtKB/Swiss-Prot;Acc:O65822]	0.944913	-4.95737e-07
																				LNC_001577	XLOC_029032	--	Solyc03g121980.2.2	Solyc03g121980.3	--	--	0.945236	-5.00688e-07
																				LNC_001577	XLOC_029032	--	Solyc10g049470.1.2	Solyc10g049470.2	--	--	0.94556	-5.05639e-07
																				LNC_001577	XLOC_029032	--	Solyc03g121400.1.2	Solyc03g121400.2	--	--	0.945883	-5.10591e-07
																				LNC_001577	XLOC_029032	--	Solyc02g085820.2.2	Solyc02g085820.3	--	--	0.946206	-5.15542e-07
																				LNC_001577	XLOC_029032	--	Solyc09g011210.2.2	Solyc09g011210.3	--	--	0.94653	-5.20493e-07
																				LNC_001576	XLOC_029030	--	Solyc05g046140.2.2	Solyc05g046140.3	--	--	0.946853	-5.25445e-07
																				LNC_001576	XLOC_029030	--	Solyc01g097900.1.2	Solyc01g097900.2	--	--	0.947176	-5.30396e-07
																				LNC_001576	XLOC_029030	--	Solyc07g056100.1.2	Solyc07g056100.2	--	--	0.9475	-5.35347e-07
																				LNC_001576	XLOC_029030	--	Solyc06g072210.1.2	Solyc06g072210.2	--	--	0.947823	-5.40298e-07
																				LNC_001576	XLOC_029030	--	Solyc02g085260.1.2	Solyc02g085260.2	--	--	0.948146	-5.4525e-07
																				LNC_001576	XLOC_029030	--	Solyc12g097050.1.2	Solyc12g097050.2	--	--	0.94847	-5.50201e-07
																				LNC_001576	XLOC_029030	--	Solyc02g079280.2.2	Solyc02g079280.3	--	--	0.948793	-5.55152e-07
																				LNC_001576	XLOC_029030	--	Solyc03g025760.2.2	Solyc03g025760.3	--	--	0.949116	-5.60104e-07
																				LNC_001576	XLOC_029030	--	Solyc08g016760.1.2	Solyc08g016760.2	--	--	0.94944	-5.65055e-07
																				LNC_001576	XLOC_029030	--	Solyc05g046240.1.2	Solyc05g046240.2	--	--	0.949763	-5.70006e-07
																				LNC_001576	XLOC_029030	--	Solyc10g050510.1.2	Solyc10g050510.2	--	--	0.950086	-5.74958e-07
																				LNC_001576	XLOC_029030	--	Solyc01g087180.2.2	Solyc01g087180.3	--	--	0.95041	-5.79909e-07
																				LNC_001576	XLOC_029030	--	Solyc01g108710.2.2	Solyc01g108710.3	--	--	0.950733	-5.8486e-07
																				LNC_001576	XLOC_029030	--	Solyc05g054890.2.2	Solyc05g054890.3	--	--	0.951056	-5.89812e-07
																				LNC_001576	XLOC_029030	--	Solyc07g064140.1.2	Solyc07g064140.2	--	--	0.95138	-5.94763e-07
																				LNC_001576	XLOC_029030	--	Solyc12g056380.1.2	Solyc12g056380.2	--	--	0.951703	-5.99714e-07
																				LNC_001576	XLOC_029030	--	Solyc08g016020.2.2	Solyc08g016020.3	--	--	0.952026	-6.04666e-07
																				LNC_001576	XLOC_029030	--	Solyc02g084090.1.2	Solyc02g084090.2	--	--	0.95235	-6.09617e-07
																				LNC_001576	XLOC_029030	--	Solyc07g066360.1.2	Solyc07g066360.2	--	--	0.952673	-6.14568e-07
																				LNC_001576	XLOC_029030	--	Solyc01g057500.1.2	Solyc01g057500.2	--	--	0.952996	-6.19519e-07
																				LNC_001576	XLOC_029030	--	Solyc09g075700.1.2	Solyc09g075700.2	--	--	0.95332	-6.24471e-07
																				LNC_001576	XLOC_029030	--	Solyc01g057710.1.2	Solyc01g057710.2	--	--	0.953643	-6.29422e-07
																				LNC_001576	XLOC_029030	--	Solyc09g075210.2.2	Solyc09g075210.3	--	--	0.953966	-6.34373e-07
																				LNC_001576	XLOC_029030	--	Solyc09g097760.2.2	Solyc09g097760.3	--	--	0.95429	-6.39325e-07
																				LNC_001576	XLOC_029030	--	Solyc08g067540.1.2	Solyc08g067540.2	--	--	0.954613	-6.44276e-07
																				LNC_001576	XLOC_029030	--	Solyc05g043240.1.2	Solyc05g043240.2	--	--	0.954936	-6.49227e-07
																				LNC_001576	XLOC_029030	--	Solyc10g005460.2.2	Solyc10g005460.3	--	--	0.95526	-6.54179e-07
																				LNC_001576	XLOC_029030	--	Solyc10g009470.1.2	Solyc10g009470.2	--	--	0.955583	-6.5913e-07
																				LNC_001576	XLOC_029030	--	Solyc01g109230.2.2	Solyc01g109230.3	--	--	0.955906	-6.64081e-07
																				LNC_001576	XLOC_029030	--	Solyc06g051610.1.2	Solyc06g051610.2	--	--	0.95623	-6.69033e-07
																				LNC_001576	XLOC_029030	--	Solyc10g076400.1.2	Solyc10g076400.2	--	--	0.956553	-6.73984e-07
																				LNC_001576	XLOC_029030	--	Solyc05g007920.2.2	Solyc05g007920.3	--	--	0.956876	-6.78935e-07
																				LNC_001576	XLOC_029030	--	Solyc07g025220.1.2	Solyc07g025220.2	--	--	0.9572	-6.83886e-07
																				LNC_001576	XLOC_029030	--	Solyc03g007790.2.2	Solyc03g007790.3	--	--	0.957523	-6.88838e-07
																				LNC_001576	XLOC_029030	--	Solyc03g070440.2.2	Solyc03g070440.3	--	--	0.957846	-6.93789e-07
																				LNC_001576	XLOC_029030	--	Solyc09g092700.2.2	Solyc09g092700.3	--	--	0.95817	-6.9874e-07
																				LNC_001576	XLOC_029030	--	Solyc10g006620.1.2	Solyc10g006620.2	--	--	0.958493	-7.03692e-07
																				LNC_001576	XLOC_029030	--	Solyc08g007720.1.2	Solyc08g007720.2	--	--	0.958816	-7.08643e-07
																				LNC_001576	XLOC_029030	--	Solyc05g049920.1.2	Solyc05g049920.2	--	--	0.95914	-7.13594e-07
																				LNC_001576	XLOC_029030	--	Solyc02g037580.1.2	Solyc02g037580.2	--	--	0.959463	-7.18546e-07
																				LNC_001576	XLOC_029030	--	Solyc01g103060.2.2	Solyc01g103060.3	--	--	0.959786	-7.23497e-07
																				LNC_001576	XLOC_029030	--	Solyc02g032830.1.2	Solyc02g032830.2	--	--	0.96011	-7.28448e-07
																				LNC_001576	XLOC_029030	--	Solyc02g071650.1.2	Solyc02g071650.2	--	--	0.960433	-7.334e-07
																				LNC_001576	XLOC_029030	--	Solyc09g011100.1.2	Solyc09g011100.2	--	--	0.960756	-7.38351e-07
																				LNC_001576	XLOC_029030	--	Solyc10g054270.1.2	Solyc10g054270.2	--	--	0.96108	-7.43302e-07
																				LNC_001576	XLOC_029030	--	Solyc03g006540.2.2	Solyc03g006540.3	--	--	0.961403	-7.48254e-07
																				LNC_001576	XLOC_029030	--	Solyc12g021330.1.2	Solyc12g021330.2	--	--	0.961726	-7.53205e-07
																				LNC_001576	XLOC_029030	--	Solyc06g064670.1.2	Solyc06g064670.2	--	--	0.96205	-7.58156e-07
																				LNC_001576	XLOC_029030	--	Solyc11g010940.1.2	Solyc11g010940.2	--	--	0.962373	-7.63107e-07
																				LNC_001576	XLOC_029030	--	Solyc01g099510.2.2	Solyc01g099510.3	--	--	0.962696	-7.68059e-07
																				LNC_001576	XLOC_029030	--	Solyc04g078180.1.2	Solyc04g078180.2	--	--	0.96302	-7.7301e-07
																				LNC_001576	XLOC_029030	--	Solyc04g018170.1.2	Solyc04g018170.2	--	--	0.963343	-7.77961e-07
																				LNC_001576	XLOC_029030	--	Solyc07g017590.1.2	Solyc07g017590.2	--	--	0.963666	-7.82913e-07
																				LNC_001576	XLOC_029030	--	Solyc08g082700.2.2	Solyc08g082700.3	--	--	0.96399	-7.87864e-07
																				LNC_001576	XLOC_029030	--	Solyc02g093090.1.2	Solyc02g093090.2	--	--	0.964313	-7.92815e-07
																				LNC_001576	XLOC_029030	--	Solyc02g069730.2.2	Solyc02g069730.3	--	--	0.964636	-7.97767e-07
																				LNC_001576	XLOC_029030	--	Solyc04g005000.1.2	Solyc04g005000.2	--	--	0.96496	-8.02718e-07
																				LNC_001576	XLOC_029030	--	Solyc07g005630.2.2	Solyc07g005630.3	--	--	0.965283	-8.07669e-07
																				LNC_001576	XLOC_029030	--	Solyc01g088830.2.2	Solyc01g088830.3	--	--	0.965606	-8.12621e-07
																				lncRNA_ID	lncRNA_Gene_ID	lncRNA_Gene_Symbol	mRNA_ID	mRNA_Gene_ID	mRNA_Gene_Symbol	mRNA_Gene_Description	Pearson_correlation	Pvalue
																				LNC_001934	XLOC_035733	--	Solyc07g043630.1.3	Solyc07g043630.3	--	--	0.96593	-8.17572e-07
																				LNC_001934	XLOC_035733	--	Solyc04g082630.2.3	Solyc04g082630.4	--	--	0.966253	-8.22523e-07
																				lncRNA_ID	lncRNA_Gene_ID	lncRNA_Gene_Symbol	mRNA_ID	mRNA_Gene_ID	mRNA_Gene_Symbol	mRNA_Gene_Description	Pearson_correlation	Pvalue
																				LNC_001934	XLOC_035733	--	Solyc07g043630.1.2	Solyc07g043630.2	--	--	0.910639	2.91022e-08
																				LNC_001934	XLOC_035733	--	Solyc04g082630.2.2	Solyc04g082630.3	--	--	0.910963	2.41508e-08
																				LNC_001934	XLOC_035733	--	Solyc02g062730.2.2	Solyc02g062730.3	--	--	0.911286	1.91995e-08
																				LNC_001934	XLOC_035733	--	Solyc08g068440.2.2	Solyc08g068440.3	--	--	0.911609	1.42482e-08
																				LNC_001934	XLOC_035733	--	Solyc10g080870.2.2	Solyc10g080870.3	--	--	0.911933	9.29692e-09
																				LNC_000548	XLOC_010669	--	Solyc12g006060.1.2	Solyc12g006060.2	--	--	0.912256	4.34561e-09
																				LNC_000548	XLOC_010669	--	Solyc09g009100.2.2	Solyc09g009100.3	--	--	0.912579	-6.05701e-10
																				LNC_000548	XLOC_010669	--	Solyc06g065640.2.2	Solyc06g065640.3	--	--	0.912903	-5.55701e-09
																				LNC_000548	XLOC_010669	--	Solyc02g086170.2.2	Solyc02g086170.3	--	--	0.913226	-1.05083e-08
																				LNC_000548	XLOC_010669	--	Solyc07g056120.2.2	Solyc07g056120.3	--	--	0.913549	-1.54596e-08
																				LNC_000548	XLOC_010669	--	Solyc10g079580.1.2	Solyc10g079580.2	--	--	0.913873	-2.04109e-08
																				LNC_000548	XLOC_010669	--	Solyc03g117060.2.2	Solyc03g117060.3	--	--	0.914196	-2.53623e-08
																				LNC_000548	XLOC_010669	--	Solyc10g006770.2.2	Solyc10g006770.3	--	--	0.914519	-3.03136e-08
																				LNC_000548	XLOC_010669	--	Solyc01g104510.2.2	Solyc01g104510.3	MSI2	WD-40 repeat-containing protein MSI1 [Source:UniProtKB/Swiss-Prot;Acc:O22467]	0.914843	-3.52649e-08
																				LNC_000548	XLOC_010669	--	Solyc05g013390.1.2	Solyc05g013390.2	--	--	0.915166	-4.02162e-08
																				LNC_000548	XLOC_010669	--	Solyc04g008540.2.2	Solyc04g008540.3	--	--	0.915489	-4.51675e-08
																				LNC_000548	XLOC_010669	--	Solyc05g051590.2.2	Solyc05g051590.3	--	--	0.915813	-5.01188e-08
																				LNC_000548	XLOC_010669	--	Solyc06g066380.1.2	Solyc06g066380.2	--	--	0.916136	-5.50701e-08
																				LNC_000548	XLOC_010669	--	Solyc02g064600.2.2	Solyc02g064600.3	--	--	0.916459	-6.00214e-08
																				LNC_000548	XLOC_010669	--	Solyc02g062180.2.2	Solyc02g062180.3	--	--	0.916783	-6.49727e-08
																				LNC_000548	XLOC_010669	--	Solyc01g107490.1.2	Solyc01g107490.2	--	--	0.917106	-6.9924e-08
																				LNC_000548	XLOC_010669	--	Solyc08g080540.2.2	Solyc08g080540.3	--	--	0.917429	-7.48754e-08
																				LNC_000548	XLOC_010669	--	Solyc04g076560.2.2	Solyc04g076560.3	--	--	0.917753	-7.98267e-08
																				LNC_000548	XLOC_010669	--	Solyc06g082370.2.2	Solyc06g082370.3	--	--	0.918076	-8.4778e-08
																				LNC_000548	XLOC_010669	--	Solyc01g049770.2.2	Solyc01g049770.3	--	--	0.918399	-8.97293e-08
																				LNC_000548	XLOC_010669	--	Solyc08g007470.1.2	Solyc08g007470.2	--	--	0.918723	-9.46806e-08
																				LNC_000548	XLOC_010669	--	Solyc03g114050.2.2	Solyc03g114050.3	--	--	0.919046	-9.96319e-08
																				LNC_000548	XLOC_010669	--	Solyc05g053710.2.2	Solyc05g053710.3	--	--	0.919369	-1.04583e-07
																				LNC_000548	XLOC_010669	--	Solyc07g008810.1.2	Solyc07g008810.2	--	--	0.919693	-1.09535e-07
																				LNC_000548	XLOC_010669	--	Solyc02g086750.1.2	Solyc02g086750.2	--	--	0.920016	-1.14486e-07
																				LNC_000548	XLOC_010669	--	Solyc11g013260.1.2	Solyc11g013260.2	--	--	0.920339	-1.19437e-07
																				LNC_000548	XLOC_010669	--	Solyc02g088110.2.2	Solyc02g088110.3	--	--	0.920663	-1.24388e-07
																				LNC_000548	XLOC_010669	--	Solyc06g059900.2.2	Solyc06g059900.3	--	--	0.920986	-1.2934e-07
																				LNC_000548	XLOC_010669	--	Solyc04g080180.1.2	Solyc04g080180.2	--	--	0.921309	-1.34291e-07
																				LNC_000548	XLOC_010669	--	Solyc01g056340.2.2	Solyc01g056340.3	DET2	Light-mediated development protein DET1 [Source:UniProtKB/Swiss-Prot;Acc:Q9ZNU7]	0.921633	-1.39242e-07
																				LNC_000548	XLOC_010669	--	Solyc02g076810.2.2	Solyc02g076810.3	--	--	0.921956	-1.44194e-07
																				LNC_000548	XLOC_010669	--	Solyc06g051660.1.2	Solyc06g051660.2	--	--	0.922279	-1.49145e-07
																				LNC_000548	XLOC_010669	--	Solyc11g005640.1.2	Solyc11g005640.2	--	--	0.922603	-1.54096e-07
																				LNC_000548	XLOC_010669	--	Solyc09g019970.2.2	Solyc09g019970.3	--	--	0.922926	-1.59048e-07
																				LNC_000548	XLOC_010669	--	Solyc12g009810.1.2	Solyc12g009810.2	--	--	0.923249	-1.63999e-07
																				LNC_000548	XLOC_010669	--	Solyc08g067470.2.2	Solyc08g067470.3	--	--	0.923573	-1.6895e-07
																				LNC_000257	XLOC_005762	--	Solyc06g035450.2.2	Solyc06g035450.3	--	--	0.923896	-1.73902e-07
																				LNC_000257	XLOC_005762	--	Solyc10g024370.1.2	Solyc10g024370.2	--	--	0.924219	-1.78853e-07
																				LNC_002191	XLOC_040267	--	Solyc03g096240.1.2	Solyc03g096240.2	--	--	0.924543	-1.83804e-07
																				LNC_002191	XLOC_040267	--	Solyc11g011690.1.2	Solyc11g011690.2	--	--	0.924866	-1.88755e-07
																				LNC_002191	XLOC_040267	--	Solyc10g074760.1.2	Solyc10g074760.2	--	--	0.925189	-1.93707e-07
																				LNC_002191	XLOC_040267	--	Solyc06g048660.1.2	Solyc06g048660.2	--	--	0.925513	-1.98658e-07
																				LNC_002191	XLOC_040267	--	Solyc10g050770.1.2	Solyc10g050770.2	--	--	0.925836	-2.03609e-07
																				LNC_002191	XLOC_040267	--	Solyc09g082550.2.2	Solyc09g082550.3	--	--	0.926159	-2.08561e-07
																				LNC_002191	XLOC_040267	--	Solyc01g111030.1.2	Solyc01g111030.2	--	--	0.926483	-2.13512e-07
																				LNC_002191	XLOC_040267	--	Solyc01g094710.1.2	Solyc01g094710.2	--	--	0.926806	-2.18463e-07
																				LNC_002191	XLOC_040267	--	Solyc01g010350.2.2	Solyc01g010350.3	--	--	0.927129	-2.23415e-07
																				LNC_002191	XLOC_040267	--	Solyc08g023660.2.2	Solyc08g023660.3	--	--	0.927453	-2.28366e-07
																				LNC_002191	XLOC_040267	--	Solyc05g008720.1.2	Solyc05g008720.2	--	--	0.927776	-2.33317e-07
																				LNC_002191	XLOC_040267	--	Solyc12g036930.1.2	Solyc12g036930.2	--	--	0.928099	-2.38269e-07
																				LNC_002191	XLOC_040267	--	Solyc03g115600.2.2	Solyc03g115600.3	--	--	0.928423	-2.4322e-07
																				LNC_002191	XLOC_040267	--	Solyc01g108630.2.2	Solyc01g108630.3	--	--	0.928746	-2.48171e-07
																				LNC_002191	XLOC_040267	--	Solyc11g066010.1.2	Solyc11g066010.2	--	--	0.929069	-2.53123e-07
																				LNC_002191	XLOC_040267	--	Solyc04g074260.1.2	Solyc04g074260.2	--	--	0.929393	-2.58074e-07
																				LNC_002191	XLOC_040267	--	Solyc03g078170.1.2	Solyc03g078170.2	--	--	0.929716	-2.63025e-07
																				LNC_002191	XLOC_040267	--	Solyc02g071610.2.2	Solyc02g071610.3	--	--	0.930039	-2.67976e-07
																				LNC_002191	XLOC_040267	--	Solyc02g032320.1.2	Solyc02g032320.2	--	--	0.930363	-2.72928e-07
																				LNC_002191	XLOC_040267	--	Solyc04g007770.2.2	Solyc04g007770.3	--	--	0.930686	-2.77879e-07
																				LNC_002191	XLOC_040267	--	Solyc03g113280.2.2	Solyc03g113280.3	--	--	0.931009	-2.8283e-07
																				LNC_002191	XLOC_040267	--	Solyc07g053240.2.2	Solyc07g053240.3	--	--	0.931333	-2.87782e-07
																				LNC_002191	XLOC_040267	--	Solyc11g069650.1.2	Solyc11g069650.2	--	--	0.931656	-2.92733e-07
																				LNC_002191	XLOC_040267	--	Solyc09g056020.1.2	Solyc09g056020.2	--	--	0.931979	-2.97684e-07
																				LNC_002191	XLOC_040267	--	Solyc12g017880.1.2	Solyc12g017880.2	--	--	0.932303	-3.02636e-07
																				LNC_002191	XLOC_040267	--	Solyc04g082370.1.2	Solyc04g082370.2	--	--	0.932626	-3.07587e-07
																				LNC_002191	XLOC_040267	--	Solyc04g058100.2.2	Solyc04g058100.3	-	Metallothionein-like protein type 2 [Source:UniProtKB/Swiss-Prot;Acc:Q43513]	0.932949	-3.12538e-07
																				LNC_002191	XLOC_040267	--	Solyc08g062830.1.2	Solyc08g062830.2	--	--	0.933273	-3.1749e-07
																				LNC_002191	XLOC_040267	--	Solyc09g057590.2.2	Solyc09g057590.3	--	--	0.933596	-3.22441e-07
																				LNC_002191	XLOC_040267	--	Solyc08g079130.1.2	Solyc08g079130.2	--	--	0.933919	-3.27392e-07
																				LNC_002191	XLOC_040267	--	Solyc05g042010.1.2	Solyc05g042010.2	--	--	0.934243	-3.32343e-07
																				LNC_002191	XLOC_040267	--	Solyc06g048680.1.2	Solyc06g048680.2	--	--	0.934566	-3.37295e-07
																				LNC_002191	XLOC_040267	--	Solyc06g051600.1.2	Solyc06g051600.2	--	--	0.934889	-3.42246e-07
																				LNC_002191	XLOC_040267	--	Solyc01g104780.2.2	Solyc01g104780.3	--	--	0.935213	-3.47197e-07
																				LNC_002191	XLOC_040267	--	Solyc04g049150.1.2	Solyc04g049150.2	--	--	0.935536	-3.52149e-07
																				LNC_002191	XLOC_040267	--	Solyc08g079100.2.2	Solyc08g079100.3	--	--	0.935859	-3.571e-07
																				LNC_002191	XLOC_040267	--	Solyc04g055230.1.2	Solyc04g055230.2	--	--	0.936183	-3.62051e-07
																				LNC_002191	XLOC_040267	--	Solyc06g008870.2.2	Solyc06g008870.3	--	--	0.936506	-3.67003e-07
																				LNC_002191	XLOC_040267	--	Solyc10g083820.1.2	Solyc10g083820.2	--	--	0.936829	-3.71954e-07
																				LNC_002191	XLOC_040267	--	Solyc04g007780.2.2	Solyc04g007780.3	--	--	0.937153	-3.76905e-07
																				LNC_002191	XLOC_040267	--	Solyc01g107950.1.2	Solyc01g107950.2	--	--	0.937476	-3.81857e-07
																				LNC_002191	XLOC_040267	--	Solyc02g093070.2.2	Solyc02g093070.3	--	--	0.9378	-3.86808e-07
																				LNC_002191	XLOC_040267	--	Solyc09g098320.1.2	Solyc09g098320.2	--	--	0.938123	-3.91759e-07
																				LNC_002191	XLOC_040267	--	Solyc06g007440.2.2	Solyc06g007440.3	--	--	0.938446	-3.96711e-07
																				LNC_002191	XLOC_040267	--	Solyc01g008710.2.2	Solyc01g008710.3	MAN5	Mannan endo-1,4-beta-mannosidase 4 [Source:UniProtKB/Swiss-Prot;Acc:Q8L5J2]	0.93877	-4.01662e-07
																				LNC_002191	XLOC_040267	--	Solyc12g005700.1.2	Solyc12g005700.2	--	--	0.939093	-4.06613e-07
																				LNC_002191	XLOC_040267	--	Solyc12g056430.1.2	Solyc12g056430.2	--	--	0.939416	-4.11564e-07
																				LNC_002191	XLOC_040267	--	Solyc08g048570.1.2	Solyc08g048570.2	--	--	0.93974	-4.16516e-07
																				LNC_002191	XLOC_040267	--	Solyc01g095960.2.2	Solyc01g095960.3	--	--	0.940063	-4.21467e-07
																				LNC_002191	XLOC_040267	--	Solyc06g005400.1.2	Solyc06g005400.2	--	--	0.940386	-4.26418e-07
																				LNC_002191	XLOC_040267	--	Solyc02g093580.2.2	Solyc02g093580.3	--	--	0.94071	-4.3137e-07
																				LNC_002191	XLOC_040267	--	Solyc07g032680.1.2	Solyc07g032680.2	--	--	0.941033	-4.36321e-07
																				LNC_002191	XLOC_040267	--	Solyc05g014090.1.2	Solyc05g014090.2	--	--	0.941356	-4.41272e-07
																				LNC_002191	XLOC_040267	--	Solyc02g065240.2.2	Solyc02g065240.3	--	--	0.94168	-4.46224e-07
																				LNC_002191	XLOC_040267	--	Solyc11g007190.1.2	Solyc11g007190.2	--	--	0.942003	-4.51175e-07
																				LNC_001852	XLOC_034297	--	Solyc05g018410.1.2	Solyc05g018410.2	--	--	0.942326	-4.56126e-07
																				LNC_001852	XLOC_034297	--	Solyc11g011230.1.2	Solyc11g011230.2	--	--	0.94265	-4.61078e-07
																				LNC_001852	XLOC_034297	--	Solyc01g056860.1.2	Solyc01g056860.2	--	--	0.942973	-4.66029e-07
																				LNC_001852	XLOC_034297	--	Solyc12g035520.1.2	Solyc12g035520.2	--	--	0.943296	-4.7098e-07
																				LNC_001852	XLOC_034297	--	Solyc06g009490.2.2	Solyc06g009490.3	--	--	0.94362	-4.75931e-07
																				LNC_001852	XLOC_034297	--	Solyc01g056740.1.2	Solyc01g056740.2	--	--	0.943943	-4.80883e-07
																				LNC_001852	XLOC_034297	--	Solyc07g025370.2.2	Solyc07g025370.3	--	--	0.944266	-4.85834e-07
																				LNC_001577	XLOC_029032	--	Solyc04g011390.1.2	Solyc04g011390.2	-	Histone H4 [Source:UniProtKB/Swiss-Prot;Acc:P35058]	0.94459	-4.90785e-07
																				LNC_001577	XLOC_029032	--	Solyc06g074790.1.2	Solyc06g074790.2	H2B-2	Histone H2B.1 [Source:UniProtKB/Swiss-Prot;Acc:O65822]	0.944913	-4.95737e-07
																				LNC_001577	XLOC_029032	--	Solyc03g121980.2.2	Solyc03g121980.3	--	--	0.945236	-5.00688e-07
																				LNC_001577	XLOC_029032	--	Solyc10g049470.1.2	Solyc10g049470.2	--	--	0.94556	-5.05639e-07
																				LNC_001577	XLOC_029032	--	Solyc03g121400.1.2	Solyc03g121400.2	--	--	0.945883	-5.10591e-07
																				LNC_001577	XLOC_029032	--	Solyc02g085820.2.2	Solyc02g085820.3	--	--	0.946206	-5.15542e-07
																				LNC_001577	XLOC_029032	--	Solyc09g011210.2.2	Solyc09g011210.3	--	--	0.94653	-5.20493e-07
																				LNC_001576	XLOC_029030	--	Solyc05g046140.2.2	Solyc05g046140.3	--	--	0.946853	-5.25445e-07
																				LNC_001576	XLOC_029030	--	Solyc01g097900.1.2	Solyc01g097900.2	--	--	0.947176	-5.30396e-07
																				LNC_001576	XLOC_029030	--	Solyc07g056100.1.2	Solyc07g056100.2	--	--	0.9475	-5.35347e-07
																				LNC_001576	XLOC_029030	--	Solyc06g072210.1.2	Solyc06g072210.2	--	--	0.947823	-5.40298e-07
																				LNC_001576	XLOC_029030	--	Solyc02g085260.1.2	Solyc02g085260.2	--	--	0.948146	-5.4525e-07
																				LNC_001576	XLOC_029030	--	Solyc12g097050.1.2	Solyc12g097050.2	--	--	0.94847	-5.50201e-07
																				LNC_001576	XLOC_029030	--	Solyc02g079280.2.2	Solyc02g079280.3	--	--	0.948793	-5.55152e-07
																				LNC_001576	XLOC_029030	--	Solyc03g025760.2.2	Solyc03g025760.3	--	--	0.949116	-5.60104e-07
																				LNC_001576	XLOC_029030	--	Solyc08g016760.1.2	Solyc08g016760.2	--	--	0.94944	-5.65055e-07
																				LNC_001576	XLOC_029030	--	Solyc05g046240.1.2	Solyc05g046240.2	--	--	0.949763	-5.70006e-07
																				LNC_001576	XLOC_029030	--	Solyc10g050510.1.2	Solyc10g050510.2	--	--	0.950086	-5.74958e-07
																				LNC_001576	XLOC_029030	--	Solyc01g087180.2.2	Solyc01g087180.3	--	--	0.95041	-5.79909e-07
																				LNC_001576	XLOC_029030	--	Solyc01g108710.2.2	Solyc01g108710.3	--	--	0.950733	-5.8486e-07
																				LNC_001576	XLOC_029030	--	Solyc05g054890.2.2	Solyc05g054890.3	--	--	0.951056	-5.89812e-07
																				LNC_001576	XLOC_029030	--	Solyc07g064140.1.2	Solyc07g064140.2	--	--	0.95138	-5.94763e-07
																				LNC_001576	XLOC_029030	--	Solyc12g056380.1.2	Solyc12g056380.2	--	--	0.951703	-5.99714e-07
																				LNC_001576	XLOC_029030	--	Solyc08g016020.2.2	Solyc08g016020.3	--	--	0.952026	-6.04666e-07
																				LNC_001576	XLOC_029030	--	Solyc02g084090.1.2	Solyc02g084090.2	--	--	0.95235	-6.09617e-07
																				LNC_001576	XLOC_029030	--	Solyc07g066360.1.2	Solyc07g066360.2	--	--	0.952673	-6.14568e-07
																				LNC_001576	XLOC_029030	--	Solyc01g057500.1.2	Solyc01g057500.2	--	--	0.952996	-6.19519e-07
																				LNC_001576	XLOC_029030	--	Solyc09g075700.1.2	Solyc09g075700.2	--	--	0.95332	-6.24471e-07
																				LNC_001576	XLOC_029030	--	Solyc01g057710.1.2	Solyc01g057710.2	--	--	0.953643	-6.29422e-07
																				LNC_001576	XLOC_029030	--	Solyc09g075210.2.2	Solyc09g075210.3	--	--	0.953966	-6.34373e-07
																				LNC_001576	XLOC_029030	--	Solyc09g097760.2.2	Solyc09g097760.3	--	--	0.95429	-6.39325e-07
																				LNC_001576	XLOC_029030	--	Solyc08g067540.1.2	Solyc08g067540.2	--	--	0.954613	-6.44276e-07
																				LNC_001576	XLOC_029030	--	Solyc05g043240.1.2	Solyc05g043240.2	--	--	0.954936	-6.49227e-07
																				LNC_001576	XLOC_029030	--	Solyc10g005460.2.2	Solyc10g005460.3	--	--	0.95526	-6.54179e-07
																				LNC_001576	XLOC_029030	--	Solyc10g009470.1.2	Solyc10g009470.2	--	--	0.955583	-6.5913e-07
																				LNC_001576	XLOC_029030	--	Solyc01g109230.2.2	Solyc01g109230.3	--	--	0.955906	-6.64081e-07
																				LNC_001576	XLOC_029030	--	Solyc06g051610.1.2	Solyc06g051610.2	--	--	0.95623	-6.69033e-07
																				LNC_001576	XLOC_029030	--	Solyc10g076400.1.2	Solyc10g076400.2	--	--	0.956553	-6.73984e-07
																				LNC_001576	XLOC_029030	--	Solyc05g007920.2.2	Solyc05g007920.3	--	--	0.956876	-6.78935e-07
																				LNC_001576	XLOC_029030	--	Solyc07g025220.1.2	Solyc07g025220.2	--	--	0.9572	-6.83886e-07
																				LNC_001576	XLOC_029030	--	Solyc03g007790.2.2	Solyc03g007790.3	--	--	0.957523	-6.88838e-07
																				LNC_001576	XLOC_029030	--	Solyc03g070440.2.2	Solyc03g070440.3	--	--	0.957846	-6.93789e-07
																				LNC_001576	XLOC_029030	--	Solyc09g092700.2.2	Solyc09g092700.3	--	--	0.95817	-6.9874e-07
																				LNC_001576	XLOC_029030	--	Solyc10g006620.1.2	Solyc10g006620.2	--	--	0.958493	-7.03692e-07
																				LNC_001576	XLOC_029030	--	Solyc08g007720.1.2	Solyc08g007720.2	--	--	0.958816	-7.08643e-07
																				LNC_001576	XLOC_029030	--	Solyc05g049920.1.2	Solyc05g049920.2	--	--	0.95914	-7.13594e-07
																				LNC_001576	XLOC_029030	--	Solyc02g037580.1.2	Solyc02g037580.2	--	--	0.959463	-7.18546e-07
																				LNC_001576	XLOC_029030	--	Solyc01g103060.2.2	Solyc01g103060.3	--	--	0.959786	-7.23497e-07
																				LNC_001576	XLOC_029030	--	Solyc02g032830.1.2	Solyc02g032830.2	--	--	0.96011	-7.28448e-07
																				LNC_001576	XLOC_029030	--	Solyc02g071650.1.2	Solyc02g071650.2	--	--	0.960433	-7.334e-07
																				LNC_001576	XLOC_029030	--	Solyc09g011100.1.2	Solyc09g011100.2	--	--	0.960756	-7.38351e-07
																				LNC_001576	XLOC_029030	--	Solyc10g054270.1.2	Solyc10g054270.2	--	--	0.96108	-7.43302e-07
																				LNC_001576	XLOC_029030	--	Solyc03g006540.2.2	Solyc03g006540.3	--	--	0.961403	-7.48254e-07
																				LNC_001576	XLOC_029030	--	Solyc12g021330.1.2	Solyc12g021330.2	--	--	0.961726	-7.53205e-07
																				LNC_001576	XLOC_029030	--	Solyc06g064670.1.2	Solyc06g064670.2	--	--	0.96205	-7.58156e-07
																				LNC_001576	XLOC_029030	--	Solyc11g010940.1.2	Solyc11g010940.2	--	--	0.962373	-7.63107e-07
																				LNC_001576	XLOC_029030	--	Solyc01g099510.2.2	Solyc01g099510.3	--	--	0.962696	-7.68059e-07
																				LNC_001576	XLOC_029030	--	Solyc04g078180.1.2	Solyc04g078180.2	--	--	0.96302	-7.7301e-07
																				LNC_001576	XLOC_029030	--	Solyc04g018170.1.2	Solyc04g018170.2	--	--	0.963343	-7.77961e-07
																				LNC_001576	XLOC_029030	--	Solyc07g017590.1.2	Solyc07g017590.2	--	--	0.963666	-7.82913e-07
																				LNC_001576	XLOC_029030	--	Solyc08g082700.2.2	Solyc08g082700.3	--	--	0.96399	-7.87864e-07
																				LNC_001576	XLOC_029030	--	Solyc02g093090.1.2	Solyc02g093090.2	--	--	0.964313	-7.92815e-07
																				LNC_001576	XLOC_029030	--	Solyc02g069730.2.2	Solyc02g069730.3	--	--	0.964636	-7.97767e-07
																				LNC_001576	XLOC_029030	--	Solyc04g005000.1.2	Solyc04g005000.2	--	--	0.96496	-8.02718e-07
																				LNC_001576	XLOC_029030	--	Solyc07g005630.2.2	Solyc07g005630.3	--	--	0.965283	-8.07669e-07
																				LNC_001576	XLOC_029030	--	Solyc01g088830.2.2	Solyc01g088830.3	--	--	0.965606	-8.12621e-07
																				lncRNA_ID	lncRNA_Gene_ID	lncRNA_Gene_Symbol	mRNA_ID	mRNA_Gene_ID	mRNA_Gene_Symbol	mRNA_Gene_Description	Pearson_correlation	Pvalue
																				LNC_001934	XLOC_035733	--	Solyc07g043630.1.3	Solyc07g043630.3	--	--	0.96593	-8.17572e-07
																				LNC_001934	XLOC_035733	--	Solyc04g082630.2.3	Solyc04g082630.4	--	--	0.966253	-8.22523e-07
																				LNC_001934	XLOC_035733	--	Solyc02g062730.2.3	Solyc02g062730.4	--	--	0.966576	-8.27474e-07
																				LNC_001934	XLOC_035733	--	Solyc08g068440.2.3	Solyc08g068440.4	--	--	0.9669	-8.32426e-07
																				LNC_001934	XLOC_035733	--	Solyc10g080870.2.3	Solyc10g080870.4	--	--	0.967223	-8.37377e-07
																				LNC_000548	XLOC_010669	--	Solyc12g006060.1.3	Solyc12g006060.3	--	--	0.967546	-8.42328e-07
																				LNC_000548	XLOC_010669	--	Solyc09g009100.2.3	Solyc09g009100.4	--	--	0.96787	-8.4728e-07
																				LNC_000548	XLOC_010669	--	Solyc06g065640.2.3	Solyc06g065640.4	--	--	0.968193	-8.52231e-07
																				LNC_000548	XLOC_010669	--	Solyc02g086170.2.3	Solyc02g086170.4	--	--	0.968516	-8.57182e-07
																				LNC_000548	XLOC_010669	--	Solyc07g056120.2.3	Solyc07g056120.4	--	--	0.96884	-8.62134e-07
																				LNC_000548	XLOC_010669	--	Solyc10g079580.1.3	Solyc10g079580.3	--	--	0.969163	-8.67085e-07
																				LNC_000548	XLOC_010669	--	Solyc03g117060.2.3	Solyc03g117060.4	--	--	0.969486	-8.72036e-07
																				LNC_000548	XLOC_010669	--	Solyc10g006770.2.3	Solyc10g006770.4	--	--	0.96981	-8.76988e-07
																				LNC_000548	XLOC_010669	--	Solyc01g104510.2.3	Solyc01g104510.4	MSI3	WD-40 repeat-containing protein MSI1 [Source:UniProtKB/Swiss-Prot;Acc:O22468]	0.970133	-8.81939e-07
																				LNC_000548	XLOC_010669	--	Solyc05g013390.1.3	Solyc05g013390.3	--	--	0.970456	-8.8689e-07
																				LNC_000548	XLOC_010669	--	Solyc04g008540.2.3	Solyc04g008540.4	--	--	0.97078	-8.91842e-07
																				LNC_000548	XLOC_010669	--	Solyc05g051590.2.3	Solyc05g051590.4	--	--	0.971103	-8.96793e-07
																				LNC_000548	XLOC_010669	--	Solyc06g066380.1.3	Solyc06g066380.3	--	--	0.971426	-9.01744e-07
																				LNC_000548	XLOC_010669	--	Solyc02g064600.2.3	Solyc02g064600.4	--	--	0.97175	-9.06695e-07
																				LNC_000548	XLOC_010669	--	Solyc02g062180.2.3	Solyc02g062180.4	--	--	0.972073	-9.11647e-07
																				LNC_000548	XLOC_010669	--	Solyc01g107490.1.3	Solyc01g107490.3	--	--	0.972396	-9.16598e-07
																				LNC_000548	XLOC_010669	--	Solyc08g080540.2.3	Solyc08g080540.4	--	--	0.97272	-9.21549e-07
																				LNC_000548	XLOC_010669	--	Solyc04g076560.2.3	Solyc04g076560.4	--	--	0.973043	-9.26501e-07
																				LNC_000548	XLOC_010669	--	Solyc06g082370.2.3	Solyc06g082370.4	--	--	0.973366	-9.31452e-07
																				LNC_000548	XLOC_010669	--	Solyc01g049770.2.3	Solyc01g049770.4	--	--	0.97369	-9.36403e-07
																				LNC_000548	XLOC_010669	--	Solyc08g007470.1.3	Solyc08g007470.3	--	--	0.974013	-9.41355e-07
																				LNC_000548	XLOC_010669	--	Solyc03g114050.2.3	Solyc03g114050.4	--	--	0.974336	-9.46306e-07
																				LNC_000548	XLOC_010669	--	Solyc05g053710.2.3	Solyc05g053710.4	--	--	0.97466	-9.51257e-07
																				LNC_000548	XLOC_010669	--	Solyc07g008810.1.3	Solyc07g008810.3	--	--	0.974983	-9.56209e-07
																				LNC_000548	XLOC_010669	--	Solyc02g086750.1.3	Solyc02g086750.3	--	--	0.975306	-9.6116e-07
																				LNC_000548	XLOC_010669	--	Solyc11g013260.1.3	Solyc11g013260.3	--	--	0.97563	-9.66111e-07
																				LNC_000548	XLOC_010669	--	Solyc02g088110.2.3	Solyc02g088110.4	--	--	0.975953	-9.71062e-07
																				LNC_000548	XLOC_010669	--	Solyc06g059900.2.3	Solyc06g059900.4	--	--	0.976276	-9.76014e-07
																				LNC_000548	XLOC_010669	--	Solyc04g080180.1.3	Solyc04g080180.3	--	--	0.9766	-9.80965e-07
																				LNC_000548	XLOC_010669	--	Solyc01g056340.2.3	Solyc01g056340.4	DET3	Light-mediated development protein DET1 [Source:UniProtKB/Swiss-Prot;Acc:Q9ZNU8]	0.976923	-9.85916e-07
																				LNC_000548	XLOC_010669	--	Solyc02g076810.2.3	Solyc02g076810.4	--	--	0.977246	-9.90868e-07
																				LNC_000548	XLOC_010669	--	Solyc06g051660.1.3	Solyc06g051660.3	--	--	0.97757	-9.95819e-07
																				LNC_000548	XLOC_010669	--	Solyc11g005640.1.3	Solyc11g005640.3	--	--	0.977893	-1.00077e-06
																				LNC_000548	XLOC_010669	--	Solyc09g019970.2.3	Solyc09g019970.4	--	--	0.978217	-1.00572e-06
																				LNC_000548	XLOC_010669	--	Solyc12g009810.1.3	Solyc12g009810.3	--	--	0.97854	-1.01067e-06
																				LNC_000548	XLOC_010669	--	Solyc08g067470.2.3	Solyc08g067470.4	--	--	0.978863	-1.01562e-06
																				LNC_000257	XLOC_005762	--	Solyc06g035450.2.3	Solyc06g035450.4	--	--	0.979187	-1.02058e-06
																				LNC_000257	XLOC_005762	--	Solyc10g024370.1.3	Solyc10g024370.3	--	--	0.97951	-1.02553e-06
																				LNC_002191	XLOC_040267	--	Solyc03g096240.1.3	Solyc03g096240.3	--	--	0.979833	-1.03048e-06
																				LNC_002191	XLOC_040267	--	Solyc11g011690.1.3	Solyc11g011690.3	--	--	0.980157	-1.03543e-06
																				LNC_002191	XLOC_040267	--	Solyc10g074760.1.3	Solyc10g074760.3	--	--	0.98048	-1.04038e-06
																				LNC_002191	XLOC_040267	--	Solyc06g048660.1.3	Solyc06g048660.3	--	--	0.980803	-1.04533e-06
																				LNC_002191	XLOC_040267	--	Solyc10g050770.1.3	Solyc10g050770.3	--	--	0.981127	-1.05028e-06
																				LNC_002191	XLOC_040267	--	Solyc09g082550.2.3	Solyc09g082550.4	--	--	0.98145	-1.05523e-06
																				LNC_002191	XLOC_040267	--	Solyc01g111030.1.3	Solyc01g111030.3	--	--	0.981773	-1.06019e-06
																				LNC_002191	XLOC_040267	--	Solyc01g094710.1.3	Solyc01g094710.3	--	--	0.982097	-1.06514e-06
																				LNC_002191	XLOC_040267	--	Solyc01g010350.2.3	Solyc01g010350.4	--	--	0.98242	-1.07009e-06
																				LNC_002191	XLOC_040267	--	Solyc08g023660.2.3	Solyc08g023660.4	--	--	0.982743	-1.07504e-06
																				LNC_002191	XLOC_040267	--	Solyc05g008720.1.3	Solyc05g008720.3	--	--	0.983067	-1.07999e-06
																				LNC_002191	XLOC_040267	--	Solyc12g036930.1.3	Solyc12g036930.3	--	--	0.98339	-1.08494e-06
																				LNC_002191	XLOC_040267	--	Solyc03g115600.2.3	Solyc03g115600.4	--	--	0.983713	-1.08989e-06
																				LNC_002191	XLOC_040267	--	Solyc01g108630.2.3	Solyc01g108630.4	--	--	0.984037	-1.09485e-06
																				LNC_002191	XLOC_040267	--	Solyc11g066010.1.3	Solyc11g066010.3	--	--	0.98436	-1.0998e-06
																				LNC_002191	XLOC_040267	--	Solyc04g074260.1.3	Solyc04g074260.3	--	--	0.984683	-1.10475e-06
																				LNC_002191	XLOC_040267	--	Solyc03g078170.1.3	Solyc03g078170.3	--	--	0.985007	-1.1097e-06
																				LNC_002191	XLOC_040267	--	Solyc02g071610.2.3	Solyc02g071610.4	--	--	0.98533	-1.11465e-06
																				LNC_002191	XLOC_040267	--	Solyc02g032320.1.3	Solyc02g032320.3	--	--	0.985653	-1.1196e-06
																				LNC_002191	XLOC_040267	--	Solyc04g007770.2.3	Solyc04g007770.4	--	--	0.985977	-1.12455e-06
																				LNC_002191	XLOC_040267	--	Solyc03g113280.2.3	Solyc03g113280.4	--	--	0.9863	-1.1295e-06
																				LNC_002191	XLOC_040267	--	Solyc07g053240.2.3	Solyc07g053240.4	--	--	0.986623	-1.13446e-06
																				LNC_002191	XLOC_040267	--	Solyc11g069650.1.3	Solyc11g069650.3	--	--	0.986947	-1.13941e-06
																				LNC_002191	XLOC_040267	--	Solyc09g056020.1.3	Solyc09g056020.3	--	--	0.98727	-1.14436e-06
																				LNC_002191	XLOC_040267	--	Solyc12g017880.1.3	Solyc12g017880.3	--	--	0.987593	-1.14931e-06
																				LNC_002191	XLOC_040267	--	Solyc04g082370.1.3	Solyc04g082370.3	--	--	0.987917	-1.15426e-06
																				LNC_002191	XLOC_040267	--	Solyc04g058100.2.3	Solyc04g058100.4	-	Metallothionein-like protein type 2 [Source:UniProtKB/Swiss-Prot;Acc:Q43514]	0.98824	-1.15921e-06
																				LNC_002191	XLOC_040267	--	Solyc08g062830.1.3	Solyc08g062830.3	--	--	0.988563	-1.16416e-06
																				LNC_002191	XLOC_040267	--	Solyc09g057590.2.3	Solyc09g057590.4	--	--	0.988887	-1.16911e-06
																				LNC_002191	XLOC_040267	--	Solyc08g079130.1.3	Solyc08g079130.3	--	--	0.98921	-1.17407e-06
																				LNC_002191	XLOC_040267	--	Solyc05g042010.1.3	Solyc05g042010.3	--	--	0.989533	-1.17902e-06
																				LNC_002191	XLOC_040267	--	Solyc06g048680.1.3	Solyc06g048680.3	--	--	0.989857	-1.18397e-06
																				LNC_002191	XLOC_040267	--	Solyc06g051600.1.3	Solyc06g051600.3	--	--	0.99018	-1.18892e-06
																				LNC_002191	XLOC_040267	--	Solyc01g104780.2.3	Solyc01g104780.4	--	--	0.990503	-1.19387e-06
																				LNC_002191	XLOC_040267	--	Solyc04g049150.1.3	Solyc04g049150.3	--	--	0.990827	-1.19882e-06
																				LNC_002191	XLOC_040267	--	Solyc08g079100.2.3	Solyc08g079100.4	--	--	0.99115	-1.20377e-06
																				LNC_002191	XLOC_040267	--	Solyc04g055230.1.3	Solyc04g055230.3	--	--	0.991473	-1.20873e-06
																				LNC_002191	XLOC_040267	--	Solyc06g008870.2.3	Solyc06g008870.4	--	--	0.991797	-1.21368e-06
																				LNC_002191	XLOC_040267	--	Solyc10g083820.1.3	Solyc10g083820.3	--	--	0.99212	-1.21863e-06
																				LNC_002191	XLOC_040267	--	Solyc04g007780.2.3	Solyc04g007780.4	--	--	0.992443	-1.22358e-06
																				LNC_002191	XLOC_040267	--	Solyc01g107950.1.3	Solyc01g107950.3	--	--	0.992767	-1.22853e-06
																				LNC_002191	XLOC_040267	--	Solyc02g093070.2.3	Solyc02g093070.4	--	--	0.99309	-1.23348e-06
																				LNC_002191	XLOC_040267	--	Solyc09g098320.1.3	Solyc09g098320.3	--	--	0.993413	-1.23843e-06
																				LNC_002191	XLOC_040267	--	Solyc06g007440.2.3	Solyc06g007440.4	--	--	0.993737	-1.24338e-06
																				LNC_002191	XLOC_040267	--	Solyc01g008710.2.3	Solyc01g008710.4	MAN6	Mannan endo-1,4-beta-mannosidase 4 [Source:UniProtKB/Swiss-Prot;Acc:Q8L5J3]	0.99406	-1.24834e-06
																				LNC_002191	XLOC_040267	--	Solyc12g005700.1.3	Solyc12g005700.3	--	--	0.994383	-1.25329e-06
																				LNC_002191	XLOC_040267	--	Solyc12g056430.1.3	Solyc12g056430.3	--	--	0.994707	-1.25824e-06
																				LNC_002191	XLOC_040267	--	Solyc08g048570.1.3	Solyc08g048570.3	--	--	0.99503	-1.26319e-06
																				LNC_002191	XLOC_040267	--	Solyc01g095960.2.3	Solyc01g095960.4	--	--	0.995353	-1.26814e-06
																				LNC_002191	XLOC_040267	--	Solyc06g005400.1.3	Solyc06g005400.3	--	--	0.995677	-1.27309e-06
																				LNC_002191	XLOC_040267	--	Solyc02g093580.2.3	Solyc02g093580.4	--	--	0.996	-1.27804e-06
																				LNC_002191	XLOC_040267	--	Solyc07g032680.1.3	Solyc07g032680.3	--	--	0.996323	-1.283e-06
																				LNC_002191	XLOC_040267	--	Solyc05g014090.1.3	Solyc05g014090.3	--	--	0.996647	-1.28795e-06
																				LNC_002191	XLOC_040267	--	Solyc02g065240.2.3	Solyc02g065240.4	--	--	0.99697	-1.2929e-06
																				LNC_002191	XLOC_040267	--	Solyc11g007190.1.3	Solyc11g007190.3	--	--	0.997293	-1.29785e-06
																				LNC_001852	XLOC_034297	--	Solyc05g018410.1.3	Solyc05g018410.3	--	--	0.997617	-1.3028e-06
																				LNC_001852	XLOC_034297	--	Solyc11g011230.1.3	Solyc11g011230.3	--	--	0.99794	-1.30775e-06
																				LNC_001852	XLOC_034297	--	Solyc01g056860.1.3	Solyc01g056860.3	--	--	0.998263	-1.3127e-06
																				LNC_001852	XLOC_034297	--	Solyc12g035520.1.3	Solyc12g035520.3	--	--	0.998587	-1.31765e-06
																				LNC_001852	XLOC_034297	--	Solyc06g009490.2.3	Solyc06g009490.4	--	--	0.99891	-1.32261e-06
																				LNC_001852	XLOC_034297	--	Solyc01g056740.1.3	Solyc01g056740.3	--	--	0.999233	-1.32756e-06
																				LNC_001852	XLOC_034297	--	Solyc07g025370.2.3	Solyc07g025370.4	--	--	0.999557	-1.33251e-06
																				LNC_001577	XLOC_029032	--	Solyc04g011390.1.3	Solyc04g011390.3	-	Histone H4 [Source:UniProtKB/Swiss-Prot;Acc:P35059]	0.99988	-1.33746e-06
																				LNC_001577	XLOC_029032	--	Solyc06g074790.1.3	Solyc06g074790.3	H2B-3	Histone H2B.1 [Source:UniProtKB/Swiss-Prot;Acc:O65823]	1.0002	-1.34241e-06
																				LNC_001577	XLOC_029032	--	Solyc03g121980.2.3	Solyc03g121980.4	--	--	1.00053	-1.34736e-06
																				LNC_001577	XLOC_029032	--	Solyc10g049470.1.3	Solyc10g049470.3	--	--	1.00085	-1.35231e-06
																				LNC_001577	XLOC_029032	--	Solyc03g121400.1.3	Solyc03g121400.3	--	--	1.00117	-1.35726e-06
																				LNC_001577	XLOC_029032	--	Solyc02g085820.2.3	Solyc02g085820.4	--	--	1.0015	-1.36222e-06
																				LNC_001577	XLOC_029032	--	Solyc09g011210.2.3	Solyc09g011210.4	--	--	1.00182	-1.36717e-06
																				LNC_001576	XLOC_029030	--	Solyc05g046140.2.3	Solyc05g046140.4	--	--	1.00214	-1.37212e-06
																				LNC_001576	XLOC_029030	--	Solyc01g097900.1.3	Solyc01g097900.3	--	--	1.00247	-1.37707e-06
																				LNC_001576	XLOC_029030	--	Solyc07g056100.1.3	Solyc07g056100.3	--	--	1.00279	-1.38202e-06
																				LNC_001576	XLOC_029030	--	Solyc06g072210.1.3	Solyc06g072210.3	--	--	1.00311	-1.38697e-06
																				LNC_001576	XLOC_029030	--	Solyc02g085260.1.3	Solyc02g085260.3	--	--	1.00344	-1.39192e-06
																				LNC_001576	XLOC_029030	--	Solyc12g097050.1.3	Solyc12g097050.3	--	--	1.00376	-1.39688e-06
																				LNC_001576	XLOC_029030	--	Solyc02g079280.2.3	Solyc02g079280.4	--	--	1.00408	-1.40183e-06
																				LNC_001576	XLOC_029030	--	Solyc03g025760.2.3	Solyc03g025760.4	--	--	1.00441	-1.40678e-06
																				LNC_001576	XLOC_029030	--	Solyc08g016760.1.3	Solyc08g016760.3	--	--	1.00473	-1.41173e-06
																				LNC_001576	XLOC_029030	--	Solyc05g046240.1.3	Solyc05g046240.3	--	--	1.00505	-1.41668e-06
																				LNC_001576	XLOC_029030	--	Solyc10g050510.1.3	Solyc10g050510.3	--	--	1.00538	-1.42163e-06
																				LNC_001576	XLOC_029030	--	Solyc01g087180.2.3	Solyc01g087180.4	--	--	1.0057	-1.42658e-06
																				LNC_001576	XLOC_029030	--	Solyc01g108710.2.3	Solyc01g108710.4	--	--	1.00602	-1.43153e-06
																				LNC_001576	XLOC_029030	--	Solyc05g054890.2.3	Solyc05g054890.4	--	--	1.00635	-1.43649e-06
																				LNC_001576	XLOC_029030	--	Solyc07g064140.1.3	Solyc07g064140.3	--	--	1.00667	-1.44144e-06
																				LNC_001576	XLOC_029030	--	Solyc12g056380.1.3	Solyc12g056380.3	--	--	1.00699	-1.44639e-06
																				LNC_001576	XLOC_029030	--	Solyc08g016020.2.3	Solyc08g016020.4	--	--	1.00732	-1.45134e-06
																				LNC_001576	XLOC_029030	--	Solyc02g084090.1.3	Solyc02g084090.3	--	--	1.00764	-1.45629e-06
																				LNC_001576	XLOC_029030	--	Solyc07g066360.1.3	Solyc07g066360.3	--	--	1.00796	-1.46124e-06
																				LNC_001576	XLOC_029030	--	Solyc01g057500.1.3	Solyc01g057500.3	--	--	1.00829	-1.46619e-06
																				LNC_001576	XLOC_029030	--	Solyc09g075700.1.3	Solyc09g075700.3	--	--	1.00861	-1.47114e-06
																				LNC_001576	XLOC_029030	--	Solyc01g057710.1.3	Solyc01g057710.3	--	--	1.00893	-1.4761e-06
																				LNC_001576	XLOC_029030	--	Solyc09g075210.2.3	Solyc09g075210.4	--	--	1.00926	-1.48105e-06
																				LNC_001576	XLOC_029030	--	Solyc09g097760.2.3	Solyc09g097760.4	--	--	1.00958	-1.486e-06
																				LNC_001576	XLOC_029030	--	Solyc08g067540.1.3	Solyc08g067540.3	--	--	1.0099	-1.49095e-06
																				LNC_001576	XLOC_029030	--	Solyc05g043240.1.3	Solyc05g043240.3	--	--	1.01023	-1.4959e-06
																				LNC_001576	XLOC_029030	--	Solyc10g005460.2.3	Solyc10g005460.4	--	--	1.01055	-1.50085e-06
																				LNC_001576	XLOC_029030	--	Solyc10g009470.1.3	Solyc10g009470.3	--	--	1.01087	-1.5058e-06
																				LNC_001576	XLOC_029030	--	Solyc01g109230.2.3	Solyc01g109230.4	--	--	1.0112	-1.51076e-06
																				LNC_001576	XLOC_029030	--	Solyc06g051610.1.3	Solyc06g051610.3	--	--	1.01152	-1.51571e-06
																				LNC_001576	XLOC_029030	--	Solyc10g076400.1.3	Solyc10g076400.3	--	--	1.01184	-1.52066e-06
																				LNC_001576	XLOC_029030	--	Solyc05g007920.2.3	Solyc05g007920.4	--	--	1.01217	-1.52561e-06
																				LNC_001576	XLOC_029030	--	Solyc07g025220.1.3	Solyc07g025220.3	--	--	1.01249	-1.53056e-06
																				LNC_001576	XLOC_029030	--	Solyc03g007790.2.3	Solyc03g007790.4	--	--	1.01281	-1.53551e-06
																				LNC_001576	XLOC_029030	--	Solyc03g070440.2.3	Solyc03g070440.4	--	--	1.01314	-1.54046e-06
																				LNC_001576	XLOC_029030	--	Solyc09g092700.2.3	Solyc09g092700.4	--	--	1.01346	-1.54541e-06
																				LNC_001576	XLOC_029030	--	Solyc10g006620.1.3	Solyc10g006620.3	--	--	1.01378	-1.55037e-06
																				LNC_001576	XLOC_029030	--	Solyc08g007720.1.3	Solyc08g007720.3	--	--	1.01411	-1.55532e-06
																				LNC_001576	XLOC_029030	--	Solyc05g049920.1.3	Solyc05g049920.3	--	--	1.01443	-1.56027e-06
																				LNC_001576	XLOC_029030	--	Solyc02g037580.1.3	Solyc02g037580.3	--	--	1.01475	-1.56522e-06
																				LNC_001576	XLOC_029030	--	Solyc01g103060.2.3	Solyc01g103060.4	--	--	1.01508	-1.57017e-06
																				LNC_001576	XLOC_029030	--	Solyc02g032830.1.3	Solyc02g032830.3	--	--	1.0154	-1.57512e-06
																				LNC_001576	XLOC_029030	--	Solyc02g071650.1.3	Solyc02g071650.3	--	--	1.01572	-1.58007e-06
																				LNC_001576	XLOC_029030	--	Solyc09g011100.1.3	Solyc09g011100.3	--	--	1.01605	-1.58502e-06
																				LNC_001576	XLOC_029030	--	Solyc10g054270.1.3	Solyc10g054270.3	--	--	1.01637	-1.58998e-06
																				LNC_001576	XLOC_029030	--	Solyc03g006540.2.3	Solyc03g006540.4	--	--	1.01669	-1.59493e-06
																				LNC_001576	XLOC_029030	--	Solyc12g021330.1.3	Solyc12g021330.3	--	--	1.01702	-1.59988e-06
																				LNC_001576	XLOC_029030	--	Solyc06g064670.1.3	Solyc06g064670.3	--	--	1.01734	-1.60483e-06
																				LNC_001576	XLOC_029030	--	Solyc11g010940.1.3	Solyc11g010940.3	--	--	1.01766	-1.60978e-06
																				LNC_001576	XLOC_029030	--	Solyc01g099510.2.3	Solyc01g099510.4	--	--	1.01799	-1.61473e-06
																				LNC_001576	XLOC_029030	--	Solyc04g078180.1.3	Solyc04g078180.3	--	--	1.01831	-1.61968e-06
																				LNC_001576	XLOC_029030	--	Solyc04g018170.1.3	Solyc04g018170.3	--	--	1.01863	-1.62464e-06
																				LNC_001576	XLOC_029030	--	Solyc07g017590.1.3	Solyc07g017590.3	--	--	1.01896	-1.62959e-06
																				LNC_001576	XLOC_029030	--	Solyc08g082700.2.3	Solyc08g082700.4	--	--	1.01928	-1.63454e-06
																				LNC_001576	XLOC_029030	--	Solyc02g093090.1.3	Solyc02g093090.3	--	--	1.0196	-1.63949e-06
																				LNC_001576	XLOC_029030	--	Solyc02g069730.2.3	Solyc02g069730.4	--	--	1.01993	-1.64444e-06
																				LNC_001576	XLOC_029030	--	Solyc04g005000.1.3	Solyc04g005000.3	--	--	1.02025	-1.64939e-06
																				LNC_001576	XLOC_029030	--	Solyc07g005630.2.3	Solyc07g005630.4	--	--	1.02057	-1.65434e-06
																				LNC_001576	XLOC_029030	--	Solyc01g088830.2.3	Solyc01g088830.4	--	--	1.0209	-1.65929e-06
																				lncRNA_ID	lncRNA_Gene_ID	lncRNA_Gene_Symbol	mRNA_ID	mRNA_Gene_ID	mRNA_Gene_Symbol	mRNA_Gene_Description	Pearson_correlation	Pvalue
																				LNC_001934	XLOC_035733	--	Solyc07g043630.1.4	Solyc07g043630.4	--	--	0.966576	-8.27474e-07
																				LNC_001934	XLOC_035733	--	Solyc04g082630.2.4	Solyc04g082630.5	--	--	0.9669	-8.32426e-07
																				lncRNA_ID	lncRNA_Gene_ID	lncRNA_Gene_Symbol	mRNA_ID	mRNA_Gene_ID	mRNA_Gene_Symbol	mRNA_Gene_Description	Pearson_correlation	Pvalue
																				LNC_001934	XLOC_035733	--	Solyc07g043630.1.3	Solyc07g043630.3	--	--	0.96593	-8.17572e-07
																				LNC_001934	XLOC_035733	--	Solyc04g082630.2.3	Solyc04g082630.4	--	--	0.966253	-8.22523e-07
																				LNC_001934	XLOC_035733	--	Solyc02g062730.2.3	Solyc02g062730.4	--	--	0.966576	-8.27474e-07
																				LNC_001934	XLOC_035733	--	Solyc08g068440.2.3	Solyc08g068440.4	--	--	0.9669	-8.32426e-07
																				LNC_001934	XLOC_035733	--	Solyc10g080870.2.3	Solyc10g080870.4	--	--	0.967223	-8.37377e-07
																				LNC_000548	XLOC_010669	--	Solyc12g006060.1.3	Solyc12g006060.3	--	--	0.967546	-8.42328e-07
																				LNC_000548	XLOC_010669	--	Solyc09g009100.2.3	Solyc09g009100.4	--	--	0.96787	-8.4728e-07
																				LNC_000548	XLOC_010669	--	Solyc06g065640.2.3	Solyc06g065640.4	--	--	0.968193	-8.52231e-07
																				LNC_000548	XLOC_010669	--	Solyc02g086170.2.3	Solyc02g086170.4	--	--	0.968516	-8.57182e-07
																				LNC_000548	XLOC_010669	--	Solyc07g056120.2.3	Solyc07g056120.4	--	--	0.96884	-8.62134e-07
																				LNC_000548	XLOC_010669	--	Solyc10g079580.1.3	Solyc10g079580.3	--	--	0.969163	-8.67085e-07
																				LNC_000548	XLOC_010669	--	Solyc03g117060.2.3	Solyc03g117060.4	--	--	0.969486	-8.72036e-07
																				LNC_000548	XLOC_010669	--	Solyc10g006770.2.3	Solyc10g006770.4	--	--	0.96981	-8.76988e-07
																				LNC_000548	XLOC_010669	--	Solyc01g104510.2.3	Solyc01g104510.4	MSI3	WD-40 repeat-containing protein MSI1 [Source:UniProtKB/Swiss-Prot;Acc:O22468]	0.970133	-8.81939e-07
																				LNC_000548	XLOC_010669	--	Solyc05g013390.1.3	Solyc05g013390.3	--	--	0.970456	-8.8689e-07
																				LNC_000548	XLOC_010669	--	Solyc04g008540.2.3	Solyc04g008540.4	--	--	0.97078	-8.91842e-07
																				LNC_000548	XLOC_010669	--	Solyc05g051590.2.3	Solyc05g051590.4	--	--	0.971103	-8.96793e-07
																				LNC_000548	XLOC_010669	--	Solyc06g066380.1.3	Solyc06g066380.3	--	--	0.971426	-9.01744e-07
																				LNC_000548	XLOC_010669	--	Solyc02g064600.2.3	Solyc02g064600.4	--	--	0.97175	-9.06695e-07
																				LNC_000548	XLOC_010669	--	Solyc02g062180.2.3	Solyc02g062180.4	--	--	0.972073	-9.11647e-07
																				LNC_000548	XLOC_010669	--	Solyc01g107490.1.3	Solyc01g107490.3	--	--	0.972396	-9.16598e-07
																				LNC_000548	XLOC_010669	--	Solyc08g080540.2.3	Solyc08g080540.4	--	--	0.97272	-9.21549e-07
																				LNC_000548	XLOC_010669	--	Solyc04g076560.2.3	Solyc04g076560.4	--	--	0.973043	-9.26501e-07
																				LNC_000548	XLOC_010669	--	Solyc06g082370.2.3	Solyc06g082370.4	--	--	0.973366	-9.31452e-07
																				LNC_000548	XLOC_010669	--	Solyc01g049770.2.3	Solyc01g049770.4	--	--	0.97369	-9.36403e-07
																				LNC_000548	XLOC_010669	--	Solyc08g007470.1.3	Solyc08g007470.3	--	--	0.974013	-9.41355e-07
																				LNC_000548	XLOC_010669	--	Solyc03g114050.2.3	Solyc03g114050.4	--	--	0.974336	-9.46306e-07
																				LNC_000548	XLOC_010669	--	Solyc05g053710.2.3	Solyc05g053710.4	--	--	0.97466	-9.51257e-07
																				LNC_000548	XLOC_010669	--	Solyc07g008810.1.3	Solyc07g008810.3	--	--	0.974983	-9.56209e-07
																				LNC_000548	XLOC_010669	--	Solyc02g086750.1.3	Solyc02g086750.3	--	--	0.975306	-9.6116e-07
																				LNC_000548	XLOC_010669	--	Solyc11g013260.1.3	Solyc11g013260.3	--	--	0.97563	-9.66111e-07
																				LNC_000548	XLOC_010669	--	Solyc02g088110.2.3	Solyc02g088110.4	--	--	0.975953	-9.71062e-07
																				LNC_000548	XLOC_010669	--	Solyc06g059900.2.3	Solyc06g059900.4	--	--	0.976276	-9.76014e-07
																				LNC_000548	XLOC_010669	--	Solyc04g080180.1.3	Solyc04g080180.3	--	--	0.9766	-9.80965e-07
																				LNC_000548	XLOC_010669	--	Solyc01g056340.2.3	Solyc01g056340.4	DET3	Light-mediated development protein DET1 [Source:UniProtKB/Swiss-Prot;Acc:Q9ZNU8]	0.976923	-9.85916e-07
																				LNC_000548	XLOC_010669	--	Solyc02g076810.2.3	Solyc02g076810.4	--	--	0.977246	-9.90868e-07
																				LNC_000548	XLOC_010669	--	Solyc06g051660.1.3	Solyc06g051660.3	--	--	0.97757	-9.95819e-07
																				LNC_000548	XLOC_010669	--	Solyc11g005640.1.3	Solyc11g005640.3	--	--	0.977893	-1.00077e-06
																				LNC_000548	XLOC_010669	--	Solyc09g019970.2.3	Solyc09g019970.4	--	--	0.978217	-1.00572e-06
																				LNC_000548	XLOC_010669	--	Solyc12g009810.1.3	Solyc12g009810.3	--	--	0.97854	-1.01067e-06
																				LNC_000548	XLOC_010669	--	Solyc08g067470.2.3	Solyc08g067470.4	--	--	0.978863	-1.01562e-06
																				LNC_000257	XLOC_005762	--	Solyc06g035450.2.3	Solyc06g035450.4	--	--	0.979187	-1.02058e-06
																				LNC_000257	XLOC_005762	--	Solyc10g024370.1.3	Solyc10g024370.3	--	--	0.97951	-1.02553e-06
																				LNC_002191	XLOC_040267	--	Solyc03g096240.1.3	Solyc03g096240.3	--	--	0.979833	-1.03048e-06
																				LNC_002191	XLOC_040267	--	Solyc11g011690.1.3	Solyc11g011690.3	--	--	0.980157	-1.03543e-06
																				LNC_002191	XLOC_040267	--	Solyc10g074760.1.3	Solyc10g074760.3	--	--	0.98048	-1.04038e-06
																				LNC_002191	XLOC_040267	--	Solyc06g048660.1.3	Solyc06g048660.3	--	--	0.980803	-1.04533e-06
																				LNC_002191	XLOC_040267	--	Solyc10g050770.1.3	Solyc10g050770.3	--	--	0.981127	-1.05028e-06
																				LNC_002191	XLOC_040267	--	Solyc09g082550.2.3	Solyc09g082550.4	--	--	0.98145	-1.05523e-06
																				LNC_002191	XLOC_040267	--	Solyc01g111030.1.3	Solyc01g111030.3	--	--	0.981773	-1.06019e-06
																				LNC_002191	XLOC_040267	--	Solyc01g094710.1.3	Solyc01g094710.3	--	--	0.982097	-1.06514e-06
																				LNC_002191	XLOC_040267	--	Solyc01g010350.2.3	Solyc01g010350.4	--	--	0.98242	-1.07009e-06
																				LNC_002191	XLOC_040267	--	Solyc08g023660.2.3	Solyc08g023660.4	--	--	0.982743	-1.07504e-06
																				LNC_002191	XLOC_040267	--	Solyc05g008720.1.3	Solyc05g008720.3	--	--	0.983067	-1.07999e-06
																				LNC_002191	XLOC_040267	--	Solyc12g036930.1.3	Solyc12g036930.3	--	--	0.98339	-1.08494e-06
																				LNC_002191	XLOC_040267	--	Solyc03g115600.2.3	Solyc03g115600.4	--	--	0.983713	-1.08989e-06
																				LNC_002191	XLOC_040267	--	Solyc01g108630.2.3	Solyc01g108630.4	--	--	0.984037	-1.09485e-06
																				LNC_002191	XLOC_040267	--	Solyc11g066010.1.3	Solyc11g066010.3	--	--	0.98436	-1.0998e-06
																				LNC_002191	XLOC_040267	--	Solyc04g074260.1.3	Solyc04g074260.3	--	--	0.984683	-1.10475e-06
																				LNC_002191	XLOC_040267	--	Solyc03g078170.1.3	Solyc03g078170.3	--	--	0.985007	-1.1097e-06
																				LNC_002191	XLOC_040267	--	Solyc02g071610.2.3	Solyc02g071610.4	--	--	0.98533	-1.11465e-06
																				LNC_002191	XLOC_040267	--	Solyc02g032320.1.3	Solyc02g032320.3	--	--	0.985653	-1.1196e-06
																				LNC_002191	XLOC_040267	--	Solyc04g007770.2.3	Solyc04g007770.4	--	--	0.985977	-1.12455e-06
																				LNC_002191	XLOC_040267	--	Solyc03g113280.2.3	Solyc03g113280.4	--	--	0.9863	-1.1295e-06
																				LNC_002191	XLOC_040267	--	Solyc07g053240.2.3	Solyc07g053240.4	--	--	0.986623	-1.13446e-06
																				LNC_002191	XLOC_040267	--	Solyc11g069650.1.3	Solyc11g069650.3	--	--	0.986947	-1.13941e-06
																				LNC_002191	XLOC_040267	--	Solyc09g056020.1.3	Solyc09g056020.3	--	--	0.98727	-1.14436e-06
																				LNC_002191	XLOC_040267	--	Solyc12g017880.1.3	Solyc12g017880.3	--	--	0.987593	-1.14931e-06
																				LNC_002191	XLOC_040267	--	Solyc04g082370.1.3	Solyc04g082370.3	--	--	0.987917	-1.15426e-06
																				LNC_002191	XLOC_040267	--	Solyc04g058100.2.3	Solyc04g058100.4	-	Metallothionein-like protein type 2 [Source:UniProtKB/Swiss-Prot;Acc:Q43514]	0.98824	-1.15921e-06
																				LNC_002191	XLOC_040267	--	Solyc08g062830.1.3	Solyc08g062830.3	--	--	0.988563	-1.16416e-06
																				LNC_002191	XLOC_040267	--	Solyc09g057590.2.3	Solyc09g057590.4	--	--	0.988887	-1.16911e-06
																				LNC_002191	XLOC_040267	--	Solyc08g079130.1.3	Solyc08g079130.3	--	--	0.98921	-1.17407e-06
																				LNC_002191	XLOC_040267	--	Solyc05g042010.1.3	Solyc05g042010.3	--	--	0.989533	-1.17902e-06
																				LNC_002191	XLOC_040267	--	Solyc06g048680.1.3	Solyc06g048680.3	--	--	0.989857	-1.18397e-06
																				LNC_002191	XLOC_040267	--	Solyc06g051600.1.3	Solyc06g051600.3	--	--	0.99018	-1.18892e-06
																				LNC_002191	XLOC_040267	--	Solyc01g104780.2.3	Solyc01g104780.4	--	--	0.990503	-1.19387e-06
																				LNC_002191	XLOC_040267	--	Solyc04g049150.1.3	Solyc04g049150.3	--	--	0.990827	-1.19882e-06
																				LNC_002191	XLOC_040267	--	Solyc08g079100.2.3	Solyc08g079100.4	--	--	0.99115	-1.20377e-06
																				LNC_002191	XLOC_040267	--	Solyc04g055230.1.3	Solyc04g055230.3	--	--	0.991473	-1.20873e-06
																				LNC_002191	XLOC_040267	--	Solyc06g008870.2.3	Solyc06g008870.4	--	--	0.991797	-1.21368e-06
																				LNC_002191	XLOC_040267	--	Solyc10g083820.1.3	Solyc10g083820.3	--	--	0.99212	-1.21863e-06
																				LNC_002191	XLOC_040267	--	Solyc04g007780.2.3	Solyc04g007780.4	--	--	0.992443	-1.22358e-06
																				LNC_002191	XLOC_040267	--	Solyc01g107950.1.3	Solyc01g107950.3	--	--	0.992767	-1.22853e-06
																				LNC_002191	XLOC_040267	--	Solyc02g093070.2.3	Solyc02g093070.4	--	--	0.99309	-1.23348e-06
																				LNC_002191	XLOC_040267	--	Solyc09g098320.1.3	Solyc09g098320.3	--	--	0.993413	-1.23843e-06
																				LNC_002191	XLOC_040267	--	Solyc06g007440.2.3	Solyc06g007440.4	--	--	0.993737	-1.24338e-06
																				LNC_002191	XLOC_040267	--	Solyc01g008710.2.3	Solyc01g008710.4	MAN6	Mannan endo-1,4-beta-mannosidase 4 [Source:UniProtKB/Swiss-Prot;Acc:Q8L5J3]	0.99406	-1.24834e-06
																				LNC_002191	XLOC_040267	--	Solyc12g005700.1.3	Solyc12g005700.3	--	--	0.994383	-1.25329e-06
																				LNC_002191	XLOC_040267	--	Solyc12g056430.1.3	Solyc12g056430.3	--	--	0.994707	-1.25824e-06
																				LNC_002191	XLOC_040267	--	Solyc08g048570.1.3	Solyc08g048570.3	--	--	0.99503	-1.26319e-06
																				LNC_002191	XLOC_040267	--	Solyc01g095960.2.3	Solyc01g095960.4	--	--	0.995353	-1.26814e-06
																				LNC_002191	XLOC_040267	--	Solyc06g005400.1.3	Solyc06g005400.3	--	--	0.995677	-1.27309e-06
																				LNC_002191	XLOC_040267	--	Solyc02g093580.2.3	Solyc02g093580.4	--	--	0.996	-1.27804e-06
																				LNC_002191	XLOC_040267	--	Solyc07g032680.1.3	Solyc07g032680.3	--	--	0.996323	-1.283e-06
																				LNC_002191	XLOC_040267	--	Solyc05g014090.1.3	Solyc05g014090.3	--	--	0.996647	-1.28795e-06
																				LNC_002191	XLOC_040267	--	Solyc02g065240.2.3	Solyc02g065240.4	--	--	0.99697	-1.2929e-06
																				LNC_002191	XLOC_040267	--	Solyc11g007190.1.3	Solyc11g007190.3	--	--	0.997293	-1.29785e-06
																				LNC_001852	XLOC_034297	--	Solyc05g018410.1.3	Solyc05g018410.3	--	--	0.997617	-1.3028e-06
																				LNC_001852	XLOC_034297	--	Solyc11g011230.1.3	Solyc11g011230.3	--	--	0.99794	-1.30775e-06
																				LNC_001852	XLOC_034297	--	Solyc01g056860.1.3	Solyc01g056860.3	--	--	0.998263	-1.3127e-06
																				LNC_001852	XLOC_034297	--	Solyc12g035520.1.3	Solyc12g035520.3	--	--	0.998587	-1.31765e-06
																				LNC_001852	XLOC_034297	--	Solyc06g009490.2.3	Solyc06g009490.4	--	--	0.99891	-1.32261e-06
																				LNC_001852	XLOC_034297	--	Solyc01g056740.1.3	Solyc01g056740.3	--	--	0.999233	-1.32756e-06
																				LNC_001852	XLOC_034297	--	Solyc07g025370.2.3	Solyc07g025370.4	--	--	0.999557	-1.33251e-06
																				LNC_001577	XLOC_029032	--	Solyc04g011390.1.3	Solyc04g011390.3	-	Histone H4 [Source:UniProtKB/Swiss-Prot;Acc:P35059]	0.99988	-1.33746e-06
																				LNC_001577	XLOC_029032	--	Solyc06g074790.1.3	Solyc06g074790.3	H2B-3	Histone H2B.1 [Source:UniProtKB/Swiss-Prot;Acc:O65823]	1.0002	-1.34241e-06
																				LNC_001577	XLOC_029032	--	Solyc03g121980.2.3	Solyc03g121980.4	--	--	1.00053	-1.34736e-06
																				LNC_001577	XLOC_029032	--	Solyc10g049470.1.3	Solyc10g049470.3	--	--	1.00085	-1.35231e-06
																				LNC_001577	XLOC_029032	--	Solyc03g121400.1.3	Solyc03g121400.3	--	--	1.00117	-1.35726e-06
																				LNC_001577	XLOC_029032	--	Solyc02g085820.2.3	Solyc02g085820.4	--	--	1.0015	-1.36222e-06
																				LNC_001577	XLOC_029032	--	Solyc09g011210.2.3	Solyc09g011210.4	--	--	1.00182	-1.36717e-06
																				LNC_001576	XLOC_029030	--	Solyc05g046140.2.3	Solyc05g046140.4	--	--	1.00214	-1.37212e-06
																				LNC_001576	XLOC_029030	--	Solyc01g097900.1.3	Solyc01g097900.3	--	--	1.00247	-1.37707e-06
																				LNC_001576	XLOC_029030	--	Solyc07g056100.1.3	Solyc07g056100.3	--	--	1.00279	-1.38202e-06
																				LNC_001576	XLOC_029030	--	Solyc06g072210.1.3	Solyc06g072210.3	--	--	1.00311	-1.38697e-06
																				LNC_001576	XLOC_029030	--	Solyc02g085260.1.3	Solyc02g085260.3	--	--	1.00344	-1.39192e-06
																				LNC_001576	XLOC_029030	--	Solyc12g097050.1.3	Solyc12g097050.3	--	--	1.00376	-1.39688e-06
																				LNC_001576	XLOC_029030	--	Solyc02g079280.2.3	Solyc02g079280.4	--	--	1.00408	-1.40183e-06
																				LNC_001576	XLOC_029030	--	Solyc03g025760.2.3	Solyc03g025760.4	--	--	1.00441	-1.40678e-06
																				LNC_001576	XLOC_029030	--	Solyc08g016760.1.3	Solyc08g016760.3	--	--	1.00473	-1.41173e-06
																				LNC_001576	XLOC_029030	--	Solyc05g046240.1.3	Solyc05g046240.3	--	--	1.00505	-1.41668e-06
																				LNC_001576	XLOC_029030	--	Solyc10g050510.1.3	Solyc10g050510.3	--	--	1.00538	-1.42163e-06
																				LNC_001576	XLOC_029030	--	Solyc01g087180.2.3	Solyc01g087180.4	--	--	1.0057	-1.42658e-06
																				LNC_001576	XLOC_029030	--	Solyc01g108710.2.3	Solyc01g108710.4	--	--	1.00602	-1.43153e-06
																				LNC_001576	XLOC_029030	--	Solyc05g054890.2.3	Solyc05g054890.4	--	--	1.00635	-1.43649e-06
																				LNC_001576	XLOC_029030	--	Solyc07g064140.1.3	Solyc07g064140.3	--	--	1.00667	-1.44144e-06
																				LNC_001576	XLOC_029030	--	Solyc12g056380.1.3	Solyc12g056380.3	--	--	1.00699	-1.44639e-06
																				LNC_001576	XLOC_029030	--	Solyc08g016020.2.3	Solyc08g016020.4	--	--	1.00732	-1.45134e-06
																				LNC_001576	XLOC_029030	--	Solyc02g084090.1.3	Solyc02g084090.3	--	--	1.00764	-1.45629e-06
																				LNC_001576	XLOC_029030	--	Solyc07g066360.1.3	Solyc07g066360.3	--	--	1.00796	-1.46124e-06
																				LNC_001576	XLOC_029030	--	Solyc01g057500.1.3	Solyc01g057500.3	--	--	1.00829	-1.46619e-06
																				LNC_001576	XLOC_029030	--	Solyc09g075700.1.3	Solyc09g075700.3	--	--	1.00861	-1.47114e-06
																				LNC_001576	XLOC_029030	--	Solyc01g057710.1.3	Solyc01g057710.3	--	--	1.00893	-1.4761e-06
																				LNC_001576	XLOC_029030	--	Solyc09g075210.2.3	Solyc09g075210.4	--	--	1.00926	-1.48105e-06
																				LNC_001576	XLOC_029030	--	Solyc09g097760.2.3	Solyc09g097760.4	--	--	1.00958	-1.486e-06
																				LNC_001576	XLOC_029030	--	Solyc08g067540.1.3	Solyc08g067540.3	--	--	1.0099	-1.49095e-06
																				LNC_001576	XLOC_029030	--	Solyc05g043240.1.3	Solyc05g043240.3	--	--	1.01023	-1.4959e-06
																				LNC_001576	XLOC_029030	--	Solyc10g005460.2.3	Solyc10g005460.4	--	--	1.01055	-1.50085e-06
																				LNC_001576	XLOC_029030	--	Solyc10g009470.1.3	Solyc10g009470.3	--	--	1.01087	-1.5058e-06
																				LNC_001576	XLOC_029030	--	Solyc01g109230.2.3	Solyc01g109230.4	--	--	1.0112	-1.51076e-06
																				LNC_001576	XLOC_029030	--	Solyc06g051610.1.3	Solyc06g051610.3	--	--	1.01152	-1.51571e-06
																				LNC_001576	XLOC_029030	--	Solyc10g076400.1.3	Solyc10g076400.3	--	--	1.01184	-1.52066e-06
																				LNC_001576	XLOC_029030	--	Solyc05g007920.2.3	Solyc05g007920.4	--	--	1.01217	-1.52561e-06
																				LNC_001576	XLOC_029030	--	Solyc07g025220.1.3	Solyc07g025220.3	--	--	1.01249	-1.53056e-06
																				LNC_001576	XLOC_029030	--	Solyc03g007790.2.3	Solyc03g007790.4	--	--	1.01281	-1.53551e-06
																				LNC_001576	XLOC_029030	--	Solyc03g070440.2.3	Solyc03g070440.4	--	--	1.01314	-1.54046e-06
																				LNC_001576	XLOC_029030	--	Solyc09g092700.2.3	Solyc09g092700.4	--	--	1.01346	-1.54541e-06
																				LNC_001576	XLOC_029030	--	Solyc10g006620.1.3	Solyc10g006620.3	--	--	1.01378	-1.55037e-06
																				LNC_001576	XLOC_029030	--	Solyc08g007720.1.3	Solyc08g007720.3	--	--	1.01411	-1.55532e-06
																				LNC_001576	XLOC_029030	--	Solyc05g049920.1.3	Solyc05g049920.3	--	--	1.01443	-1.56027e-06
																				LNC_001576	XLOC_029030	--	Solyc02g037580.1.3	Solyc02g037580.3	--	--	1.01475	-1.56522e-06
																				LNC_001576	XLOC_029030	--	Solyc01g103060.2.3	Solyc01g103060.4	--	--	1.01508	-1.57017e-06
																				LNC_001576	XLOC_029030	--	Solyc02g032830.1.3	Solyc02g032830.3	--	--	1.0154	-1.57512e-06
																				LNC_001576	XLOC_029030	--	Solyc02g071650.1.3	Solyc02g071650.3	--	--	1.01572	-1.58007e-06
																				LNC_001576	XLOC_029030	--	Solyc09g011100.1.3	Solyc09g011100.3	--	--	1.01605	-1.58502e-06
																				LNC_001576	XLOC_029030	--	Solyc10g054270.1.3	Solyc10g054270.3	--	--	1.01637	-1.58998e-06
																				LNC_001576	XLOC_029030	--	Solyc03g006540.2.3	Solyc03g006540.4	--	--	1.01669	-1.59493e-06
																				LNC_001576	XLOC_029030	--	Solyc12g021330.1.3	Solyc12g021330.3	--	--	1.01702	-1.59988e-06
																				LNC_001576	XLOC_029030	--	Solyc06g064670.1.3	Solyc06g064670.3	--	--	1.01734	-1.60483e-06
																				LNC_001576	XLOC_029030	--	Solyc11g010940.1.3	Solyc11g010940.3	--	--	1.01766	-1.60978e-06
																				LNC_001576	XLOC_029030	--	Solyc01g099510.2.3	Solyc01g099510.4	--	--	1.01799	-1.61473e-06
																				LNC_001576	XLOC_029030	--	Solyc04g078180.1.3	Solyc04g078180.3	--	--	1.01831	-1.61968e-06
																				LNC_001576	XLOC_029030	--	Solyc04g018170.1.3	Solyc04g018170.3	--	--	1.01863	-1.62464e-06
																				LNC_001576	XLOC_029030	--	Solyc07g017590.1.3	Solyc07g017590.3	--	--	1.01896	-1.62959e-06
																				LNC_001576	XLOC_029030	--	Solyc08g082700.2.3	Solyc08g082700.4	--	--	1.01928	-1.63454e-06
																				LNC_001576	XLOC_029030	--	Solyc02g093090.1.3	Solyc02g093090.3	--	--	1.0196	-1.63949e-06
																				LNC_001576	XLOC_029030	--	Solyc02g069730.2.3	Solyc02g069730.4	--	--	1.01993	-1.64444e-06
																				LNC_001576	XLOC_029030	--	Solyc04g005000.1.3	Solyc04g005000.3	--	--	1.02025	-1.64939e-06
																				LNC_001576	XLOC_029030	--	Solyc07g005630.2.3	Solyc07g005630.4	--	--	1.02057	-1.65434e-06
																				LNC_001576	XLOC_029030	--	Solyc01g088830.2.3	Solyc01g088830.4	--	--	1.0209	-1.65929e-06
																				lncRNA_ID	lncRNA_Gene_ID	lncRNA_Gene_Symbol	mRNA_ID	mRNA_Gene_ID	mRNA_Gene_Symbol	mRNA_Gene_Description	Pearson_correlation	Pvalue
																				LNC_001934	XLOC_035733	--	Solyc07g043630.1.4	Solyc07g043630.4	--	--	1.02122	-1.66425e-06
																				LNC_001934	XLOC_035733	--	Solyc04g082630.2.4	Solyc04g082630.5	--	--	1.02154	-1.6692e-06
																				LNC_001934	XLOC_035733	--	Solyc02g062730.2.4	Solyc02g062730.5	--	--	1.02187	-1.67415e-06
																				LNC_001934	XLOC_035733	--	Solyc08g068440.2.4	Solyc08g068440.5	--	--	1.02219	-1.6791e-06
																				LNC_001934	XLOC_035733	--	Solyc10g080870.2.4	Solyc10g080870.5	--	--	1.02251	-1.68405e-06
																				LNC_000548	XLOC_010669	--	Solyc12g006060.1.4	Solyc12g006060.4	--	--	1.02284	-1.689e-06
																				LNC_000548	XLOC_010669	--	Solyc09g009100.2.4	Solyc09g009100.5	--	--	1.02316	-1.69395e-06
																				LNC_000548	XLOC_010669	--	Solyc06g065640.2.4	Solyc06g065640.5	--	--	1.02348	-1.69891e-06
																				LNC_000548	XLOC_010669	--	Solyc02g086170.2.4	Solyc02g086170.5	--	--	1.02381	-1.70386e-06
																				LNC_000548	XLOC_010669	--	Solyc07g056120.2.4	Solyc07g056120.5	--	--	1.02413	-1.70881e-06
																				LNC_000548	XLOC_010669	--	Solyc10g079580.1.4	Solyc10g079580.4	--	--	1.02445	-1.71376e-06
																				LNC_000548	XLOC_010669	--	Solyc03g117060.2.4	Solyc03g117060.5	--	--	1.02478	-1.71871e-06
																				LNC_000548	XLOC_010669	--	Solyc10g006770.2.4	Solyc10g006770.5	--	--	1.0251	-1.72366e-06
																				LNC_000548	XLOC_010669	--	Solyc01g104510.2.4	Solyc01g104510.5	MSI4	WD-40 repeat-containing protein MSI1 [Source:UniProtKB/Swiss-Prot;Acc:O22469]	1.02542	-1.72861e-06
																				LNC_000548	XLOC_010669	--	Solyc05g013390.1.4	Solyc05g013390.4	--	--	1.02575	-1.73356e-06
																				LNC_000548	XLOC_010669	--	Solyc04g008540.2.4	Solyc04g008540.5	--	--	1.02607	-1.73852e-06
																				LNC_000548	XLOC_010669	--	Solyc05g051590.2.4	Solyc05g051590.5	--	--	1.02639	-1.74347e-06
																				LNC_000548	XLOC_010669	--	Solyc06g066380.1.4	Solyc06g066380.4	--	--	1.02672	-1.74842e-06
																				LNC_000548	XLOC_010669	--	Solyc02g064600.2.4	Solyc02g064600.5	--	--	1.02704	-1.75337e-06
																				LNC_000548	XLOC_010669	--	Solyc02g062180.2.4	Solyc02g062180.5	--	--	1.02736	-1.75832e-06
																				LNC_000548	XLOC_010669	--	Solyc01g107490.1.4	Solyc01g107490.4	--	--	1.02769	-1.76327e-06
																				LNC_000548	XLOC_010669	--	Solyc08g080540.2.4	Solyc08g080540.5	--	--	1.02801	-1.76822e-06
																				LNC_000548	XLOC_010669	--	Solyc04g076560.2.4	Solyc04g076560.5	--	--	1.02833	-1.77317e-06
																				LNC_000548	XLOC_010669	--	Solyc06g082370.2.4	Solyc06g082370.5	--	--	1.02866	-1.77813e-06
																				LNC_000548	XLOC_010669	--	Solyc01g049770.2.4	Solyc01g049770.5	--	--	1.02898	-1.78308e-06
																				LNC_000548	XLOC_010669	--	Solyc08g007470.1.4	Solyc08g007470.4	--	--	1.0293	-1.78803e-06
																				LNC_000548	XLOC_010669	--	Solyc03g114050.2.4	Solyc03g114050.5	--	--	1.02963	-1.79298e-06
																				LNC_000548	XLOC_010669	--	Solyc05g053710.2.4	Solyc05g053710.5	--	--	1.02995	-1.79793e-06
																				LNC_000548	XLOC_010669	--	Solyc07g008810.1.4	Solyc07g008810.4	--	--	1.03027	-1.80288e-06
																				LNC_000548	XLOC_010669	--	Solyc02g086750.1.4	Solyc02g086750.4	--	--	1.0306	-1.80783e-06
																				LNC_000548	XLOC_010669	--	Solyc11g013260.1.4	Solyc11g013260.4	--	--	1.03092	-1.81279e-06
																				LNC_000548	XLOC_010669	--	Solyc02g088110.2.4	Solyc02g088110.5	--	--	1.03124	-1.81774e-06
																				LNC_000548	XLOC_010669	--	Solyc06g059900.2.4	Solyc06g059900.5	--	--	1.03157	-1.82269e-06
																				LNC_000548	XLOC_010669	--	Solyc04g080180.1.4	Solyc04g080180.4	--	--	1.03189	-1.82764e-06
																				LNC_000548	XLOC_010669	--	Solyc01g056340.2.4	Solyc01g056340.5	DET4	Light-mediated development protein DET1 [Source:UniProtKB/Swiss-Prot;Acc:Q9ZNU9]	1.03221	-1.83259e-06
																				LNC_000548	XLOC_010669	--	Solyc02g076810.2.4	Solyc02g076810.5	--	--	1.03254	-1.83754e-06
																				LNC_000548	XLOC_010669	--	Solyc06g051660.1.4	Solyc06g051660.4	--	--	1.03286	-1.84249e-06
																				LNC_000548	XLOC_010669	--	Solyc11g005640.1.4	Solyc11g005640.4	--	--	1.03318	-1.84744e-06
																				LNC_000548	XLOC_010669	--	Solyc09g019970.2.4	Solyc09g019970.5	--	--	1.03351	-1.8524e-06
																				LNC_000548	XLOC_010669	--	Solyc12g009810.1.4	Solyc12g009810.4	--	--	1.03383	-1.85735e-06
																				LNC_000548	XLOC_010669	--	Solyc08g067470.2.4	Solyc08g067470.5	--	--	1.03415	-1.8623e-06
																				LNC_000257	XLOC_005762	--	Solyc06g035450.2.4	Solyc06g035450.5	--	--	1.03448	-1.86725e-06
																				LNC_000257	XLOC_005762	--	Solyc10g024370.1.4	Solyc10g024370.4	--	--	1.0348	-1.8722e-06
																				LNC_002191	XLOC_040267	--	Solyc03g096240.1.4	Solyc03g096240.4	--	--	1.03512	-1.87715e-06
																				LNC_002191	XLOC_040267	--	Solyc11g011690.1.4	Solyc11g011690.4	--	--	1.03545	-1.8821e-06
																				LNC_002191	XLOC_040267	--	Solyc10g074760.1.4	Solyc10g074760.4	--	--	1.03577	-1.88705e-06
																				LNC_002191	XLOC_040267	--	Solyc06g048660.1.4	Solyc06g048660.4	--	--	1.03609	-1.89201e-06
																				LNC_002191	XLOC_040267	--	Solyc10g050770.1.4	Solyc10g050770.4	--	--	1.03642	-1.89696e-06
																				LNC_002191	XLOC_040267	--	Solyc09g082550.2.4	Solyc09g082550.5	--	--	1.03674	-1.90191e-06
																				LNC_002191	XLOC_040267	--	Solyc01g111030.1.4	Solyc01g111030.4	--	--	1.03706	-1.90686e-06
																				LNC_002191	XLOC_040267	--	Solyc01g094710.1.4	Solyc01g094710.4	--	--	1.03739	-1.91181e-06
																				LNC_002191	XLOC_040267	--	Solyc01g010350.2.4	Solyc01g010350.5	--	--	1.03771	-1.91676e-06
																				LNC_002191	XLOC_040267	--	Solyc08g023660.2.4	Solyc08g023660.5	--	--	1.03803	-1.92171e-06
																				LNC_002191	XLOC_040267	--	Solyc05g008720.1.4	Solyc05g008720.4	--	--	1.03836	-1.92667e-06
																				LNC_002191	XLOC_040267	--	Solyc12g036930.1.4	Solyc12g036930.4	--	--	1.03868	-1.93162e-06
																				LNC_002191	XLOC_040267	--	Solyc03g115600.2.4	Solyc03g115600.5	--	--	1.039	-1.93657e-06
																				LNC_002191	XLOC_040267	--	Solyc01g108630.2.4	Solyc01g108630.5	--	--	1.03933	-1.94152e-06
																				LNC_002191	XLOC_040267	--	Solyc11g066010.1.4	Solyc11g066010.4	--	--	1.03965	-1.94647e-06
																				LNC_002191	XLOC_040267	--	Solyc04g074260.1.4	Solyc04g074260.4	--	--	1.03997	-1.95142e-06
																				LNC_002191	XLOC_040267	--	Solyc03g078170.1.4	Solyc03g078170.4	--	--	1.0403	-1.95637e-06
																				LNC_002191	XLOC_040267	--	Solyc02g071610.2.4	Solyc02g071610.5	--	--	1.04062	-1.96132e-06
																				LNC_002191	XLOC_040267	--	Solyc02g032320.1.4	Solyc02g032320.4	--	--	1.04094	-1.96628e-06
																				LNC_002191	XLOC_040267	--	Solyc04g007770.2.4	Solyc04g007770.5	--	--	1.04127	-1.97123e-06
																				LNC_002191	XLOC_040267	--	Solyc03g113280.2.4	Solyc03g113280.5	--	--	1.04159	-1.97618e-06
																				LNC_002191	XLOC_040267	--	Solyc07g053240.2.4	Solyc07g053240.5	--	--	1.04191	-1.98113e-06
																				LNC_002191	XLOC_040267	--	Solyc11g069650.1.4	Solyc11g069650.4	--	--	1.04224	-1.98608e-06
																				LNC_002191	XLOC_040267	--	Solyc09g056020.1.4	Solyc09g056020.4	--	--	1.04256	-1.99103e-06
																				LNC_002191	XLOC_040267	--	Solyc12g017880.1.4	Solyc12g017880.4	--	--	1.04288	-1.99598e-06
																				LNC_002191	XLOC_040267	--	Solyc04g082370.1.4	Solyc04g082370.4	--	--	1.04321	-2.00093e-06
																				LNC_002191	XLOC_040267	--	Solyc04g058100.2.4	Solyc04g058100.5	-	Metallothionein-like protein type 2 [Source:UniProtKB/Swiss-Prot;Acc:Q43515]	1.04353	-2.00589e-06
																				LNC_002191	XLOC_040267	--	Solyc08g062830.1.4	Solyc08g062830.4	--	--	1.04385	-2.01084e-06
																				LNC_002191	XLOC_040267	--	Solyc09g057590.2.4	Solyc09g057590.5	--	--	1.04418	-2.01579e-06
																				LNC_002191	XLOC_040267	--	Solyc08g079130.1.4	Solyc08g079130.4	--	--	1.0445	-2.02074e-06
																				LNC_002191	XLOC_040267	--	Solyc05g042010.1.4	Solyc05g042010.4	--	--	1.04482	-2.02569e-06
																				LNC_002191	XLOC_040267	--	Solyc06g048680.1.4	Solyc06g048680.4	--	--	1.04515	-2.03064e-06
																				LNC_002191	XLOC_040267	--	Solyc06g051600.1.4	Solyc06g051600.4	--	--	1.04547	-2.03559e-06
																				LNC_002191	XLOC_040267	--	Solyc01g104780.2.4	Solyc01g104780.5	--	--	1.04579	-2.04055e-06
																				LNC_002191	XLOC_040267	--	Solyc04g049150.1.4	Solyc04g049150.4	--	--	1.04612	-2.0455e-06
																				LNC_002191	XLOC_040267	--	Solyc08g079100.2.4	Solyc08g079100.5	--	--	1.04644	-2.05045e-06
																				LNC_002191	XLOC_040267	--	Solyc04g055230.1.4	Solyc04g055230.4	--	--	1.04676	-2.0554e-06
																				LNC_002191	XLOC_040267	--	Solyc06g008870.2.4	Solyc06g008870.5	--	--	1.04709	-2.06035e-06
																				LNC_002191	XLOC_040267	--	Solyc10g083820.1.4	Solyc10g083820.4	--	--	1.04741	-2.0653e-06
																				LNC_002191	XLOC_040267	--	Solyc04g007780.2.4	Solyc04g007780.5	--	--	1.04773	-2.07025e-06
																				LNC_002191	XLOC_040267	--	Solyc01g107950.1.4	Solyc01g107950.4	--	--	1.04806	-2.0752e-06
																				LNC_002191	XLOC_040267	--	Solyc02g093070.2.4	Solyc02g093070.5	--	--	1.04838	-2.08016e-06
																				LNC_002191	XLOC_040267	--	Solyc09g098320.1.4	Solyc09g098320.4	--	--	1.0487	-2.08511e-06
																				LNC_002191	XLOC_040267	--	Solyc06g007440.2.4	Solyc06g007440.5	--	--	1.04903	-2.09006e-06
																				LNC_002191	XLOC_040267	--	Solyc01g008710.2.4	Solyc01g008710.5	MAN7	Mannan endo-1,4-beta-mannosidase 4 [Source:UniProtKB/Swiss-Prot;Acc:Q8L5J4]	1.04935	-2.09501e-06
																				LNC_002191	XLOC_040267	--	Solyc12g005700.1.4	Solyc12g005700.4	--	--	1.04967	-2.09996e-06
																				LNC_002191	XLOC_040267	--	Solyc12g056430.1.4	Solyc12g056430.4	--	--	1.05	-2.10491e-06
																				LNC_002191	XLOC_040267	--	Solyc08g048570.1.4	Solyc08g048570.4	--	--	1.05032	-2.10986e-06
																				LNC_002191	XLOC_040267	--	Solyc01g095960.2.4	Solyc01g095960.5	--	--	1.05064	-2.11482e-06
																				LNC_002191	XLOC_040267	--	Solyc06g005400.1.4	Solyc06g005400.4	--	--	1.05097	-2.11977e-06
																				LNC_002191	XLOC_040267	--	Solyc02g093580.2.4	Solyc02g093580.5	--	--	1.05129	-2.12472e-06
																				LNC_002191	XLOC_040267	--	Solyc07g032680.1.4	Solyc07g032680.4	--	--	1.05161	-2.12967e-06
																				LNC_002191	XLOC_040267	--	Solyc05g014090.1.4	Solyc05g014090.4	--	--	1.05194	-2.13462e-06
																				LNC_002191	XLOC_040267	--	Solyc02g065240.2.4	Solyc02g065240.5	--	--	1.05226	-2.13957e-06
																				LNC_002191	XLOC_040267	--	Solyc11g007190.1.4	Solyc11g007190.4	--	--	1.05258	-2.14452e-06
																				LNC_001852	XLOC_034297	--	Solyc05g018410.1.4	Solyc05g018410.4	--	--	1.05291	-2.14947e-06
																				LNC_001852	XLOC_034297	--	Solyc11g011230.1.4	Solyc11g011230.4	--	--	1.05323	-2.15443e-06
																				LNC_001852	XLOC_034297	--	Solyc01g056860.1.4	Solyc01g056860.4	--	--	1.05355	-2.15938e-06
																				LNC_001852	XLOC_034297	--	Solyc12g035520.1.4	Solyc12g035520.4	--	--	1.05388	-2.16433e-06
																				LNC_001852	XLOC_034297	--	Solyc06g009490.2.4	Solyc06g009490.5	--	--	1.0542	-2.16928e-06
																				LNC_001852	XLOC_034297	--	Solyc01g056740.1.4	Solyc01g056740.4	--	--	1.05452	-2.17423e-06
																				LNC_001852	XLOC_034297	--	Solyc07g025370.2.4	Solyc07g025370.5	--	--	1.05485	-2.17918e-06
																				LNC_001577	XLOC_029032	--	Solyc04g011390.1.4	Solyc04g011390.4	-	Histone H4 [Source:UniProtKB/Swiss-Prot;Acc:P35060]	1.05517	-2.18413e-06
																				LNC_001577	XLOC_029032	--	Solyc06g074790.1.4	Solyc06g074790.4	H2B-4	Histone H2B.1 [Source:UniProtKB/Swiss-Prot;Acc:O65824]	1.05549	-2.18908e-06
																				LNC_001577	XLOC_029032	--	Solyc03g121980.2.4	Solyc03g121980.5	--	--	1.05582	-2.19404e-06
																				LNC_001577	XLOC_029032	--	Solyc10g049470.1.4	Solyc10g049470.4	--	--	1.05614	-2.19899e-06
																				LNC_001577	XLOC_029032	--	Solyc03g121400.1.4	Solyc03g121400.4	--	--	1.05646	-2.20394e-06
																				LNC_001577	XLOC_029032	--	Solyc02g085820.2.4	Solyc02g085820.5	--	--	1.05679	-2.20889e-06
																				LNC_001577	XLOC_029032	--	Solyc09g011210.2.4	Solyc09g011210.5	--	--	1.05711	-2.21384e-06
																				LNC_001576	XLOC_029030	--	Solyc05g046140.2.4	Solyc05g046140.5	--	--	1.05743	-2.21879e-06
																				LNC_001576	XLOC_029030	--	Solyc01g097900.1.4	Solyc01g097900.4	--	--	1.05776	-2.22374e-06
																				LNC_001576	XLOC_029030	--	Solyc07g056100.1.4	Solyc07g056100.4	--	--	1.05808	-2.2287e-06
																				LNC_001576	XLOC_029030	--	Solyc06g072210.1.4	Solyc06g072210.4	--	--	1.0584	-2.23365e-06
																				LNC_001576	XLOC_029030	--	Solyc02g085260.1.4	Solyc02g085260.4	--	--	1.05873	-2.2386e-06
																				LNC_001576	XLOC_029030	--	Solyc12g097050.1.4	Solyc12g097050.4	--	--	1.05905	-2.24355e-06
																				LNC_001576	XLOC_029030	--	Solyc02g079280.2.4	Solyc02g079280.5	--	--	1.05937	-2.2485e-06
																				LNC_001576	XLOC_029030	--	Solyc03g025760.2.4	Solyc03g025760.5	--	--	1.0597	-2.25345e-06
																				LNC_001576	XLOC_029030	--	Solyc08g016760.1.4	Solyc08g016760.4	--	--	1.06002	-2.2584e-06
																				LNC_001576	XLOC_029030	--	Solyc05g046240.1.4	Solyc05g046240.4	--	--	1.06034	-2.26335e-06
																				LNC_001576	XLOC_029030	--	Solyc10g050510.1.4	Solyc10g050510.4	--	--	1.06067	-2.26831e-06
																				LNC_001576	XLOC_029030	--	Solyc01g087180.2.4	Solyc01g087180.5	--	--	1.06099	-2.27326e-06
																				LNC_001576	XLOC_029030	--	Solyc01g108710.2.4	Solyc01g108710.5	--	--	1.06131	-2.27821e-06
																				LNC_001576	XLOC_029030	--	Solyc05g054890.2.4	Solyc05g054890.5	--	--	1.06164	-2.28316e-06
																				LNC_001576	XLOC_029030	--	Solyc07g064140.1.4	Solyc07g064140.4	--	--	1.06196	-2.28811e-06
																				LNC_001576	XLOC_029030	--	Solyc12g056380.1.4	Solyc12g056380.4	--	--	1.06228	-2.29306e-06
																				LNC_001576	XLOC_029030	--	Solyc08g016020.2.4	Solyc08g016020.5	--	--	1.06261	-2.29801e-06
																				LNC_001576	XLOC_029030	--	Solyc02g084090.1.4	Solyc02g084090.4	--	--	1.06293	-2.30296e-06
																				LNC_001576	XLOC_029030	--	Solyc07g066360.1.4	Solyc07g066360.4	--	--	1.06325	-2.30792e-06
																				LNC_001576	XLOC_029030	--	Solyc01g057500.1.4	Solyc01g057500.4	--	--	1.06358	-2.31287e-06
																				LNC_001576	XLOC_029030	--	Solyc09g075700.1.4	Solyc09g075700.4	--	--	1.0639	-2.31782e-06
																				LNC_001576	XLOC_029030	--	Solyc01g057710.1.4	Solyc01g057710.4	--	--	1.06422	-2.32277e-06
																				LNC_001576	XLOC_029030	--	Solyc09g075210.2.4	Solyc09g075210.5	--	--	1.06455	-2.32772e-06
																				LNC_001576	XLOC_029030	--	Solyc09g097760.2.4	Solyc09g097760.5	--	--	1.06487	-2.33267e-06
																				LNC_001576	XLOC_029030	--	Solyc08g067540.1.4	Solyc08g067540.4	--	--	1.06519	-2.33762e-06
																				LNC_001576	XLOC_029030	--	Solyc05g043240.1.4	Solyc05g043240.4	--	--	1.06552	-2.34258e-06
																				LNC_001576	XLOC_029030	--	Solyc10g005460.2.4	Solyc10g005460.5	--	--	1.06584	-2.34753e-06
																				LNC_001576	XLOC_029030	--	Solyc10g009470.1.4	Solyc10g009470.4	--	--	1.06616	-2.35248e-06
																				LNC_001576	XLOC_029030	--	Solyc01g109230.2.4	Solyc01g109230.5	--	--	1.06649	-2.35743e-06
																				LNC_001576	XLOC_029030	--	Solyc06g051610.1.4	Solyc06g051610.4	--	--	1.06681	-2.36238e-06
																				LNC_001576	XLOC_029030	--	Solyc10g076400.1.4	Solyc10g076400.4	--	--	1.06713	-2.36733e-06
																				LNC_001576	XLOC_029030	--	Solyc05g007920.2.4	Solyc05g007920.5	--	--	1.06746	-2.37228e-06
																				LNC_001576	XLOC_029030	--	Solyc07g025220.1.4	Solyc07g025220.4	--	--	1.06778	-2.37723e-06
																				LNC_001576	XLOC_029030	--	Solyc03g007790.2.4	Solyc03g007790.5	--	--	1.0681	-2.38219e-06
																				LNC_001576	XLOC_029030	--	Solyc03g070440.2.4	Solyc03g070440.5	--	--	1.06843	-2.38714e-06
																				LNC_001576	XLOC_029030	--	Solyc09g092700.2.4	Solyc09g092700.5	--	--	1.06875	-2.39209e-06
																				LNC_001576	XLOC_029030	--	Solyc10g006620.1.4	Solyc10g006620.4	--	--	1.06907	-2.39704e-06
																				LNC_001576	XLOC_029030	--	Solyc08g007720.1.4	Solyc08g007720.4	--	--	1.0694	-2.40199e-06
																				LNC_001576	XLOC_029030	--	Solyc05g049920.1.4	Solyc05g049920.4	--	--	1.06972	-2.40694e-06
																				LNC_001576	XLOC_029030	--	Solyc02g037580.1.4	Solyc02g037580.4	--	--	1.07004	-2.41189e-06
																				LNC_001576	XLOC_029030	--	Solyc01g103060.2.4	Solyc01g103060.5	--	--	1.07037	-2.41685e-06
																				LNC_001576	XLOC_029030	--	Solyc02g032830.1.4	Solyc02g032830.4	--	--	1.07069	-2.4218e-06
																				LNC_001576	XLOC_029030	--	Solyc02g071650.1.4	Solyc02g071650.4	--	--	1.07101	-2.42675e-06
																				LNC_001576	XLOC_029030	--	Solyc09g011100.1.4	Solyc09g011100.4	--	--	1.07134	-2.4317e-06
																				LNC_001576	XLOC_029030	--	Solyc10g054270.1.4	Solyc10g054270.4	--	--	1.07166	-2.43665e-06
																				LNC_001576	XLOC_029030	--	Solyc03g006540.2.4	Solyc03g006540.5	--	--	1.07198	-2.4416e-06
																				LNC_001576	XLOC_029030	--	Solyc12g021330.1.4	Solyc12g021330.4	--	--	1.07231	-2.44655e-06
																				LNC_001576	XLOC_029030	--	Solyc06g064670.1.4	Solyc06g064670.4	--	--	1.07263	-2.4515e-06
																				LNC_001576	XLOC_029030	--	Solyc11g010940.1.4	Solyc11g010940.4	--	--	1.07295	-2.45646e-06
																				LNC_001576	XLOC_029030	--	Solyc01g099510.2.4	Solyc01g099510.5	--	--	1.07328	-2.46141e-06
																				LNC_001576	XLOC_029030	--	Solyc04g078180.1.4	Solyc04g078180.4	--	--	1.0736	-2.46636e-06
																				LNC_001576	XLOC_029030	--	Solyc04g018170.1.4	Solyc04g018170.4	--	--	1.07392	-2.47131e-06
																				LNC_001576	XLOC_029030	--	Solyc07g017590.1.4	Solyc07g017590.4	--	--	1.07425	-2.47626e-06
																				LNC_001576	XLOC_029030	--	Solyc08g082700.2.4	Solyc08g082700.5	--	--	1.07457	-2.48121e-06
																				LNC_001576	XLOC_029030	--	Solyc02g093090.1.4	Solyc02g093090.4	--	--	1.07489	-2.48616e-06
																				LNC_001576	XLOC_029030	--	Solyc02g069730.2.4	Solyc02g069730.5	--	--	1.07522	-2.49111e-06
																				LNC_001576	XLOC_029030	--	Solyc04g005000.1.4	Solyc04g005000.4	--	--	1.07554	-2.49607e-06
																				LNC_001576	XLOC_029030	--	Solyc07g005630.2.4	Solyc07g005630.5	--	--	1.07586	-2.50102e-06
																				LNC_001576	XLOC_029030	--	Solyc01g088830.2.4	Solyc01g088830.5	--	--	1.07619	-2.50597e-06
																				lncRNA_ID	lncRNA_Gene_ID	lncRNA_Gene_Symbol	mRNA_ID	mRNA_Gene_ID	mRNA_Gene_Symbol	mRNA_Gene_Description	Pearson_correlation	Pvalue
																				LNC_001934	XLOC_035733	--	Solyc07g043630.1.5	Solyc07g043630.5	--	--	0.967223	-8.37377e-07
																				LNC_001934	XLOC_035733	--	Solyc04g082630.2.5	Solyc04g082630.6	--	--	0.967546	-8.42328e-07
																				lncRNA_ID	lncRNA_Gene_ID	lncRNA_Gene_Symbol	mRNA_ID	mRNA_Gene_ID	mRNA_Gene_Symbol	mRNA_Gene_Description	Pearson_correlation	Pvalue
																				LNC_001934	XLOC_035733	--	Solyc07g043630.1.4	Solyc07g043630.4	--	--	1.02122	-1.66425e-06
																				LNC_001934	XLOC_035733	--	Solyc04g082630.2.4	Solyc04g082630.5	--	--	1.02154	-1.6692e-06
																				LNC_001934	XLOC_035733	--	Solyc02g062730.2.4	Solyc02g062730.5	--	--	1.02187	-1.67415e-06
																				LNC_001934	XLOC_035733	--	Solyc08g068440.2.4	Solyc08g068440.5	--	--	1.02219	-1.6791e-06
																				LNC_001934	XLOC_035733	--	Solyc10g080870.2.4	Solyc10g080870.5	--	--	1.02251	-1.68405e-06
																				LNC_000548	XLOC_010669	--	Solyc12g006060.1.4	Solyc12g006060.4	--	--	1.02284	-1.689e-06
																				LNC_000548	XLOC_010669	--	Solyc09g009100.2.4	Solyc09g009100.5	--	--	1.02316	-1.69395e-06
																				LNC_000548	XLOC_010669	--	Solyc06g065640.2.4	Solyc06g065640.5	--	--	1.02348	-1.69891e-06
																				LNC_000548	XLOC_010669	--	Solyc02g086170.2.4	Solyc02g086170.5	--	--	1.02381	-1.70386e-06
																				LNC_000548	XLOC_010669	--	Solyc07g056120.2.4	Solyc07g056120.5	--	--	1.02413	-1.70881e-06
																				LNC_000548	XLOC_010669	--	Solyc10g079580.1.4	Solyc10g079580.4	--	--	1.02445	-1.71376e-06
																				LNC_000548	XLOC_010669	--	Solyc03g117060.2.4	Solyc03g117060.5	--	--	1.02478	-1.71871e-06
																				LNC_000548	XLOC_010669	--	Solyc10g006770.2.4	Solyc10g006770.5	--	--	1.0251	-1.72366e-06
																				LNC_000548	XLOC_010669	--	Solyc01g104510.2.4	Solyc01g104510.5	MSI4	WD-40 repeat-containing protein MSI1 [Source:UniProtKB/Swiss-Prot;Acc:O22469]	1.02542	-1.72861e-06
																				LNC_000548	XLOC_010669	--	Solyc05g013390.1.4	Solyc05g013390.4	--	--	1.02575	-1.73356e-06
																				LNC_000548	XLOC_010669	--	Solyc04g008540.2.4	Solyc04g008540.5	--	--	1.02607	-1.73852e-06
																				LNC_000548	XLOC_010669	--	Solyc05g051590.2.4	Solyc05g051590.5	--	--	1.02639	-1.74347e-06
																				LNC_000548	XLOC_010669	--	Solyc06g066380.1.4	Solyc06g066380.4	--	--	1.02672	-1.74842e-06
																				LNC_000548	XLOC_010669	--	Solyc02g064600.2.4	Solyc02g064600.5	--	--	1.02704	-1.75337e-06
																				LNC_000548	XLOC_010669	--	Solyc02g062180.2.4	Solyc02g062180.5	--	--	1.02736	-1.75832e-06
																				LNC_000548	XLOC_010669	--	Solyc01g107490.1.4	Solyc01g107490.4	--	--	1.02769	-1.76327e-06
																				LNC_000548	XLOC_010669	--	Solyc08g080540.2.4	Solyc08g080540.5	--	--	1.02801	-1.76822e-06
																				LNC_000548	XLOC_010669	--	Solyc04g076560.2.4	Solyc04g076560.5	--	--	1.02833	-1.77317e-06
																				LNC_000548	XLOC_010669	--	Solyc06g082370.2.4	Solyc06g082370.5	--	--	1.02866	-1.77813e-06
																				LNC_000548	XLOC_010669	--	Solyc01g049770.2.4	Solyc01g049770.5	--	--	1.02898	-1.78308e-06
																				LNC_000548	XLOC_010669	--	Solyc08g007470.1.4	Solyc08g007470.4	--	--	1.0293	-1.78803e-06
																				LNC_000548	XLOC_010669	--	Solyc03g114050.2.4	Solyc03g114050.5	--	--	1.02963	-1.79298e-06
																				LNC_000548	XLOC_010669	--	Solyc05g053710.2.4	Solyc05g053710.5	--	--	1.02995	-1.79793e-06
																				LNC_000548	XLOC_010669	--	Solyc07g008810.1.4	Solyc07g008810.4	--	--	1.03027	-1.80288e-06
																				LNC_000548	XLOC_010669	--	Solyc02g086750.1.4	Solyc02g086750.4	--	--	1.0306	-1.80783e-06
																				LNC_000548	XLOC_010669	--	Solyc11g013260.1.4	Solyc11g013260.4	--	--	1.03092	-1.81279e-06
																				LNC_000548	XLOC_010669	--	Solyc02g088110.2.4	Solyc02g088110.5	--	--	1.03124	-1.81774e-06
																				LNC_000548	XLOC_010669	--	Solyc06g059900.2.4	Solyc06g059900.5	--	--	1.03157	-1.82269e-06
																				LNC_000548	XLOC_010669	--	Solyc04g080180.1.4	Solyc04g080180.4	--	--	1.03189	-1.82764e-06
																				LNC_000548	XLOC_010669	--	Solyc01g056340.2.4	Solyc01g056340.5	DET4	Light-mediated development protein DET1 [Source:UniProtKB/Swiss-Prot;Acc:Q9ZNU9]	1.03221	-1.83259e-06
																				LNC_000548	XLOC_010669	--	Solyc02g076810.2.4	Solyc02g076810.5	--	--	1.03254	-1.83754e-06
																				LNC_000548	XLOC_010669	--	Solyc06g051660.1.4	Solyc06g051660.4	--	--	1.03286	-1.84249e-06
																				LNC_000548	XLOC_010669	--	Solyc11g005640.1.4	Solyc11g005640.4	--	--	1.03318	-1.84744e-06
																				LNC_000548	XLOC_010669	--	Solyc09g019970.2.4	Solyc09g019970.5	--	--	1.03351	-1.8524e-06
																				LNC_000548	XLOC_010669	--	Solyc12g009810.1.4	Solyc12g009810.4	--	--	1.03383	-1.85735e-06
																				LNC_000548	XLOC_010669	--	Solyc08g067470.2.4	Solyc08g067470.5	--	--	1.03415	-1.8623e-06
																				LNC_000257	XLOC_005762	--	Solyc06g035450.2.4	Solyc06g035450.5	--	--	1.03448	-1.86725e-06
																				LNC_000257	XLOC_005762	--	Solyc10g024370.1.4	Solyc10g024370.4	--	--	1.0348	-1.8722e-06
																				LNC_002191	XLOC_040267	--	Solyc03g096240.1.4	Solyc03g096240.4	--	--	1.03512	-1.87715e-06
																				LNC_002191	XLOC_040267	--	Solyc11g011690.1.4	Solyc11g011690.4	--	--	1.03545	-1.8821e-06
																				LNC_002191	XLOC_040267	--	Solyc10g074760.1.4	Solyc10g074760.4	--	--	1.03577	-1.88705e-06
																				LNC_002191	XLOC_040267	--	Solyc06g048660.1.4	Solyc06g048660.4	--	--	1.03609	-1.89201e-06
																				LNC_002191	XLOC_040267	--	Solyc10g050770.1.4	Solyc10g050770.4	--	--	1.03642	-1.89696e-06
																				LNC_002191	XLOC_040267	--	Solyc09g082550.2.4	Solyc09g082550.5	--	--	1.03674	-1.90191e-06
																				LNC_002191	XLOC_040267	--	Solyc01g111030.1.4	Solyc01g111030.4	--	--	1.03706	-1.90686e-06
																				LNC_002191	XLOC_040267	--	Solyc01g094710.1.4	Solyc01g094710.4	--	--	1.03739	-1.91181e-06
																				LNC_002191	XLOC_040267	--	Solyc01g010350.2.4	Solyc01g010350.5	--	--	1.03771	-1.91676e-06
																				LNC_002191	XLOC_040267	--	Solyc08g023660.2.4	Solyc08g023660.5	--	--	1.03803	-1.92171e-06
																				LNC_002191	XLOC_040267	--	Solyc05g008720.1.4	Solyc05g008720.4	--	--	1.03836	-1.92667e-06
																				LNC_002191	XLOC_040267	--	Solyc12g036930.1.4	Solyc12g036930.4	--	--	1.03868	-1.93162e-06
																				LNC_002191	XLOC_040267	--	Solyc03g115600.2.4	Solyc03g115600.5	--	--	1.039	-1.93657e-06
																				LNC_002191	XLOC_040267	--	Solyc01g108630.2.4	Solyc01g108630.5	--	--	1.03933	-1.94152e-06
																				LNC_002191	XLOC_040267	--	Solyc11g066010.1.4	Solyc11g066010.4	--	--	1.03965	-1.94647e-06
																				LNC_002191	XLOC_040267	--	Solyc04g074260.1.4	Solyc04g074260.4	--	--	1.03997	-1.95142e-06
																				LNC_002191	XLOC_040267	--	Solyc03g078170.1.4	Solyc03g078170.4	--	--	1.0403	-1.95637e-06
																				LNC_002191	XLOC_040267	--	Solyc02g071610.2.4	Solyc02g071610.5	--	--	1.04062	-1.96132e-06
																				LNC_002191	XLOC_040267	--	Solyc02g032320.1.4	Solyc02g032320.4	--	--	1.04094	-1.96628e-06
																				LNC_002191	XLOC_040267	--	Solyc04g007770.2.4	Solyc04g007770.5	--	--	1.04127	-1.97123e-06
																				LNC_002191	XLOC_040267	--	Solyc03g113280.2.4	Solyc03g113280.5	--	--	1.04159	-1.97618e-06
																				LNC_002191	XLOC_040267	--	Solyc07g053240.2.4	Solyc07g053240.5	--	--	1.04191	-1.98113e-06
																				LNC_002191	XLOC_040267	--	Solyc11g069650.1.4	Solyc11g069650.4	--	--	1.04224	-1.98608e-06
																				LNC_002191	XLOC_040267	--	Solyc09g056020.1.4	Solyc09g056020.4	--	--	1.04256	-1.99103e-06
																				LNC_002191	XLOC_040267	--	Solyc12g017880.1.4	Solyc12g017880.4	--	--	1.04288	-1.99598e-06
																				LNC_002191	XLOC_040267	--	Solyc04g082370.1.4	Solyc04g082370.4	--	--	1.04321	-2.00093e-06
																				LNC_002191	XLOC_040267	--	Solyc04g058100.2.4	Solyc04g058100.5	-	Metallothionein-like protein type 2 [Source:UniProtKB/Swiss-Prot;Acc:Q43515]	1.04353	-2.00589e-06
																				LNC_002191	XLOC_040267	--	Solyc08g062830.1.4	Solyc08g062830.4	--	--	1.04385	-2.01084e-06
																				LNC_002191	XLOC_040267	--	Solyc09g057590.2.4	Solyc09g057590.5	--	--	1.04418	-2.01579e-06
																				LNC_002191	XLOC_040267	--	Solyc08g079130.1.4	Solyc08g079130.4	--	--	1.0445	-2.02074e-06
																				LNC_002191	XLOC_040267	--	Solyc05g042010.1.4	Solyc05g042010.4	--	--	1.04482	-2.02569e-06
																				LNC_002191	XLOC_040267	--	Solyc06g048680.1.4	Solyc06g048680.4	--	--	1.04515	-2.03064e-06
																				LNC_002191	XLOC_040267	--	Solyc06g051600.1.4	Solyc06g051600.4	--	--	1.04547	-2.03559e-06
																				LNC_002191	XLOC_040267	--	Solyc01g104780.2.4	Solyc01g104780.5	--	--	1.04579	-2.04055e-06
																				LNC_002191	XLOC_040267	--	Solyc04g049150.1.4	Solyc04g049150.4	--	--	1.04612	-2.0455e-06
																				LNC_002191	XLOC_040267	--	Solyc08g079100.2.4	Solyc08g079100.5	--	--	1.04644	-2.05045e-06
																				LNC_002191	XLOC_040267	--	Solyc04g055230.1.4	Solyc04g055230.4	--	--	1.04676	-2.0554e-06
																				LNC_002191	XLOC_040267	--	Solyc06g008870.2.4	Solyc06g008870.5	--	--	1.04709	-2.06035e-06
																				LNC_002191	XLOC_040267	--	Solyc10g083820.1.4	Solyc10g083820.4	--	--	1.04741	-2.0653e-06
																				LNC_002191	XLOC_040267	--	Solyc04g007780.2.4	Solyc04g007780.5	--	--	1.04773	-2.07025e-06
																				LNC_002191	XLOC_040267	--	Solyc01g107950.1.4	Solyc01g107950.4	--	--	1.04806	-2.0752e-06
																				LNC_002191	XLOC_040267	--	Solyc02g093070.2.4	Solyc02g093070.5	--	--	1.04838	-2.08016e-06
																				LNC_002191	XLOC_040267	--	Solyc09g098320.1.4	Solyc09g098320.4	--	--	1.0487	-2.08511e-06
																				LNC_002191	XLOC_040267	--	Solyc06g007440.2.4	Solyc06g007440.5	--	--	1.04903	-2.09006e-06
																				LNC_002191	XLOC_040267	--	Solyc01g008710.2.4	Solyc01g008710.5	MAN7	Mannan endo-1,4-beta-mannosidase 4 [Source:UniProtKB/Swiss-Prot;Acc:Q8L5J4]	1.04935	-2.09501e-06
																				LNC_002191	XLOC_040267	--	Solyc12g005700.1.4	Solyc12g005700.4	--	--	1.04967	-2.09996e-06
																				LNC_002191	XLOC_040267	--	Solyc12g056430.1.4	Solyc12g056430.4	--	--	1.05	-2.10491e-06
																				LNC_002191	XLOC_040267	--	Solyc08g048570.1.4	Solyc08g048570.4	--	--	1.05032	-2.10986e-06
																				LNC_002191	XLOC_040267	--	Solyc01g095960.2.4	Solyc01g095960.5	--	--	1.05064	-2.11482e-06
																				LNC_002191	XLOC_040267	--	Solyc06g005400.1.4	Solyc06g005400.4	--	--	1.05097	-2.11977e-06
																				LNC_002191	XLOC_040267	--	Solyc02g093580.2.4	Solyc02g093580.5	--	--	1.05129	-2.12472e-06
																				LNC_002191	XLOC_040267	--	Solyc07g032680.1.4	Solyc07g032680.4	--	--	1.05161	-2.12967e-06
																				LNC_002191	XLOC_040267	--	Solyc05g014090.1.4	Solyc05g014090.4	--	--	1.05194	-2.13462e-06
																				LNC_002191	XLOC_040267	--	Solyc02g065240.2.4	Solyc02g065240.5	--	--	1.05226	-2.13957e-06
																				LNC_002191	XLOC_040267	--	Solyc11g007190.1.4	Solyc11g007190.4	--	--	1.05258	-2.14452e-06
																				LNC_001852	XLOC_034297	--	Solyc05g018410.1.4	Solyc05g018410.4	--	--	1.05291	-2.14947e-06
																				LNC_001852	XLOC_034297	--	Solyc11g011230.1.4	Solyc11g011230.4	--	--	1.05323	-2.15443e-06
																				LNC_001852	XLOC_034297	--	Solyc01g056860.1.4	Solyc01g056860.4	--	--	1.05355	-2.15938e-06
																				LNC_001852	XLOC_034297	--	Solyc12g035520.1.4	Solyc12g035520.4	--	--	1.05388	-2.16433e-06
																				LNC_001852	XLOC_034297	--	Solyc06g009490.2.4	Solyc06g009490.5	--	--	1.0542	-2.16928e-06
																				LNC_001852	XLOC_034297	--	Solyc01g056740.1.4	Solyc01g056740.4	--	--	1.05452	-2.17423e-06
																				LNC_001852	XLOC_034297	--	Solyc07g025370.2.4	Solyc07g025370.5	--	--	1.05485	-2.17918e-06
																				LNC_001577	XLOC_029032	--	Solyc04g011390.1.4	Solyc04g011390.4	-	Histone H4 [Source:UniProtKB/Swiss-Prot;Acc:P35060]	1.05517	-2.18413e-06
																				LNC_001577	XLOC_029032	--	Solyc06g074790.1.4	Solyc06g074790.4	H2B-4	Histone H2B.1 [Source:UniProtKB/Swiss-Prot;Acc:O65824]	1.05549	-2.18908e-06
																				LNC_001577	XLOC_029032	--	Solyc03g121980.2.4	Solyc03g121980.5	--	--	1.05582	-2.19404e-06
																				LNC_001577	XLOC_029032	--	Solyc10g049470.1.4	Solyc10g049470.4	--	--	1.05614	-2.19899e-06
																				LNC_001577	XLOC_029032	--	Solyc03g121400.1.4	Solyc03g121400.4	--	--	1.05646	-2.20394e-06
																				LNC_001577	XLOC_029032	--	Solyc02g085820.2.4	Solyc02g085820.5	--	--	1.05679	-2.20889e-06
																				LNC_001577	XLOC_029032	--	Solyc09g011210.2.4	Solyc09g011210.5	--	--	1.05711	-2.21384e-06
																				LNC_001576	XLOC_029030	--	Solyc05g046140.2.4	Solyc05g046140.5	--	--	1.05743	-2.21879e-06
																				LNC_001576	XLOC_029030	--	Solyc01g097900.1.4	Solyc01g097900.4	--	--	1.05776	-2.22374e-06
																				LNC_001576	XLOC_029030	--	Solyc07g056100.1.4	Solyc07g056100.4	--	--	1.05808	-2.2287e-06
																				LNC_001576	XLOC_029030	--	Solyc06g072210.1.4	Solyc06g072210.4	--	--	1.0584	-2.23365e-06
																				LNC_001576	XLOC_029030	--	Solyc02g085260.1.4	Solyc02g085260.4	--	--	1.05873	-2.2386e-06
																				LNC_001576	XLOC_029030	--	Solyc12g097050.1.4	Solyc12g097050.4	--	--	1.05905	-2.24355e-06
																				LNC_001576	XLOC_029030	--	Solyc02g079280.2.4	Solyc02g079280.5	--	--	1.05937	-2.2485e-06
																				LNC_001576	XLOC_029030	--	Solyc03g025760.2.4	Solyc03g025760.5	--	--	1.0597	-2.25345e-06
																				LNC_001576	XLOC_029030	--	Solyc08g016760.1.4	Solyc08g016760.4	--	--	1.06002	-2.2584e-06
																				LNC_001576	XLOC_029030	--	Solyc05g046240.1.4	Solyc05g046240.4	--	--	1.06034	-2.26335e-06
																				LNC_001576	XLOC_029030	--	Solyc10g050510.1.4	Solyc10g050510.4	--	--	1.06067	-2.26831e-06
																				LNC_001576	XLOC_029030	--	Solyc01g087180.2.4	Solyc01g087180.5	--	--	1.06099	-2.27326e-06
																				LNC_001576	XLOC_029030	--	Solyc01g108710.2.4	Solyc01g108710.5	--	--	1.06131	-2.27821e-06
																				LNC_001576	XLOC_029030	--	Solyc05g054890.2.4	Solyc05g054890.5	--	--	1.06164	-2.28316e-06
																				LNC_001576	XLOC_029030	--	Solyc07g064140.1.4	Solyc07g064140.4	--	--	1.06196	-2.28811e-06
																				LNC_001576	XLOC_029030	--	Solyc12g056380.1.4	Solyc12g056380.4	--	--	1.06228	-2.29306e-06
																				LNC_001576	XLOC_029030	--	Solyc08g016020.2.4	Solyc08g016020.5	--	--	1.06261	-2.29801e-06
																				LNC_001576	XLOC_029030	--	Solyc02g084090.1.4	Solyc02g084090.4	--	--	1.06293	-2.30296e-06
																				LNC_001576	XLOC_029030	--	Solyc07g066360.1.4	Solyc07g066360.4	--	--	1.06325	-2.30792e-06
																				LNC_001576	XLOC_029030	--	Solyc01g057500.1.4	Solyc01g057500.4	--	--	1.06358	-2.31287e-06
																				LNC_001576	XLOC_029030	--	Solyc09g075700.1.4	Solyc09g075700.4	--	--	1.0639	-2.31782e-06
																				LNC_001576	XLOC_029030	--	Solyc01g057710.1.4	Solyc01g057710.4	--	--	1.06422	-2.32277e-06
																				LNC_001576	XLOC_029030	--	Solyc09g075210.2.4	Solyc09g075210.5	--	--	1.06455	-2.32772e-06
																				LNC_001576	XLOC_029030	--	Solyc09g097760.2.4	Solyc09g097760.5	--	--	1.06487	-2.33267e-06
																				LNC_001576	XLOC_029030	--	Solyc08g067540.1.4	Solyc08g067540.4	--	--	1.06519	-2.33762e-06
																				LNC_001576	XLOC_029030	--	Solyc05g043240.1.4	Solyc05g043240.4	--	--	1.06552	-2.34258e-06
																				LNC_001576	XLOC_029030	--	Solyc10g005460.2.4	Solyc10g005460.5	--	--	1.06584	-2.34753e-06
																				LNC_001576	XLOC_029030	--	Solyc10g009470.1.4	Solyc10g009470.4	--	--	1.06616	-2.35248e-06
																				LNC_001576	XLOC_029030	--	Solyc01g109230.2.4	Solyc01g109230.5	--	--	1.06649	-2.35743e-06
																				LNC_001576	XLOC_029030	--	Solyc06g051610.1.4	Solyc06g051610.4	--	--	1.06681	-2.36238e-06
																				LNC_001576	XLOC_029030	--	Solyc10g076400.1.4	Solyc10g076400.4	--	--	1.06713	-2.36733e-06
																				LNC_001576	XLOC_029030	--	Solyc05g007920.2.4	Solyc05g007920.5	--	--	1.06746	-2.37228e-06
																				LNC_001576	XLOC_029030	--	Solyc07g025220.1.4	Solyc07g025220.4	--	--	1.06778	-2.37723e-06
																				LNC_001576	XLOC_029030	--	Solyc03g007790.2.4	Solyc03g007790.5	--	--	1.0681	-2.38219e-06
																				LNC_001576	XLOC_029030	--	Solyc03g070440.2.4	Solyc03g070440.5	--	--	1.06843	-2.38714e-06
																				LNC_001576	XLOC_029030	--	Solyc09g092700.2.4	Solyc09g092700.5	--	--	1.06875	-2.39209e-06
																				LNC_001576	XLOC_029030	--	Solyc10g006620.1.4	Solyc10g006620.4	--	--	1.06907	-2.39704e-06
																				LNC_001576	XLOC_029030	--	Solyc08g007720.1.4	Solyc08g007720.4	--	--	1.0694	-2.40199e-06
																				LNC_001576	XLOC_029030	--	Solyc05g049920.1.4	Solyc05g049920.4	--	--	1.06972	-2.40694e-06
																				LNC_001576	XLOC_029030	--	Solyc02g037580.1.4	Solyc02g037580.4	--	--	1.07004	-2.41189e-06
																				LNC_001576	XLOC_029030	--	Solyc01g103060.2.4	Solyc01g103060.5	--	--	1.07037	-2.41685e-06
																				LNC_001576	XLOC_029030	--	Solyc02g032830.1.4	Solyc02g032830.4	--	--	1.07069	-2.4218e-06
																				LNC_001576	XLOC_029030	--	Solyc02g071650.1.4	Solyc02g071650.4	--	--	1.07101	-2.42675e-06
																				LNC_001576	XLOC_029030	--	Solyc09g011100.1.4	Solyc09g011100.4	--	--	1.07134	-2.4317e-06
																				LNC_001576	XLOC_029030	--	Solyc10g054270.1.4	Solyc10g054270.4	--	--	1.07166	-2.43665e-06
																				LNC_001576	XLOC_029030	--	Solyc03g006540.2.4	Solyc03g006540.5	--	--	1.07198	-2.4416e-06
																				LNC_001576	XLOC_029030	--	Solyc12g021330.1.4	Solyc12g021330.4	--	--	1.07231	-2.44655e-06
																				LNC_001576	XLOC_029030	--	Solyc06g064670.1.4	Solyc06g064670.4	--	--	1.07263	-2.4515e-06
																				LNC_001576	XLOC_029030	--	Solyc11g010940.1.4	Solyc11g010940.4	--	--	1.07295	-2.45646e-06
																				LNC_001576	XLOC_029030	--	Solyc01g099510.2.4	Solyc01g099510.5	--	--	1.07328	-2.46141e-06
																				LNC_001576	XLOC_029030	--	Solyc04g078180.1.4	Solyc04g078180.4	--	--	1.0736	-2.46636e-06
																				LNC_001576	XLOC_029030	--	Solyc04g018170.1.4	Solyc04g018170.4	--	--	1.07392	-2.47131e-06
																				LNC_001576	XLOC_029030	--	Solyc07g017590.1.4	Solyc07g017590.4	--	--	1.07425	-2.47626e-06
																				LNC_001576	XLOC_029030	--	Solyc08g082700.2.4	Solyc08g082700.5	--	--	1.07457	-2.48121e-06
																				LNC_001576	XLOC_029030	--	Solyc02g093090.1.4	Solyc02g093090.4	--	--	1.07489	-2.48616e-06
																				LNC_001576	XLOC_029030	--	Solyc02g069730.2.4	Solyc02g069730.5	--	--	1.07522	-2.49111e-06
																				LNC_001576	XLOC_029030	--	Solyc04g005000.1.4	Solyc04g005000.4	--	--	1.07554	-2.49607e-06
																				LNC_001576	XLOC_029030	--	Solyc07g005630.2.4	Solyc07g005630.5	--	--	1.07586	-2.50102e-06
																				LNC_001576	XLOC_029030	--	Solyc01g088830.2.4	Solyc01g088830.5	--	--	1.07619	-2.50597e-06
																				lncRNA_ID	lncRNA_Gene_ID	lncRNA_Gene_Symbol	mRNA_ID	mRNA_Gene_ID	mRNA_Gene_Symbol	mRNA_Gene_Description	Pearson_correlation	Pvalue
																				LNC_001934	XLOC_035733	--	Solyc07g043630.1.5	Solyc07g043630.5	--	--	1.07651	-2.51092e-06
																				LNC_001934	XLOC_035733	--	Solyc04g082630.2.5	Solyc04g082630.6	--	--	1.07683	-2.51587e-06
																				LNC_001934	XLOC_035733	--	Solyc02g062730.2.5	Solyc02g062730.6	--	--	1.07716	-2.52082e-06
																				LNC_001934	XLOC_035733	--	Solyc08g068440.2.5	Solyc08g068440.6	--	--	1.07748	-2.52577e-06
																				LNC_001934	XLOC_035733	--	Solyc10g080870.2.5	Solyc10g080870.6	--	--	1.0778	-2.53073e-06
																				LNC_000548	XLOC_010669	--	Solyc12g006060.1.5	Solyc12g006060.5	--	--	1.07813	-2.53568e-06
																				LNC_000548	XLOC_010669	--	Solyc09g009100.2.5	Solyc09g009100.6	--	--	1.07845	-2.54063e-06
																				LNC_000548	XLOC_010669	--	Solyc06g065640.2.5	Solyc06g065640.6	--	--	1.07877	-2.54558e-06
																				LNC_000548	XLOC_010669	--	Solyc02g086170.2.5	Solyc02g086170.6	--	--	1.0791	-2.55053e-06
																				LNC_000548	XLOC_010669	--	Solyc07g056120.2.5	Solyc07g056120.6	--	--	1.07942	-2.55548e-06
																				LNC_000548	XLOC_010669	--	Solyc10g079580.1.5	Solyc10g079580.5	--	--	1.07974	-2.56043e-06
																				LNC_000548	XLOC_010669	--	Solyc03g117060.2.5	Solyc03g117060.6	--	--	1.08007	-2.56538e-06
																				LNC_000548	XLOC_010669	--	Solyc10g006770.2.5	Solyc10g006770.6	--	--	1.08039	-2.57034e-06
																				LNC_000548	XLOC_010669	--	Solyc01g104510.2.5	Solyc01g104510.6	MSI5	WD-40 repeat-containing protein MSI1 [Source:UniProtKB/Swiss-Prot;Acc:O22470]	1.08071	-2.57529e-06
																				LNC_000548	XLOC_010669	--	Solyc05g013390.1.5	Solyc05g013390.5	--	--	1.08104	-2.58024e-06
																				LNC_000548	XLOC_010669	--	Solyc04g008540.2.5	Solyc04g008540.6	--	--	1.08136	-2.58519e-06
																				LNC_000548	XLOC_010669	--	Solyc05g051590.2.5	Solyc05g051590.6	--	--	1.08168	-2.59014e-06
																				LNC_000548	XLOC_010669	--	Solyc06g066380.1.5	Solyc06g066380.5	--	--	1.08201	-2.59509e-06
																				LNC_000548	XLOC_010669	--	Solyc02g064600.2.5	Solyc02g064600.6	--	--	1.08233	-2.60004e-06
																				LNC_000548	XLOC_010669	--	Solyc02g062180.2.5	Solyc02g062180.6	--	--	1.08265	-2.60499e-06
																				LNC_000548	XLOC_010669	--	Solyc01g107490.1.5	Solyc01g107490.5	--	--	1.08298	-2.60995e-06
																				LNC_000548	XLOC_010669	--	Solyc08g080540.2.5	Solyc08g080540.6	--	--	1.0833	-2.6149e-06
																				LNC_000548	XLOC_010669	--	Solyc04g076560.2.5	Solyc04g076560.6	--	--	1.08362	-2.61985e-06
																				LNC_000548	XLOC_010669	--	Solyc06g082370.2.5	Solyc06g082370.6	--	--	1.08395	-2.6248e-06
																				LNC_000548	XLOC_010669	--	Solyc01g049770.2.5	Solyc01g049770.6	--	--	1.08427	-2.62975e-06
																				LNC_000548	XLOC_010669	--	Solyc08g007470.1.5	Solyc08g007470.5	--	--	1.08459	-2.6347e-06
																				LNC_000548	XLOC_010669	--	Solyc03g114050.2.5	Solyc03g114050.6	--	--	1.08492	-2.63965e-06
																				LNC_000548	XLOC_010669	--	Solyc05g053710.2.5	Solyc05g053710.6	--	--	1.08524	-2.64461e-06
																				LNC_000548	XLOC_010669	--	Solyc07g008810.1.5	Solyc07g008810.5	--	--	1.08556	-2.64956e-06
																				LNC_000548	XLOC_010669	--	Solyc02g086750.1.5	Solyc02g086750.5	--	--	1.08589	-2.65451e-06
																				LNC_000548	XLOC_010669	--	Solyc11g013260.1.5	Solyc11g013260.5	--	--	1.08621	-2.65946e-06
																				LNC_000548	XLOC_010669	--	Solyc02g088110.2.5	Solyc02g088110.6	--	--	1.08653	-2.66441e-06
																				LNC_000548	XLOC_010669	--	Solyc06g059900.2.5	Solyc06g059900.6	--	--	1.08686	-2.66936e-06
																				LNC_000548	XLOC_010669	--	Solyc04g080180.1.5	Solyc04g080180.5	--	--	1.08718	-2.67431e-06
																				LNC_000548	XLOC_010669	--	Solyc01g056340.2.5	Solyc01g056340.6	DET5	Light-mediated development protein DET1 [Source:UniProtKB/Swiss-Prot;Acc:Q9ZNU10]	1.0875	-2.67926e-06
																				LNC_000548	XLOC_010669	--	Solyc02g076810.2.5	Solyc02g076810.6	--	--	1.08783	-2.68422e-06
																				LNC_000548	XLOC_010669	--	Solyc06g051660.1.5	Solyc06g051660.5	--	--	1.08815	-2.68917e-06
																				LNC_000548	XLOC_010669	--	Solyc11g005640.1.5	Solyc11g005640.5	--	--	1.08847	-2.69412e-06
																				LNC_000548	XLOC_010669	--	Solyc09g019970.2.5	Solyc09g019970.6	--	--	1.0888	-2.69907e-06
																				LNC_000548	XLOC_010669	--	Solyc12g009810.1.5	Solyc12g009810.5	--	--	1.08912	-2.70402e-06
																				LNC_000548	XLOC_010669	--	Solyc08g067470.2.5	Solyc08g067470.6	--	--	1.08944	-2.70897e-06
																				LNC_000257	XLOC_005762	--	Solyc06g035450.2.5	Solyc06g035450.6	--	--	1.08977	-2.71392e-06
																				LNC_000257	XLOC_005762	--	Solyc10g024370.1.5	Solyc10g024370.5	--	--	1.09009	-2.71887e-06
																				LNC_002191	XLOC_040267	--	Solyc03g096240.1.5	Solyc03g096240.5	--	--	1.09041	-2.72383e-06
																				LNC_002191	XLOC_040267	--	Solyc11g011690.1.5	Solyc11g011690.5	--	--	1.09074	-2.72878e-06
																				LNC_002191	XLOC_040267	--	Solyc10g074760.1.5	Solyc10g074760.5	--	--	1.09106	-2.73373e-06
																				LNC_002191	XLOC_040267	--	Solyc06g048660.1.5	Solyc06g048660.5	--	--	1.09138	-2.73868e-06
																				LNC_002191	XLOC_040267	--	Solyc10g050770.1.5	Solyc10g050770.5	--	--	1.09171	-2.74363e-06
																				LNC_002191	XLOC_040267	--	Solyc09g082550.2.5	Solyc09g082550.6	--	--	1.09203	-2.74858e-06
																				LNC_002191	XLOC_040267	--	Solyc01g111030.1.5	Solyc01g111030.5	--	--	1.09235	-2.75353e-06
																				LNC_002191	XLOC_040267	--	Solyc01g094710.1.5	Solyc01g094710.5	--	--	1.09268	-2.75849e-06
																				LNC_002191	XLOC_040267	--	Solyc01g010350.2.5	Solyc01g010350.6	--	--	1.093	-2.76344e-06
																				LNC_002191	XLOC_040267	--	Solyc08g023660.2.5	Solyc08g023660.6	--	--	1.09332	-2.76839e-06
																				LNC_002191	XLOC_040267	--	Solyc05g008720.1.5	Solyc05g008720.5	--	--	1.09365	-2.77334e-06
																				LNC_002191	XLOC_040267	--	Solyc12g036930.1.5	Solyc12g036930.5	--	--	1.09397	-2.77829e-06
																				LNC_002191	XLOC_040267	--	Solyc03g115600.2.5	Solyc03g115600.6	--	--	1.09429	-2.78324e-06
																				LNC_002191	XLOC_040267	--	Solyc01g108630.2.5	Solyc01g108630.6	--	--	1.09462	-2.78819e-06
																				LNC_002191	XLOC_040267	--	Solyc11g066010.1.5	Solyc11g066010.5	--	--	1.09494	-2.79314e-06
																				LNC_002191	XLOC_040267	--	Solyc04g074260.1.5	Solyc04g074260.5	--	--	1.09526	-2.7981e-06
																				LNC_002191	XLOC_040267	--	Solyc03g078170.1.5	Solyc03g078170.5	--	--	1.09559	-2.80305e-06
																				LNC_002191	XLOC_040267	--	Solyc02g071610.2.5	Solyc02g071610.6	--	--	1.09591	-2.808e-06
																				LNC_002191	XLOC_040267	--	Solyc02g032320.1.5	Solyc02g032320.5	--	--	1.09623	-2.81295e-06
																				LNC_002191	XLOC_040267	--	Solyc04g007770.2.5	Solyc04g007770.6	--	--	1.09656	-2.8179e-06
																				LNC_002191	XLOC_040267	--	Solyc03g113280.2.5	Solyc03g113280.6	--	--	1.09688	-2.82285e-06
																				LNC_002191	XLOC_040267	--	Solyc07g053240.2.5	Solyc07g053240.6	--	--	1.0972	-2.8278e-06
																				LNC_002191	XLOC_040267	--	Solyc11g069650.1.5	Solyc11g069650.5	--	--	1.09753	-2.83276e-06
																				LNC_002191	XLOC_040267	--	Solyc09g056020.1.5	Solyc09g056020.5	--	--	1.09785	-2.83771e-06
																				LNC_002191	XLOC_040267	--	Solyc12g017880.1.5	Solyc12g017880.5	--	--	1.09817	-2.84266e-06
																				LNC_002191	XLOC_040267	--	Solyc04g082370.1.5	Solyc04g082370.5	--	--	1.0985	-2.84761e-06
																				LNC_002191	XLOC_040267	--	Solyc04g058100.2.5	Solyc04g058100.6	-	Metallothionein-like protein type 2 [Source:UniProtKB/Swiss-Prot;Acc:Q43516]	1.09882	-2.85256e-06
																				LNC_002191	XLOC_040267	--	Solyc08g062830.1.5	Solyc08g062830.5	--	--	1.09914	-2.85751e-06
																				LNC_002191	XLOC_040267	--	Solyc09g057590.2.5	Solyc09g057590.6	--	--	1.09947	-2.86246e-06
																				LNC_002191	XLOC_040267	--	Solyc08g079130.1.5	Solyc08g079130.5	--	--	1.09979	-2.86741e-06
																				LNC_002191	XLOC_040267	--	Solyc05g042010.1.5	Solyc05g042010.5	--	--	1.10011	-2.87237e-06
																				LNC_002191	XLOC_040267	--	Solyc06g048680.1.5	Solyc06g048680.5	--	--	1.10044	-2.87732e-06
																				LNC_002191	XLOC_040267	--	Solyc06g051600.1.5	Solyc06g051600.5	--	--	1.10076	-2.88227e-06
																				LNC_002191	XLOC_040267	--	Solyc01g104780.2.5	Solyc01g104780.6	--	--	1.10108	-2.88722e-06
																				LNC_002191	XLOC_040267	--	Solyc04g049150.1.5	Solyc04g049150.5	--	--	1.10141	-2.89217e-06
																				LNC_002191	XLOC_040267	--	Solyc08g079100.2.5	Solyc08g079100.6	--	--	1.10173	-2.89712e-06
																				LNC_002191	XLOC_040267	--	Solyc04g055230.1.5	Solyc04g055230.5	--	--	1.10205	-2.90207e-06
																				LNC_002191	XLOC_040267	--	Solyc06g008870.2.5	Solyc06g008870.6	--	--	1.10238	-2.90702e-06
																				LNC_002191	XLOC_040267	--	Solyc10g083820.1.5	Solyc10g083820.5	--	--	1.1027	-2.91198e-06
																				LNC_002191	XLOC_040267	--	Solyc04g007780.2.5	Solyc04g007780.6	--	--	1.10302	-2.91693e-06
																				LNC_002191	XLOC_040267	--	Solyc01g107950.1.5	Solyc01g107950.5	--	--	1.10335	-2.92188e-06
																				LNC_002191	XLOC_040267	--	Solyc02g093070.2.5	Solyc02g093070.6	--	--	1.10367	-2.92683e-06
																				LNC_002191	XLOC_040267	--	Solyc09g098320.1.5	Solyc09g098320.5	--	--	1.10399	-2.93178e-06
																				LNC_002191	XLOC_040267	--	Solyc06g007440.2.5	Solyc06g007440.6	--	--	1.10432	-2.93673e-06
																				LNC_002191	XLOC_040267	--	Solyc01g008710.2.5	Solyc01g008710.6	MAN8	Mannan endo-1,4-beta-mannosidase 4 [Source:UniProtKB/Swiss-Prot;Acc:Q8L5J5]	1.10464	-2.94168e-06
																				LNC_002191	XLOC_040267	--	Solyc12g005700.1.5	Solyc12g005700.5	--	--	1.10496	-2.94664e-06
																				LNC_002191	XLOC_040267	--	Solyc12g056430.1.5	Solyc12g056430.5	--	--	1.10529	-2.95159e-06
																				LNC_002191	XLOC_040267	--	Solyc08g048570.1.5	Solyc08g048570.5	--	--	1.10561	-2.95654e-06
																				LNC_002191	XLOC_040267	--	Solyc01g095960.2.5	Solyc01g095960.6	--	--	1.10593	-2.96149e-06
																				LNC_002191	XLOC_040267	--	Solyc06g005400.1.5	Solyc06g005400.5	--	--	1.10626	-2.96644e-06
																				LNC_002191	XLOC_040267	--	Solyc02g093580.2.5	Solyc02g093580.6	--	--	1.10658	-2.97139e-06
																				LNC_002191	XLOC_040267	--	Solyc07g032680.1.5	Solyc07g032680.5	--	--	1.1069	-2.97634e-06
																				LNC_002191	XLOC_040267	--	Solyc05g014090.1.5	Solyc05g014090.5	--	--	1.10723	-2.98129e-06
																				LNC_002191	XLOC_040267	--	Solyc02g065240.2.5	Solyc02g065240.6	--	--	1.10755	-2.98625e-06
																				LNC_002191	XLOC_040267	--	Solyc11g007190.1.5	Solyc11g007190.5	--	--	1.10787	-2.9912e-06
																				LNC_001852	XLOC_034297	--	Solyc05g018410.1.5	Solyc05g018410.5	--	--	1.1082	-2.99615e-06
																				LNC_001852	XLOC_034297	--	Solyc11g011230.1.5	Solyc11g011230.5	--	--	1.10852	-3.0011e-06
																				LNC_001852	XLOC_034297	--	Solyc01g056860.1.5	Solyc01g056860.5	--	--	1.10884	-3.00605e-06
																				LNC_001852	XLOC_034297	--	Solyc12g035520.1.5	Solyc12g035520.5	--	--	1.10917	-3.011e-06
																				LNC_001852	XLOC_034297	--	Solyc06g009490.2.5	Solyc06g009490.6	--	--	1.10949	-3.01595e-06
																				LNC_001852	XLOC_034297	--	Solyc01g056740.1.5	Solyc01g056740.5	--	--	1.10981	-3.0209e-06
																				LNC_001852	XLOC_034297	--	Solyc07g025370.2.5	Solyc07g025370.6	--	--	1.11014	-3.02586e-06
																				LNC_001577	XLOC_029032	--	Solyc04g011390.1.5	Solyc04g011390.5	-	Histone H4 [Source:UniProtKB/Swiss-Prot;Acc:P35061]	1.11046	-3.03081e-06
																				LNC_001577	XLOC_029032	--	Solyc06g074790.1.5	Solyc06g074790.5	H2B-5	Histone H2B.1 [Source:UniProtKB/Swiss-Prot;Acc:O65825]	1.11078	-3.03576e-06
																				LNC_001577	XLOC_029032	--	Solyc03g121980.2.5	Solyc03g121980.6	--	--	1.11111	-3.04071e-06
																				LNC_001577	XLOC_029032	--	Solyc10g049470.1.5	Solyc10g049470.5	--	--	1.11143	-3.04566e-06
																				LNC_001577	XLOC_029032	--	Solyc03g121400.1.5	Solyc03g121400.5	--	--	1.11175	-3.05061e-06
																				LNC_001577	XLOC_029032	--	Solyc02g085820.2.5	Solyc02g085820.6	--	--	1.11208	-3.05556e-06
																				LNC_001577	XLOC_029032	--	Solyc09g011210.2.5	Solyc09g011210.6	--	--	1.1124	-3.06052e-06
																				LNC_001576	XLOC_029030	--	Solyc05g046140.2.5	Solyc05g046140.6	--	--	1.11272	-3.06547e-06
																				LNC_001576	XLOC_029030	--	Solyc01g097900.1.5	Solyc01g097900.5	--	--	1.11305	-3.07042e-06
																				LNC_001576	XLOC_029030	--	Solyc07g056100.1.5	Solyc07g056100.5	--	--	1.11337	-3.07537e-06
																				LNC_001576	XLOC_029030	--	Solyc06g072210.1.5	Solyc06g072210.5	--	--	1.11369	-3.08032e-06
																				LNC_001576	XLOC_029030	--	Solyc02g085260.1.5	Solyc02g085260.5	--	--	1.11402	-3.08527e-06
																				LNC_001576	XLOC_029030	--	Solyc12g097050.1.5	Solyc12g097050.5	--	--	1.11434	-3.09022e-06
																				LNC_001576	XLOC_029030	--	Solyc02g079280.2.5	Solyc02g079280.6	--	--	1.11466	-3.09517e-06
																				LNC_001576	XLOC_029030	--	Solyc03g025760.2.5	Solyc03g025760.6	--	--	1.11499	-3.10013e-06
																				LNC_001576	XLOC_029030	--	Solyc08g016760.1.5	Solyc08g016760.5	--	--	1.11531	-3.10508e-06
																				LNC_001576	XLOC_029030	--	Solyc05g046240.1.5	Solyc05g046240.5	--	--	1.11563	-3.11003e-06
																				LNC_001576	XLOC_029030	--	Solyc10g050510.1.5	Solyc10g050510.5	--	--	1.11596	-3.11498e-06
																				LNC_001576	XLOC_029030	--	Solyc01g087180.2.5	Solyc01g087180.6	--	--	1.11628	-3.11993e-06
																				LNC_001576	XLOC_029030	--	Solyc01g108710.2.5	Solyc01g108710.6	--	--	1.1166	-3.12488e-06
																				LNC_001576	XLOC_029030	--	Solyc05g054890.2.5	Solyc05g054890.6	--	--	1.11693	-3.12983e-06
																				LNC_001576	XLOC_029030	--	Solyc07g064140.1.5	Solyc07g064140.5	--	--	1.11725	-3.13478e-06
																				LNC_001576	XLOC_029030	--	Solyc12g056380.1.5	Solyc12g056380.5	--	--	1.11757	-3.13974e-06
																				LNC_001576	XLOC_029030	--	Solyc08g016020.2.5	Solyc08g016020.6	--	--	1.1179	-3.14469e-06
																				LNC_001576	XLOC_029030	--	Solyc02g084090.1.5	Solyc02g084090.5	--	--	1.11822	-3.14964e-06
																				LNC_001576	XLOC_029030	--	Solyc07g066360.1.5	Solyc07g066360.5	--	--	1.11854	-3.15459e-06
																				LNC_001576	XLOC_029030	--	Solyc01g057500.1.5	Solyc01g057500.5	--	--	1.11887	-3.15954e-06
																				LNC_001576	XLOC_029030	--	Solyc09g075700.1.5	Solyc09g075700.5	--	--	1.11919	-3.16449e-06
																				LNC_001576	XLOC_029030	--	Solyc01g057710.1.5	Solyc01g057710.5	--	--	1.11951	-3.16944e-06
																				LNC_001576	XLOC_029030	--	Solyc09g075210.2.5	Solyc09g075210.6	--	--	1.11984	-3.1744e-06
																				LNC_001576	XLOC_029030	--	Solyc09g097760.2.5	Solyc09g097760.6	--	--	1.12016	-3.17935e-06
																				LNC_001576	XLOC_029030	--	Solyc08g067540.1.5	Solyc08g067540.5	--	--	1.12048	-3.1843e-06
																				LNC_001576	XLOC_029030	--	Solyc05g043240.1.5	Solyc05g043240.5	--	--	1.12081	-3.18925e-06
																				LNC_001576	XLOC_029030	--	Solyc10g005460.2.5	Solyc10g005460.6	--	--	1.12113	-3.1942e-06
																				LNC_001576	XLOC_029030	--	Solyc10g009470.1.5	Solyc10g009470.5	--	--	1.12145	-3.19915e-06
																				LNC_001576	XLOC_029030	--	Solyc01g109230.2.5	Solyc01g109230.6	--	--	1.12178	-3.2041e-06
																				LNC_001576	XLOC_029030	--	Solyc06g051610.1.5	Solyc06g051610.5	--	--	1.1221	-3.20905e-06
																				LNC_001576	XLOC_029030	--	Solyc10g076400.1.5	Solyc10g076400.5	--	--	1.12242	-3.21401e-06
																				LNC_001576	XLOC_029030	--	Solyc05g007920.2.5	Solyc05g007920.6	--	--	1.12275	-3.21896e-06
																				LNC_001576	XLOC_029030	--	Solyc07g025220.1.5	Solyc07g025220.5	--	--	1.12307	-3.22391e-06
																				LNC_001576	XLOC_029030	--	Solyc03g007790.2.5	Solyc03g007790.6	--	--	1.12339	-3.22886e-06
																				LNC_001576	XLOC_029030	--	Solyc03g070440.2.5	Solyc03g070440.6	--	--	1.12372	-3.23381e-06
																				LNC_001576	XLOC_029030	--	Solyc09g092700.2.5	Solyc09g092700.6	--	--	1.12404	-3.23876e-06
																				LNC_001576	XLOC_029030	--	Solyc10g006620.1.5	Solyc10g006620.5	--	--	1.12436	-3.24371e-06
																				LNC_001576	XLOC_029030	--	Solyc08g007720.1.5	Solyc08g007720.5	--	--	1.12469	-3.24867e-06
																				LNC_001576	XLOC_029030	--	Solyc05g049920.1.5	Solyc05g049920.5	--	--	1.12501	-3.25362e-06
																				LNC_001576	XLOC_029030	--	Solyc02g037580.1.5	Solyc02g037580.5	--	--	1.12533	-3.25857e-06
																				LNC_001576	XLOC_029030	--	Solyc01g103060.2.5	Solyc01g103060.6	--	--	1.12566	-3.26352e-06
																				LNC_001576	XLOC_029030	--	Solyc02g032830.1.5	Solyc02g032830.5	--	--	1.12598	-3.26847e-06
																				LNC_001576	XLOC_029030	--	Solyc02g071650.1.5	Solyc02g071650.5	--	--	1.1263	-3.27342e-06
																				LNC_001576	XLOC_029030	--	Solyc09g011100.1.5	Solyc09g011100.5	--	--	1.12663	-3.27837e-06
																				LNC_001576	XLOC_029030	--	Solyc10g054270.1.5	Solyc10g054270.5	--	--	1.12695	-3.28332e-06
																				LNC_001576	XLOC_029030	--	Solyc03g006540.2.5	Solyc03g006540.6	--	--	1.12727	-3.28828e-06
																				LNC_001576	XLOC_029030	--	Solyc12g021330.1.5	Solyc12g021330.5	--	--	1.1276	-3.29323e-06
																				LNC_001576	XLOC_029030	--	Solyc06g064670.1.5	Solyc06g064670.5	--	--	1.12792	-3.29818e-06
																				LNC_001576	XLOC_029030	--	Solyc11g010940.1.5	Solyc11g010940.5	--	--	1.12824	-3.30313e-06
																				LNC_001576	XLOC_029030	--	Solyc01g099510.2.5	Solyc01g099510.6	--	--	1.12857	-3.30808e-06
																				LNC_001576	XLOC_029030	--	Solyc04g078180.1.5	Solyc04g078180.5	--	--	1.12889	-3.31303e-06
																				LNC_001576	XLOC_029030	--	Solyc04g018170.1.5	Solyc04g018170.5	--	--	1.12921	-3.31798e-06
																				LNC_001576	XLOC_029030	--	Solyc07g017590.1.5	Solyc07g017590.5	--	--	1.12954	-3.32293e-06
																				LNC_001576	XLOC_029030	--	Solyc08g082700.2.5	Solyc08g082700.6	--	--	1.12986	-3.32789e-06
																				LNC_001576	XLOC_029030	--	Solyc02g093090.1.5	Solyc02g093090.5	--	--	1.13018	-3.33284e-06
																				LNC_001576	XLOC_029030	--	Solyc02g069730.2.5	Solyc02g069730.6	--	--	1.13051	-3.33779e-06
																				LNC_001576	XLOC_029030	--	Solyc04g005000.1.5	Solyc04g005000.5	--	--	1.13083	-3.34274e-06
																				LNC_001576	XLOC_029030	--	Solyc07g005630.2.5	Solyc07g005630.6	--	--	1.13115	-3.34769e-06
																				LNC_001576	XLOC_029030	--	Solyc01g088830.2.5	Solyc01g088830.6	--	--	1.13148	-3.35264e-06
																				lncRNA_ID	lncRNA_Gene_ID	lncRNA_Gene_Symbol	mRNA_ID	mRNA_Gene_ID	mRNA_Gene_Symbol	mRNA_Gene_Description	Pearson_correlation	Pvalue
																				LNC_001934	XLOC_035733	--	Solyc07g043630.1.6	Solyc07g043630.6	--	--	0.96787	-8.4728e-07
																				LNC_001934	XLOC_035733	--	Solyc04g082630.2.6	Solyc04g082630.7	--	--	0.968193	-8.52231e-07
																				lncRNA_ID	lncRNA_Gene_ID	lncRNA_Gene_Symbol	mRNA_ID	mRNA_Gene_ID	mRNA_Gene_Symbol	mRNA_Gene_Description	Pearson_correlation	Pvalue
																				LNC_001934	XLOC_035733	--	Solyc07g043630.1.5	Solyc07g043630.5	--	--	1.07651	-2.51092e-06
																				LNC_001934	XLOC_035733	--	Solyc04g082630.2.5	Solyc04g082630.6	--	--	1.07683	-2.51587e-06
																				LNC_001934	XLOC_035733	--	Solyc02g062730.2.5	Solyc02g062730.6	--	--	1.07716	-2.52082e-06
																				LNC_001934	XLOC_035733	--	Solyc08g068440.2.5	Solyc08g068440.6	--	--	1.07748	-2.52577e-06
																				LNC_001934	XLOC_035733	--	Solyc10g080870.2.5	Solyc10g080870.6	--	--	1.0778	-2.53073e-06
																				LNC_000548	XLOC_010669	--	Solyc12g006060.1.5	Solyc12g006060.5	--	--	1.07813	-2.53568e-06
																				LNC_000548	XLOC_010669	--	Solyc09g009100.2.5	Solyc09g009100.6	--	--	1.07845	-2.54063e-06
																				LNC_000548	XLOC_010669	--	Solyc06g065640.2.5	Solyc06g065640.6	--	--	1.07877	-2.54558e-06
																				LNC_000548	XLOC_010669	--	Solyc02g086170.2.5	Solyc02g086170.6	--	--	1.0791	-2.55053e-06
																				LNC_000548	XLOC_010669	--	Solyc07g056120.2.5	Solyc07g056120.6	--	--	1.07942	-2.55548e-06
																				LNC_000548	XLOC_010669	--	Solyc10g079580.1.5	Solyc10g079580.5	--	--	1.07974	-2.56043e-06
																				LNC_000548	XLOC_010669	--	Solyc03g117060.2.5	Solyc03g117060.6	--	--	1.08007	-2.56538e-06
																				LNC_000548	XLOC_010669	--	Solyc10g006770.2.5	Solyc10g006770.6	--	--	1.08039	-2.57034e-06
																				LNC_000548	XLOC_010669	--	Solyc01g104510.2.5	Solyc01g104510.6	MSI5	WD-40 repeat-containing protein MSI1 [Source:UniProtKB/Swiss-Prot;Acc:O22470]	1.08071	-2.57529e-06
																				LNC_000548	XLOC_010669	--	Solyc05g013390.1.5	Solyc05g013390.5	--	--	1.08104	-2.58024e-06
																				LNC_000548	XLOC_010669	--	Solyc04g008540.2.5	Solyc04g008540.6	--	--	1.08136	-2.58519e-06
																				LNC_000548	XLOC_010669	--	Solyc05g051590.2.5	Solyc05g051590.6	--	--	1.08168	-2.59014e-06
																				LNC_000548	XLOC_010669	--	Solyc06g066380.1.5	Solyc06g066380.5	--	--	1.08201	-2.59509e-06
																				LNC_000548	XLOC_010669	--	Solyc02g064600.2.5	Solyc02g064600.6	--	--	1.08233	-2.60004e-06
																				LNC_000548	XLOC_010669	--	Solyc02g062180.2.5	Solyc02g062180.6	--	--	1.08265	-2.60499e-06
																				LNC_000548	XLOC_010669	--	Solyc01g107490.1.5	Solyc01g107490.5	--	--	1.08298	-2.60995e-06
																				LNC_000548	XLOC_010669	--	Solyc08g080540.2.5	Solyc08g080540.6	--	--	1.0833	-2.6149e-06
																				LNC_000548	XLOC_010669	--	Solyc04g076560.2.5	Solyc04g076560.6	--	--	1.08362	-2.61985e-06
																				LNC_000548	XLOC_010669	--	Solyc06g082370.2.5	Solyc06g082370.6	--	--	1.08395	-2.6248e-06
																				LNC_000548	XLOC_010669	--	Solyc01g049770.2.5	Solyc01g049770.6	--	--	1.08427	-2.62975e-06
																				LNC_000548	XLOC_010669	--	Solyc08g007470.1.5	Solyc08g007470.5	--	--	1.08459	-2.6347e-06
																				LNC_000548	XLOC_010669	--	Solyc03g114050.2.5	Solyc03g114050.6	--	--	1.08492	-2.63965e-06
																				LNC_000548	XLOC_010669	--	Solyc05g053710.2.5	Solyc05g053710.6	--	--	1.08524	-2.64461e-06
																				LNC_000548	XLOC_010669	--	Solyc07g008810.1.5	Solyc07g008810.5	--	--	1.08556	-2.64956e-06
																				LNC_000548	XLOC_010669	--	Solyc02g086750.1.5	Solyc02g086750.5	--	--	1.08589	-2.65451e-06
																				LNC_000548	XLOC_010669	--	Solyc11g013260.1.5	Solyc11g013260.5	--	--	1.08621	-2.65946e-06
																				LNC_000548	XLOC_010669	--	Solyc02g088110.2.5	Solyc02g088110.6	--	--	1.08653	-2.66441e-06
																				LNC_000548	XLOC_010669	--	Solyc06g059900.2.5	Solyc06g059900.6	--	--	1.08686	-2.66936e-06
																				LNC_000548	XLOC_010669	--	Solyc04g080180.1.5	Solyc04g080180.5	--	--	1.08718	-2.67431e-06
																				LNC_000548	XLOC_010669	--	Solyc01g056340.2.5	Solyc01g056340.6	DET5	Light-mediated development protein DET1 [Source:UniProtKB/Swiss-Prot;Acc:Q9ZNU10]	1.0875	-2.67926e-06
																				LNC_000548	XLOC_010669	--	Solyc02g076810.2.5	Solyc02g076810.6	--	--	1.08783	-2.68422e-06
																				LNC_000548	XLOC_010669	--	Solyc06g051660.1.5	Solyc06g051660.5	--	--	1.08815	-2.68917e-06
																				LNC_000548	XLOC_010669	--	Solyc11g005640.1.5	Solyc11g005640.5	--	--	1.08847	-2.69412e-06
																				LNC_000548	XLOC_010669	--	Solyc09g019970.2.5	Solyc09g019970.6	--	--	1.0888	-2.69907e-06
																				LNC_000548	XLOC_010669	--	Solyc12g009810.1.5	Solyc12g009810.5	--	--	1.08912	-2.70402e-06
																				LNC_000548	XLOC_010669	--	Solyc08g067470.2.5	Solyc08g067470.6	--	--	1.08944	-2.70897e-06
																				LNC_000257	XLOC_005762	--	Solyc06g035450.2.5	Solyc06g035450.6	--	--	1.08977	-2.71392e-06
																				LNC_000257	XLOC_005762	--	Solyc10g024370.1.5	Solyc10g024370.5	--	--	1.09009	-2.71887e-06
																				LNC_002191	XLOC_040267	--	Solyc03g096240.1.5	Solyc03g096240.5	--	--	1.09041	-2.72383e-06
																				LNC_002191	XLOC_040267	--	Solyc11g011690.1.5	Solyc11g011690.5	--	--	1.09074	-2.72878e-06
																				LNC_002191	XLOC_040267	--	Solyc10g074760.1.5	Solyc10g074760.5	--	--	1.09106	-2.73373e-06
																				LNC_002191	XLOC_040267	--	Solyc06g048660.1.5	Solyc06g048660.5	--	--	1.09138	-2.73868e-06
																				LNC_002191	XLOC_040267	--	Solyc10g050770.1.5	Solyc10g050770.5	--	--	1.09171	-2.74363e-06
																				LNC_002191	XLOC_040267	--	Solyc09g082550.2.5	Solyc09g082550.6	--	--	1.09203	-2.74858e-06
																				LNC_002191	XLOC_040267	--	Solyc01g111030.1.5	Solyc01g111030.5	--	--	1.09235	-2.75353e-06
																				LNC_002191	XLOC_040267	--	Solyc01g094710.1.5	Solyc01g094710.5	--	--	1.09268	-2.75849e-06
																				LNC_002191	XLOC_040267	--	Solyc01g010350.2.5	Solyc01g010350.6	--	--	1.093	-2.76344e-06
																				LNC_002191	XLOC_040267	--	Solyc08g023660.2.5	Solyc08g023660.6	--	--	1.09332	-2.76839e-06
																				LNC_002191	XLOC_040267	--	Solyc05g008720.1.5	Solyc05g008720.5	--	--	1.09365	-2.77334e-06
																				LNC_002191	XLOC_040267	--	Solyc12g036930.1.5	Solyc12g036930.5	--	--	1.09397	-2.77829e-06
																				LNC_002191	XLOC_040267	--	Solyc03g115600.2.5	Solyc03g115600.6	--	--	1.09429	-2.78324e-06
																				LNC_002191	XLOC_040267	--	Solyc01g108630.2.5	Solyc01g108630.6	--	--	1.09462	-2.78819e-06
																				LNC_002191	XLOC_040267	--	Solyc11g066010.1.5	Solyc11g066010.5	--	--	1.09494	-2.79314e-06
																				LNC_002191	XLOC_040267	--	Solyc04g074260.1.5	Solyc04g074260.5	--	--	1.09526	-2.7981e-06
																				LNC_002191	XLOC_040267	--	Solyc03g078170.1.5	Solyc03g078170.5	--	--	1.09559	-2.80305e-06
																				LNC_002191	XLOC_040267	--	Solyc02g071610.2.5	Solyc02g071610.6	--	--	1.09591	-2.808e-06
																				LNC_002191	XLOC_040267	--	Solyc02g032320.1.5	Solyc02g032320.5	--	--	1.09623	-2.81295e-06
																				LNC_002191	XLOC_040267	--	Solyc04g007770.2.5	Solyc04g007770.6	--	--	1.09656	-2.8179e-06
																				LNC_002191	XLOC_040267	--	Solyc03g113280.2.5	Solyc03g113280.6	--	--	1.09688	-2.82285e-06
																				LNC_002191	XLOC_040267	--	Solyc07g053240.2.5	Solyc07g053240.6	--	--	1.0972	-2.8278e-06
																				LNC_002191	XLOC_040267	--	Solyc11g069650.1.5	Solyc11g069650.5	--	--	1.09753	-2.83276e-06
																				LNC_002191	XLOC_040267	--	Solyc09g056020.1.5	Solyc09g056020.5	--	--	1.09785	-2.83771e-06
																				LNC_002191	XLOC_040267	--	Solyc12g017880.1.5	Solyc12g017880.5	--	--	1.09817	-2.84266e-06
																				LNC_002191	XLOC_040267	--	Solyc04g082370.1.5	Solyc04g082370.5	--	--	1.0985	-2.84761e-06
																				LNC_002191	XLOC_040267	--	Solyc04g058100.2.5	Solyc04g058100.6	-	Metallothionein-like protein type 2 [Source:UniProtKB/Swiss-Prot;Acc:Q43516]	1.09882	-2.85256e-06
																				LNC_002191	XLOC_040267	--	Solyc08g062830.1.5	Solyc08g062830.5	--	--	1.09914	-2.85751e-06
																				LNC_002191	XLOC_040267	--	Solyc09g057590.2.5	Solyc09g057590.6	--	--	1.09947	-2.86246e-06
																				LNC_002191	XLOC_040267	--	Solyc08g079130.1.5	Solyc08g079130.5	--	--	1.09979	-2.86741e-06
																				LNC_002191	XLOC_040267	--	Solyc05g042010.1.5	Solyc05g042010.5	--	--	1.10011	-2.87237e-06
																				LNC_002191	XLOC_040267	--	Solyc06g048680.1.5	Solyc06g048680.5	--	--	1.10044	-2.87732e-06
																				LNC_002191	XLOC_040267	--	Solyc06g051600.1.5	Solyc06g051600.5	--	--	1.10076	-2.88227e-06
																				LNC_002191	XLOC_040267	--	Solyc01g104780.2.5	Solyc01g104780.6	--	--	1.10108	-2.88722e-06
																				LNC_002191	XLOC_040267	--	Solyc04g049150.1.5	Solyc04g049150.5	--	--	1.10141	-2.89217e-06
																				LNC_002191	XLOC_040267	--	Solyc08g079100.2.5	Solyc08g079100.6	--	--	1.10173	-2.89712e-06
																				LNC_002191	XLOC_040267	--	Solyc04g055230.1.5	Solyc04g055230.5	--	--	1.10205	-2.90207e-06
																				LNC_002191	XLOC_040267	--	Solyc06g008870.2.5	Solyc06g008870.6	--	--	1.10238	-2.90702e-06
																				LNC_002191	XLOC_040267	--	Solyc10g083820.1.5	Solyc10g083820.5	--	--	1.1027	-2.91198e-06
																				LNC_002191	XLOC_040267	--	Solyc04g007780.2.5	Solyc04g007780.6	--	--	1.10302	-2.91693e-06
																				LNC_002191	XLOC_040267	--	Solyc01g107950.1.5	Solyc01g107950.5	--	--	1.10335	-2.92188e-06
																				LNC_002191	XLOC_040267	--	Solyc02g093070.2.5	Solyc02g093070.6	--	--	1.10367	-2.92683e-06
																				LNC_002191	XLOC_040267	--	Solyc09g098320.1.5	Solyc09g098320.5	--	--	1.10399	-2.93178e-06
																				LNC_002191	XLOC_040267	--	Solyc06g007440.2.5	Solyc06g007440.6	--	--	1.10432	-2.93673e-06
																				LNC_002191	XLOC_040267	--	Solyc01g008710.2.5	Solyc01g008710.6	MAN8	Mannan endo-1,4-beta-mannosidase 4 [Source:UniProtKB/Swiss-Prot;Acc:Q8L5J5]	1.10464	-2.94168e-06
																				LNC_002191	XLOC_040267	--	Solyc12g005700.1.5	Solyc12g005700.5	--	--	1.10496	-2.94664e-06
																				LNC_002191	XLOC_040267	--	Solyc12g056430.1.5	Solyc12g056430.5	--	--	1.10529	-2.95159e-06
																				LNC_002191	XLOC_040267	--	Solyc08g048570.1.5	Solyc08g048570.5	--	--	1.10561	-2.95654e-06
																				LNC_002191	XLOC_040267	--	Solyc01g095960.2.5	Solyc01g095960.6	--	--	1.10593	-2.96149e-06
																				LNC_002191	XLOC_040267	--	Solyc06g005400.1.5	Solyc06g005400.5	--	--	1.10626	-2.96644e-06
																				LNC_002191	XLOC_040267	--	Solyc02g093580.2.5	Solyc02g093580.6	--	--	1.10658	-2.97139e-06
																				LNC_002191	XLOC_040267	--	Solyc07g032680.1.5	Solyc07g032680.5	--	--	1.1069	-2.97634e-06
																				LNC_002191	XLOC_040267	--	Solyc05g014090.1.5	Solyc05g014090.5	--	--	1.10723	-2.98129e-06
																				LNC_002191	XLOC_040267	--	Solyc02g065240.2.5	Solyc02g065240.6	--	--	1.10755	-2.98625e-06
																				LNC_002191	XLOC_040267	--	Solyc11g007190.1.5	Solyc11g007190.5	--	--	1.10787	-2.9912e-06
																				LNC_001852	XLOC_034297	--	Solyc05g018410.1.5	Solyc05g018410.5	--	--	1.1082	-2.99615e-06
																				LNC_001852	XLOC_034297	--	Solyc11g011230.1.5	Solyc11g011230.5	--	--	1.10852	-3.0011e-06
																				LNC_001852	XLOC_034297	--	Solyc01g056860.1.5	Solyc01g056860.5	--	--	1.10884	-3.00605e-06
																				LNC_001852	XLOC_034297	--	Solyc12g035520.1.5	Solyc12g035520.5	--	--	1.10917	-3.011e-06
																				LNC_001852	XLOC_034297	--	Solyc06g009490.2.5	Solyc06g009490.6	--	--	1.10949	-3.01595e-06
																				LNC_001852	XLOC_034297	--	Solyc01g056740.1.5	Solyc01g056740.5	--	--	1.10981	-3.0209e-06
																				LNC_001852	XLOC_034297	--	Solyc07g025370.2.5	Solyc07g025370.6	--	--	1.11014	-3.02586e-06
																				LNC_001577	XLOC_029032	--	Solyc04g011390.1.5	Solyc04g011390.5	-	Histone H4 [Source:UniProtKB/Swiss-Prot;Acc:P35061]	1.11046	-3.03081e-06
																				LNC_001577	XLOC_029032	--	Solyc06g074790.1.5	Solyc06g074790.5	H2B-5	Histone H2B.1 [Source:UniProtKB/Swiss-Prot;Acc:O65825]	1.11078	-3.03576e-06
																				LNC_001577	XLOC_029032	--	Solyc03g121980.2.5	Solyc03g121980.6	--	--	1.11111	-3.04071e-06
																				LNC_001577	XLOC_029032	--	Solyc10g049470.1.5	Solyc10g049470.5	--	--	1.11143	-3.04566e-06
																				LNC_001577	XLOC_029032	--	Solyc03g121400.1.5	Solyc03g121400.5	--	--	1.11175	-3.05061e-06
																				LNC_001577	XLOC_029032	--	Solyc02g085820.2.5	Solyc02g085820.6	--	--	1.11208	-3.05556e-06
																				LNC_001577	XLOC_029032	--	Solyc09g011210.2.5	Solyc09g011210.6	--	--	1.1124	-3.06052e-06
																				LNC_001576	XLOC_029030	--	Solyc05g046140.2.5	Solyc05g046140.6	--	--	1.11272	-3.06547e-06
																				LNC_001576	XLOC_029030	--	Solyc01g097900.1.5	Solyc01g097900.5	--	--	1.11305	-3.07042e-06
																				LNC_001576	XLOC_029030	--	Solyc07g056100.1.5	Solyc07g056100.5	--	--	1.11337	-3.07537e-06
																				LNC_001576	XLOC_029030	--	Solyc06g072210.1.5	Solyc06g072210.5	--	--	1.11369	-3.08032e-06
																				LNC_001576	XLOC_029030	--	Solyc02g085260.1.5	Solyc02g085260.5	--	--	1.11402	-3.08527e-06
																				LNC_001576	XLOC_029030	--	Solyc12g097050.1.5	Solyc12g097050.5	--	--	1.11434	-3.09022e-06
																				LNC_001576	XLOC_029030	--	Solyc02g079280.2.5	Solyc02g079280.6	--	--	1.11466	-3.09517e-06
																				LNC_001576	XLOC_029030	--	Solyc03g025760.2.5	Solyc03g025760.6	--	--	1.11499	-3.10013e-06
																				LNC_001576	XLOC_029030	--	Solyc08g016760.1.5	Solyc08g016760.5	--	--	1.11531	-3.10508e-06
																				LNC_001576	XLOC_029030	--	Solyc05g046240.1.5	Solyc05g046240.5	--	--	1.11563	-3.11003e-06
																				LNC_001576	XLOC_029030	--	Solyc10g050510.1.5	Solyc10g050510.5	--	--	1.11596	-3.11498e-06
																				LNC_001576	XLOC_029030	--	Solyc01g087180.2.5	Solyc01g087180.6	--	--	1.11628	-3.11993e-06
																				LNC_001576	XLOC_029030	--	Solyc01g108710.2.5	Solyc01g108710.6	--	--	1.1166	-3.12488e-06
																				LNC_001576	XLOC_029030	--	Solyc05g054890.2.5	Solyc05g054890.6	--	--	1.11693	-3.12983e-06
																				LNC_001576	XLOC_029030	--	Solyc07g064140.1.5	Solyc07g064140.5	--	--	1.11725	-3.13478e-06
																				LNC_001576	XLOC_029030	--	Solyc12g056380.1.5	Solyc12g056380.5	--	--	1.11757	-3.13974e-06
																				LNC_001576	XLOC_029030	--	Solyc08g016020.2.5	Solyc08g016020.6	--	--	1.1179	-3.14469e-06
																				LNC_001576	XLOC_029030	--	Solyc02g084090.1.5	Solyc02g084090.5	--	--	1.11822	-3.14964e-06
																				LNC_001576	XLOC_029030	--	Solyc07g066360.1.5	Solyc07g066360.5	--	--	1.11854	-3.15459e-06
																				LNC_001576	XLOC_029030	--	Solyc01g057500.1.5	Solyc01g057500.5	--	--	1.11887	-3.15954e-06
																				LNC_001576	XLOC_029030	--	Solyc09g075700.1.5	Solyc09g075700.5	--	--	1.11919	-3.16449e-06
																				LNC_001576	XLOC_029030	--	Solyc01g057710.1.5	Solyc01g057710.5	--	--	1.11951	-3.16944e-06
																				LNC_001576	XLOC_029030	--	Solyc09g075210.2.5	Solyc09g075210.6	--	--	1.11984	-3.1744e-06
																				LNC_001576	XLOC_029030	--	Solyc09g097760.2.5	Solyc09g097760.6	--	--	1.12016	-3.17935e-06
																				LNC_001576	XLOC_029030	--	Solyc08g067540.1.5	Solyc08g067540.5	--	--	1.12048	-3.1843e-06
																				LNC_001576	XLOC_029030	--	Solyc05g043240.1.5	Solyc05g043240.5	--	--	1.12081	-3.18925e-06
																				LNC_001576	XLOC_029030	--	Solyc10g005460.2.5	Solyc10g005460.6	--	--	1.12113	-3.1942e-06
																				LNC_001576	XLOC_029030	--	Solyc10g009470.1.5	Solyc10g009470.5	--	--	1.12145	-3.19915e-06
																				LNC_001576	XLOC_029030	--	Solyc01g109230.2.5	Solyc01g109230.6	--	--	1.12178	-3.2041e-06
																				LNC_001576	XLOC_029030	--	Solyc06g051610.1.5	Solyc06g051610.5	--	--	1.1221	-3.20905e-06
																				LNC_001576	XLOC_029030	--	Solyc10g076400.1.5	Solyc10g076400.5	--	--	1.12242	-3.21401e-06
																				LNC_001576	XLOC_029030	--	Solyc05g007920.2.5	Solyc05g007920.6	--	--	1.12275	-3.21896e-06
																				LNC_001576	XLOC_029030	--	Solyc07g025220.1.5	Solyc07g025220.5	--	--	1.12307	-3.22391e-06
																				LNC_001576	XLOC_029030	--	Solyc03g007790.2.5	Solyc03g007790.6	--	--	1.12339	-3.22886e-06
																				LNC_001576	XLOC_029030	--	Solyc03g070440.2.5	Solyc03g070440.6	--	--	1.12372	-3.23381e-06
																				LNC_001576	XLOC_029030	--	Solyc09g092700.2.5	Solyc09g092700.6	--	--	1.12404	-3.23876e-06
[truncated: 61,076 more rows]
