# Supplementary material for: LncRNA regulates tomato fruit cracking by coordinating gene expression via a hormone-redox-cell wall network
Source: BMC Plant Biol. 2020 Apr 15;20:162. doi: 10.1186/s12870-020-02373-9 (PMC7161180; doi:10.1186/s12870-020-02373-9)
Supplement: Supplementary file 3 — Additional file 3: Table S3. Number of differentially expressed mRNAs and lncRNAs in different libraries. [file 12870_2020_2373_MOESM3_ESM.xls]

## Sheet: Sheet1
Table S3. Number of differentially expressed mRNAs and lncRNAs in different libraries
	CS 8h vs CS 0h		CS 30h vs CS 0h		CS 30h vs CS 8h		CR 8h vs CR 0h		CR 30h vs CR 0h		CR 30h vs CR 8h		CS 0h vs CR 0h		CS 8h vs CR 8h		CS 30h vs CR 30h
	mRNA	lncRNA	mRNA	lncRNA	mRNA	lncRNA	mRNA	lncRNA	mRNA	lncRNA	mRNA	lncRNA	mRNA	lncRNA	mRNA	lncRNA	mRNA	lncRNA
upregulated	199	62	427	20	252	14	427	71	155	12	167	6	77	30	152	39	222	36
downregulated	332	13	126	4	69	6	601	16	313	3	103	13	272	34	186	55	147	41
Total	531	75	553	24	321	20	1028	87	468	15	270	19	339	64	338	94	369	77
