# Supplementary material for: LncRNA regulates tomato fruit cracking by coordinating gene expression via a hormone-redox-cell wall network
Source: BMC Plant Biol. 2020 Apr 15;20:162. doi: 10.1186/s12870-020-02373-9 (PMC7161180; doi:10.1186/s12870-020-02373-9)
Supplement: Supplementary file 4 — Additional file 4: Table S4. GO analysis of DEGs between groups. [file 12870_2020_2373_MOESM4_ESM.xls]

## Sheet: sheet
Table S4. GO analysis of DEGs between groups
ID	Namespace	Term	Q-value
			CR_8h_vs CR_0h	CR_30h_vs CR_0h	CR_30h_vs CR_8h	CS_8h_vs CS_0h	CS_30h_vs CS_0h	CS_30h_vs CS_8h	CS_0h_vs CR_0h	CS_8h_vs CR_8h	CS_30h_vs CR_30h
GO:0006268	DNA unwinding involved in DNA replication	biological_process	4.2663e-05	-	0.00021809	1.0512e-06	1.1861e-06	1.8178e-08	-	-	-
GO:0042555	MCM complex	cellular_component	0.00010122	-	0.00036249	2.4565e-06	1.1861e-06	6.5414e-08	-	-	-
GO:0032392	DNA geometric change	biological_process	0.0008001	-	0.00041842	1.6377e-05	0.0069743	4.7408e-07	-	-	-
GO:0032508	DNA duplex unwinding	biological_process	0.0008001	-	0.00041842	1.6377e-05	0.0080622	4.7408e-07	-	-	-
GO:0000347	THO complex	cellular_component	0.04045	-	0.045575	0.00091847	0.0080622	8.9655e-05	-	-	-
GO:0050789	regulation of biological process	biological_process	-	0.0098755	-	-	-	-	-	-	-
GO:0065007	biological regulation	biological_process	-	0.0098755	-	-	-	-	-	-	-
GO:0001071	nucleic acid binding transcription factor activity	molecular_function	-	0.0098755	-	-	-	-	-	-	-
GO:0003700	sequence-specific DNA binding transcription factor activity	molecular_function	-	0.0098755	-	-	-	-	-	-	-
GO:0019438	aromatic compound biosynthetic process	biological_process	-	0.0098755	-	-	-	-	-	-	-
GO:0006355	regulation of transcription, DNA-dependent	biological_process	-	0.0098755	-	-	0.0080622	-	-	-	-
GO:2001141	regulation of RNA biosynthetic process	biological_process	-	0.0098755	-	-	0.0080622	-	-	-	-
GO:0051252	regulation of RNA metabolic process	biological_process	-	0.010262	-	-	0.0080622	-	-	-	-
GO:1901362	organic cyclic compound biosynthetic process	biological_process	-	0.010364	-	-	-	-	-	-	-
GO:0009889	regulation of biosynthetic process	biological_process	-	0.010364	-	-	-	-	-	-	-
GO:0010556	regulation of macromolecule biosynthetic process	biological_process	-	0.020349	-	-	0.010769	-	-	-	-
GO:2000112	regulation of cellular macromolecule biosynthetic process	biological_process	-	0.020349	-	-	0.010769	-	-	-	-
GO:0050794	regulation of cellular process	biological_process	-	0.020866	-	-	-	-	-	-	-
GO:0019219	regulation of nucleobase-containing compound metabolic process	biological_process	-	0.020866	-	-	0.010769	-	-	-	-
GO:0031326	regulation of cellular biosynthetic process	biological_process	-	0.020866	-	-	-	-	-	-	-
GO:0051171	regulation of nitrogen compound metabolic process	biological_process	-	0.023102	-	-	0.011442	-	-	-	-
GO:0080090	regulation of primary metabolic process	biological_process	-	0.023102	-	-	0.010769	-	-	-	-
GO:0018130	heterocycle biosynthetic process	biological_process	-	0.034012	-	-	-	-	-	-	-
GO:0031323	regulation of cellular metabolic process	biological_process	-	0.039221	-	-	0.010769	-	-	-	-
GO:0003824	catalytic activity	molecular_function	-	-	0.00021809	-	-	0.0070753	-	-	0.0024016
GO:0020037	heme binding	molecular_function	-	-	0.045575	-	-	-	-	-	-
GO:0044710	single-organism metabolic process	biological_process	-	-	-	1.6377e-05	-	-	-	-	0.0042177
GO:0043436	oxoacid metabolic process	biological_process	-	-	-	1.6377e-05	-	-	-	-	0.012879
GO:0006082	organic acid metabolic process	biological_process	-	-	-	1.6377e-05	-	-	-	-	0.0062981
GO:0019752	carboxylic acid metabolic process	biological_process	-	-	-	2.9105e-05	-	-	-	-	-
GO:1901605	alpha-amino acid metabolic process	biological_process	-	-	-	0.00020744	-	-	-	-	-
GO:0006520	cellular amino acid metabolic process	biological_process	-	-	-	0.00065397	-	-	-	-	0.018376
GO:0006790	sulfur compound metabolic process	biological_process	-	-	-	0.0010814	-	-	-	-	0.024716
GO:0044281	small molecule metabolic process	biological_process	-	-	-	0.0019957	-	-	-	-	-
GO:0016053	organic acid biosynthetic process	biological_process	-	-	-	0.0019957	-	-	-	-	0.035859
GO:0046394	carboxylic acid biosynthetic process	biological_process	-	-	-	0.0019957	-	-	-	-	-
GO:0000096	sulfur amino acid metabolic process	biological_process	-	-	-	0.0019957	-	-	-	-	-
GO:0008610	lipid biosynthetic process	biological_process	-	-	-	0.0019957	-	-	-	-	0.03782
GO:0044283	small molecule biosynthetic process	biological_process	-	-	-	0.0035704	-	-	-	-	0.041474
GO:0019419	sulfate reduction	biological_process	-	-	-	0.0041266	-	-	-	-	0.041474
GO:0044711	single-organism biosynthetic process	biological_process	-	-	-	0.0056085	-	-	-	-	0.046667
GO:0000097	sulfur amino acid biosynthetic process	biological_process	-	-	-	0.0070028	-	-	-	-	-
GO:0016671	oxidoreductase activity, acting on a sulfur group of donors, disulfide as acceptor	molecular_function	-	-	-	0.0074185	-	-	-	-	-
GO:0008652	cellular amino acid biosynthetic process	biological_process	-	-	-	0.0083108	-	-	-	-	-
GO:0009069	serine family amino acid metabolic process	biological_process	-	-	-	0.0090867	-	-	-	-	-
GO:0044272	sulfur compound biosynthetic process	biological_process	-	-	-	0.011899	-	-	-	-	-
GO:0006629	lipid metabolic process	biological_process	-	-	-	0.013858	-	-	-	-	-
GO:0006270	DNA replication initiation	biological_process	-	-	-	0.013983	-	0.0011208	-	-	-
GO:1901566	organonitrogen compound biosynthetic process	biological_process	-	-	-	0.018021	-	-	-	-	-
GO:1901564	organonitrogen compound metabolic process	biological_process	-	-	-	0.032189	-	-	-	-	-
GO:0044255	cellular lipid metabolic process	biological_process	-	-	-	0.03715	-	-	-	-	-
GO:0019344	cysteine biosynthetic process	biological_process	-	-	-	0.04686	-	-	-	-	-
GO:0009628	response to abiotic stimulus	biological_process	-	-	-	0.04686	-	-	-	-	-
GO:0008299	isoprenoid biosynthetic process	biological_process	-	-	-	0.047997	-	-	-	-	-
GO:0051186	cofactor metabolic process	biological_process	-	-	-	0.047997	-	-	-	-	-
GO:0019222	regulation of metabolic process	biological_process	-	-	-	-	0.010769	-	-	-	-
GO:0008037	cell recognition	biological_process	-	-	-	-	0.0189	-	-	-	-
GO:0048544	recognition of pollen	biological_process	-	-	-	-	0.0189	-	-	-	-
GO:0009875	pollen-pistil interaction	biological_process	-	-	-	-	0.0189	-	-	-	-
GO:0010468	regulation of gene expression	biological_process	-	-	-	-	0.02188	-	-	-	-
GO:0006950	response to stress	biological_process	-	-	-	-	0.027017	-	-	-	-
GO:0060255	regulation of macromolecule metabolic process	biological_process	-	-	-	-	0.034639	-	-	-	-
GO:0043090	amino acid import	biological_process	-	-	-	-	0.035004	-	-	-	-
GO:0016831	carboxy-lyase activity	molecular_function	-	-	-	-	0.035004	-	-	-	0.012045
GO:0008150	biological_process	biological_process	-	-	-	-	0.038955	0.0012142	-	-	-
GO:0004553	hydrolase activity, hydrolyzing O-glycosyl compounds	molecular_function	-	-	-	-	0.04152	0.011375	-	-	0.0095313
GO:0005506	iron ion binding	molecular_function	-	-	-	-	0.042184	-	-	-	-
GO:0006351	transcription, DNA-dependent	biological_process	-	-	-	-	0.042184	-	-	-	-
GO:0032774	RNA biosynthetic process	biological_process	-	-	-	-	0.042184	-	-	-	-
GO:0031326	regulation of cellular biosynthetic process	biological_process	-	-	-	-	0.0086562	-	-	-	-
GO:0005576	extracellular region	cellular_component	-	-	-	-	-	0.0026363	-	-	1.0997e-06
GO:0009251	glucan catabolic process	biological_process	-	-	-	-	-	0.011375	-	-	-
GO:0044247	cellular polysaccharide catabolic process	biological_process	-	-	-	-	-	0.011375	-	-	-
GO:0016491	oxidoreductase activity	molecular_function	-	-	-	-	-	0.01175	0.025453	-	0.027529
GO:0016798	hydrolase activity, acting on glycosyl bonds	molecular_function	-	-	-	-	-	0.018039	-	-	0.015381
GO:0008810	cellulase activity	molecular_function	-	-	-	-	-	0.020045	-	-	-
GO:0030245	cellulose catabolic process	biological_process	-	-	-	-	-	0.022606	-	-	-
GO:0051275	beta-glucan catabolic process	biological_process	-	-	-	-	-	0.022606	-	-	-
GO:0016762	xyloglucan:xyloglucosyl transferase activity	molecular_function	-	-	-	-	-	0.024037	-	-	3.3955e-07
GO:0044275	cellular carbohydrate catabolic process	biological_process	-	-	-	-	-	0.024241	-	-	-
GO:0009408	response to heat	biological_process	-	-	-	-	-	0.024241	-	-	-
GO:0071554	cell wall organization or biogenesis	biological_process	-	-	-	-	-	0.031144	-	-	0.013551
GO:0006261	DNA-dependent DNA replication	biological_process	-	-	-	-	-	0.042181	-	-	-
GO:0071555	cell wall organization	biological_process	-	-	-	-	-	0.042427	-	-	0.0022104
GO:0005976	polysaccharide metabolic process	biological_process	-	-	-	-	-	0.043938	-	-	0.0014508
GO:0006073	cellular glucan metabolic process	biological_process	-	-	-	-	-	0.044867	-	-	0.005732
GO:0044042	glucan metabolic process	biological_process	-	-	-	-	-	0.044867	-	-	0.005732
GO:0046906	tetrapyrrole binding	molecular_function	-	-	-	-	-	-	4.2685e-05	-	0.0016111
GO:0009765	photosynthesis, light harvesting	biological_process	-	-	-	-	-	-	5.854e-05	-	0.046667
GO:0018298	protein-chromophore linkage	biological_process	-	-	-	-	-	-	7.5754e-05	-	0.0018517
GO:0016168	chlorophyll binding	molecular_function	-	-	-	-	-	-	7.5754e-05	-	3.3366e-05
GO:0009523	photosystem II	cellular_component	-	-	-	-	-	-	7.5754e-05	-	0.013308
GO:0009521	photosystem	cellular_component	-	-	-	-	-	-	0.0039351	-	0.00025345
GO:0009522	photosystem I	cellular_component	-	-	-	-	-	-	0.030727	-	-
GO:0009835	fruit ripening	biological_process	-	-	-	-	-	-	-	0.00013913	0.03782
GO:0071695	anatomical structure maturation	biological_process	-	-	-	-	-	-	-	0.00013913	0.03782
GO:0007568	aging	biological_process	-	-	-	-	-	-	-	0.0081114	-
GO:0030312	external encapsulating structure	cellular_component	-	-	-	-	-	-	-	-	3.3955e-07
GO:0048046	apoplast	cellular_component	-	-	-	-	-	-	-	-	3.3955e-07
GO:0010411	xyloglucan metabolic process	biological_process	-	-	-	-	-	-	-	-	3.0046e-06
GO:0005618	cell wall	cellular_component	-	-	-	-	-	-	-	-	3.248e-06
GO:0030170	pyridoxal phosphate binding	molecular_function	-	-	-	-	-	-	-	-	0.0011774
GO:0045229	external encapsulating structure organization	biological_process	-	-	-	-	-	-	-	-	0.0015764
GO:0019684	photosynthesis, light reaction	biological_process	-	-	-	-	-	-	-	-	0.0018517
GO:0015979	photosynthesis	biological_process	-	-	-	-	-	-	-	-	0.0024016
GO:0010410	hemicellulose metabolic process	biological_process	-	-	-	-	-	-	-	-	0.0024016
GO:0048037	cofactor binding	molecular_function	-	-	-	-	-	-	-	-	0.0025652
GO:0010383	cell wall polysaccharide metabolic process	biological_process	-	-	-	-	-	-	-	-	0.0030575
GO:0055114	oxidation-reduction process	biological_process	-	-	-	-	-	-	-	-	0.0040275
"-" means GO term not significantly enreached
