# Supplementary material for: LncRNA regulates tomato fruit cracking by coordinating gene expression via a hormone-redox-cell wall network
Source: BMC Plant Biol. 2020 Apr 15;20:162. doi: 10.1186/s12870-020-02373-9 (PMC7161180; doi:10.1186/s12870-020-02373-9)
Supplement: Supplementary file 5 — Additional file 5: Table S5. KEGG analysis of DEGs between groups. [file 12870_2020_2373_MOESM5_ESM.xlsx]

## Sheet: Sheet1
Table S5. KEGG analysis of DEGs between groups
CR_8 h_vs_CR_0_h					CS_0 h_vs_CR_0_h					CS_8 h_vs_CS_0_h
pathway_term	rich_factor	qvalue	gene_number		pathway_term	rich_factor	qvalue	gene_number		pathway_term	rich_factor	qvalue	gene_number
Cysteine and methionine metabolism	0.173469	0.0113672	17		Photosynthesis - antenna proteins	0.307692	5.00674e-05	8		Cysteine and methionine metabolism	0.132653	0.0148973	13
DNA replication	0.176471	0.209136	9		Carbon fixation in photosynthetic organisms	0.0875	0.127534	7		Biosynthesis of secondary metabolites	0.0588803	0.0166678	61
Amino sugar and nucleotide sugar metabolism	0.113821	0.360443	14		Arginine and proline metabolism	0.0714286	0.296379	6		DNA replication	0.137255	0.130934	7
Circadian rhythm - plant	0.166667	0.360443	7		Galactose metabolism	0.0819672	0.296379	5		Galactose metabolism	0.114754	0.23305	7
Selenocompound metabolism	0.25	0.39493	4		beta-Alanine metabolism	0.0816327	0.414025	4		Circadian rhythm - plant	0.119048	0.353876	5
Brassinosteroid biosynthesis	0.214286	0.991986	3		Carbon metabolism	0.0434783	0.414025	11		Flavonoid biosynthesis	0.116279	0.353876	5
Galactose metabolism	0.114754	0.992418	7		Taurine and hypotaurine metabolism	0.153846	0.414025	2		Selenocompound metabolism	0.1875	0.353876	3
Biosynthesis of secondary metabolites	0.0666023	0.992418	69		Propanoate metabolism	0.0909091	0.414025	3		Fatty acid biosynthesis	0.106383	0.408236	5
Biosynthesis of unsaturated fatty acids	0.125	0.992418	5		Glycolysis / Gluconeogenesis	0.0491803	0.506985	6		Alanine, aspartate and glutamate metabolism	0.0980392	0.4635	5
Spliceosome	0.0810811	0.992418	15		Biosynthesis of unsaturated fatty acids	0.075	0.506985	3		Sulfur metabolism	0.111111	0.4635	4
Thiamine metabolism	0.2	0.992418	2		Cysteine and methionine metabolism	0.0510204	0.506985	5		Carotenoid biosynthesis	0.105263	0.47341	4
Propanoate metabolism	0.121212	0.992418	4		Isoquinoline alkaloid biosynthesis	0.1	0.506985	2		Thiamine metabolism	0.2	0.47341	2
Protein processing in endoplasmic reticulum	0.0756303	0.992418	18		Phenylalanine, tyrosine and tryptophan biosynthesis	0.0612245	0.607523	3		Butanoate metabolism	0.111111	0.561631	3
Pyruvate metabolism	0.0888889	0.992418	8		Lipoic acid metabolism	0.2	0.630644	1		Taurine and hypotaurine metabolism	0.153846	0.561631	2
Sulfur metabolism	0.111111	0.992418	4		Phenylalanine metabolism	0.0394737	0.639583	6		Other glycan degradation	0.153846	0.561631	2
Other glycan degradation	0.153846	0.992418	2		Valine, leucine and isoleucine degradation	0.0526316	0.639583	3		Histidine metabolism	0.0967742	0.646794	3
Taurine and hypotaurine metabolism	0.153846	0.992418	2		Fatty acid metabolism	0.0444444	0.639583	4		Tropane, piperidine and pyridine alkaloid biosynthesis	0.0909091	0.690137	3
Glyoxylate and dicarboxylate metabolism	0.0895522	0.992418	6		2-Oxocarboxylic acid metabolism	0.0483871	0.639583	3		Metabolic pathways	0.0418154	0.729211	82
Glycine, serine and threonine metabolism	0.0895522	0.992418	6		Diterpenoid biosynthesis	0.0606061	0.639583	2		Biotin metabolism	0.105263	0.751137	2
Sesquiterpenoid and triterpenoid biosynthesis	0.133333	0.992418	2		Tropane, piperidine and pyridine alkaloid biosynthesis	0.0606061	0.639583	2		Ubiquinone and other terpenoid-quinone biosynthesis	0.0789474	0.751137	3
CR_30_h_vs_CR_0_h					CS_8 h_vs_CR_8_h					CS_30 h_vs_CS_0_h
pathway_term	rich_factor	qvalue	gene_number		pathway_term	rich_factor	qvalue	gene_number		pathway_term	rich_factor	qvalue	gene_number
Plant-pathogen interaction	0.0738636	0.0492335	13		Photosynthesis - antenna proteins	0.153846	0.101451	4		Plant-pathogen interaction	0.0681818	0.0106102	12
Amino sugar and nucleotide sugar metabolism	0.0813008	0.0515192	10		Biosynthesis of unsaturated fatty acids	0.1	0.17438	4		Histidine metabolism	0.16129	0.0145372	5
Biosynthesis of secondary metabolites	0.03861	0.0975684	40		Flavonoid biosynthesis	0.0930233	0.17438	4		Circadian rhythm - plant	0.119048	0.0277825	5
Histidine metabolism	0.129032	0.170734	4		Biosynthesis of secondary metabolites	0.027027	0.286167	28		Biosynthesis of secondary metabolites	0.0318533	0.0277825	33
Cysteine and methionine metabolism	0.0714286	0.193383	7		Fatty acid metabolism	0.0555556	0.286167	5		Sesquiterpenoid and triterpenoid biosynthesis	0.2	0.0508188	3
Circadian rhythm - plant	0.0952381	0.288501	4		Sesquiterpenoid and triterpenoid biosynthesis	0.133333	0.286167	2		Flavonoid biosynthesis	0.0930233	0.110324	4
Thiamine metabolism	0.2	0.326339	2		Cysteine and methionine metabolism	0.0510204	0.286167	5		Stilbenoid, diarylheptanoid and gingerol biosynthesis	0.0909091	0.237304	3
Selenocompound metabolism	0.125	0.596766	2		Circadian rhythm - plant	0.0714286	0.314335	3		Other glycan degradation	0.153846	0.237304	2
Biosynthesis of amino acids	0.0423729	0.596766	10		Phenylpropanoid biosynthesis	0.0368421	0.325924	7		Vitamin B6 metabolism	0.142857	0.238228	2
Phosphatidylinositol signaling system	0.0588235	0.675347	4		Carbon fixation in photosynthetic organisms	0.05	0.325924	4		Carotenoid biosynthesis	0.0789474	0.244796	3
Ascorbate and aldarate metabolism	0.0612245	0.760705	3		beta-Alanine metabolism	0.0612245	0.325924	3		Biosynthesis of unsaturated fatty acids	0.075	0.250981	3
Phenylalanine, tyrosine and tryptophan biosynthesis	0.0612245	0.760705	3		Protein processing in endoplasmic reticulum	0.0336134	0.329832	8		Glutathione metabolism	0.0462963	0.295527	5
RNA degradation	0.0438596	0.870268	5		Cutin, suberine and wax biosynthesis	0.0666667	0.448065	2		Phenylpropanoid biosynthesis	0.0368421	0.338325	7
Ether lipid metabolism	0.0666667	0.898102	2		Propanoate metabolism	0.0606061	0.448065	2		Amino sugar and nucleotide sugar metabolism	0.0406504	0.386128	5
Stilbenoid, diarylheptanoid and gingerol biosynthesis	0.0606061	0.939874	2		Stilbenoid, diarylheptanoid and gingerol biosynthesis	0.0606061	0.448065	2		Fatty acid metabolism	0.0444444	0.389235	4
Carotenoid biosynthesis	0.0526316	0.939874	2		Metabolic pathways	0.0214176	0.448065	42		Butanoate metabolism	0.0740741	0.389235	2
Metabolic pathways	0.027027	0.939874	53		Phenylalanine metabolism	0.0328947	0.479337	5		Ether lipid metabolism	0.0666667	0.408247	2
Porphyrin and chlorophyll metabolism	0.047619	0.939874	2		Carbon metabolism	0.027668	0.526185	7		Cutin, suberine and wax biosynthesis	0.0666667	0.408247	2
Taurine and hypotaurine metabolism	0.0769231	0.939874	1		Monoterpenoid biosynthesis	0.0909091	0.526185	1		Phosphatidylinositol signaling system	0.0441176	0.46919	3
Other glycan degradation	0.0769231	0.939874	1		Arginine and proline metabolism	0.0357143	0.526185	3		Non-homologous end-joining	0.125	0.48811	1
CR_30_h_vs_CR_8_h					CS_30 h_vs_CR_30_h					CS_30 h_vs_CS_8_h
pathway_term	rich_factor	qvalue	gene_number		pathway_term	rich_factor	qvalue	gene_number		pathway_term	rich_factor	qvalue	gene_number
Phenylalanine metabolism	0.0460526	0.130075	7		Photosynthesis	0.10989	0.00779317	10		DNA replication	0.156863	0.0015046	8
DNA replication	0.0784314	0.130075	4		Photosynthesis - antenna proteins	0.192308	0.0229956	5		Histidine metabolism	0.129032	0.1731	4
Protein processing in endoplasmic reticulum	0.0378151	0.130075	9		beta-Alanine metabolism	0.102041	0.144674	5		Biosynthesis of secondary metabolites	0.0318533	0.204059	33
Phenylpropanoid biosynthesis	0.0368421	0.184887	7		Histidine metabolism	0.129032	0.144674	4		Phenylalanine metabolism	0.0526316	0.264206	8
Biosynthesis of unsaturated fatty acids	0.075	0.184887	3		Pentose and glucuronate interconversions	0.0679612	0.19223	7		Phenylpropanoid biosynthesis	0.0473684	0.264206	9
Sesquiterpenoid and triterpenoid biosynthesis	0.133333	0.184887	2		Metabolic pathways	0.0305966	0.247181	60		Tropane, piperidine and pyridine alkaloid biosynthesis	0.0909091	0.37537	3
Flavonoid biosynthesis	0.0697674	0.184887	3		Alanine, aspartate and glutamate metabolism	0.0784314	0.375624	4		Vitamin B6 metabolism	0.142857	0.37537	2
Cysteine and methionine metabolism	0.0408163	0.33669	4		Carbon fixation in photosynthetic organisms	0.0625	0.375624	5		Sesquiterpenoid and triterpenoid biosynthesis	0.133333	0.37537	2
Biosynthesis of secondary metabolites	0.0202703	0.346097	21		Vitamin B6 metabolism	0.142857	0.375624	2		Cysteine and methionine metabolism	0.0510204	0.425315	5
Cutin, suberine and wax biosynthesis	0.0666667	0.346097	2		Arginine and proline metabolism	0.0595238	0.375624	5		Flavonoid biosynthesis	0.0697674	0.435142	3
Histidine metabolism	0.0645161	0.346097	2		Starch and sucrose metabolism	0.0441176	0.375624	9		Plant-pathogen interaction	0.0397727	0.471948	7
Stilbenoid, diarylheptanoid and gingerol biosynthesis	0.0606061	0.351182	2		Phenylalanine metabolism	0.0460526	0.44051	7		Protein processing in endoplasmic reticulum	0.0336134	0.698998	8
Sulfur metabolism	0.0555556	0.360498	2		Phenylpropanoid biosynthesis	0.0421053	0.448036	8		Galactose metabolism	0.0491803	0.710309	3
Amino sugar and nucleotide sugar metabolism	0.0325203	0.360498	4		Cysteine and methionine metabolism	0.0510204	0.448036	5		Glutathione metabolism	0.037037	0.77619	4
Fatty acid metabolism	0.0333333	0.434362	3		Ascorbate and aldarate metabolism	0.0612245	0.547931	3		Ubiquinone and other terpenoid-quinone biosynthesis	0.0526316	0.77619	2
Pyruvate metabolism	0.0333333	0.434362	3		Lipoic acid metabolism	0.2	0.566016	1		Mismatch repair	0.0526316	0.77619	2
Starch and sucrose metabolism	0.0245098	0.488367	5		Butanoate metabolism	0.0740741	0.586981	2		Biosynthesis of unsaturated fatty acids	0.05	0.77619	2
Taurine and hypotaurine metabolism	0.0769231	0.488367	1		Valine, leucine and isoleucine degradation	0.0526316	0.621025	3		Circadian rhythm - plant	0.047619	0.77619	2
Brassinosteroid biosynthesis	0.0714286	0.492362	1		Propanoate metabolism	0.0606061	0.655712	2		Metabolic pathways	0.0229475	0.77619	45
Nicotinate and nicotinamide metabolism	0.0555556	0.576717	1		Stilbenoid, diarylheptanoid and gingerol biosynthesis	0.0606061	0.655712	2		Taurine and hypotaurine metabolism	0.0769231	0.77619	1
