# Supplementary material for: LncRNA regulates tomato fruit cracking by coordinating gene expression via a hormone-redox-cell wall network
Source: BMC Plant Biol. 2020 Apr 15;20:162. doi: 10.1186/s12870-020-02373-9 (PMC7161180; doi:10.1186/s12870-020-02373-9)
Supplement: Supplementary file 6 — Additional file 6: Table S6. Key genes related to tomato fruit cracking. [file 12870_2020_2373_MOESM6_ESM.xls]

## Sheet: Sheet1
Table S6. Key genes related to tomato fruit cracking
	CR_0h_FPKM	CR_8h_FPKM	CR_30h_FPKM		GO_id	GO_description	KO_id	KO_pathway
Solyc08g081010.3	380.163	94.5144	121.711	gamma-glutamylcysteine synthetase 1	GO:0009408,GO:0019438,GO:1901362,GO:0044271,GO:0018130,GO:0006790,GO:0044710,GO:0009266,GO:0044272,GO:0006575,GO:0052482,GO:0052544,GO:0006073,GO:0044042,GO:0000096,GO:0019752,GO:0044281,GO:0043436,GO:0006082,GO:0006520,GO:1901605,GO:0008652,GO:0000097,GO:1901607,GO:0009069,GO:0004357,GO:0006952,GO:0009058,GO:0002376,GO:0006955,GO:0045087,GO:0003824,GO:0044264,GO:0044249,GO:0006749,GO:0005976,GO:…	response to heat,aromatic compound biosynthetic process,organic cyclic compound biosynthetic process,cellular nitrogen compound biosynthetic process,heterocycle biosynthetic process,sulfur compound metabolic process,single-organism metabolic process,response to temperature stimulus,sulfur compound biosynthetic process,cellular modified amino acid metabolic process,defense response by cell wall th…	sly01100,sly00480	Metabolic pathways,Glutathione metabolism
Solyc07g026650.3	200.577	62.4504	22.7963	1-aminocyclopropane-1-carboxylate oxidase 5	GO:0044710,GO:0009815,GO:0005488,GO:0016491,GO:0046872,GO:0043169,GO:0055114,GO:0043167,GO:0016641,GO:0003824,GO:0008152,GO:0016638,GO:0008150,GO:0051213,GO:0009888,GO:0071704,GO:0003674,GO:0016706,GO:0044237,GO:0048856,GO:0071554,GO:0032502,GO:0010089,GO:0016705,GO:0044036,GO:0010087,GO:0044260,GO:0009987,GO:0044699,GO:0043170,GO:0044763,GO:0071840	single-organism metabolic process,1-aminocyclopropane-1-carboxylate oxidase activity,binding,oxidoreductase activity,metal ion binding,cation binding,oxidation-reduction process,ion binding,oxidoreductase activity, acting on the CH-NH2 group of donors, oxygen as acceptor,catalytic activity,metabolic process,oxidoreductase activity, acting on the CH-NH2 group of donors,biological_process,dioxygena…	sly01110,sly00270,sly01100	Biosynthesis of secondary metabolites,Cysteine and methionine metabolism,Metabolic pathways
Solyc04g054830.3	14.9475	6.76242	2.69792	Inositol-1 4 5-trisphosphate 5-phosphatase-like protein (AHRD V1 ***- Q9FJQ6_ARATH); contains Interpro domain(s) IPR000300 Inositol polyphosphate related phosphatase	GO:0044710,GO:0044281,GO:0021700,GO:0022414,GO:0048764,GO:0048765,GO:0048469,GO:1901615,GO:0000003,GO:0010054,GO:0010053,GO:0008152,GO:0003006,GO:0009913,GO:0030855,GO:0060429,GO:0008544,GO:0043588,GO:0046838,GO:0046855,GO:0071545,GO:0045229,GO:0048731,GO:0040007,GO:0008150,GO:0009888,GO:0071555,GO:0071704,GO:0048589,GO:0010015,GO:0048588,GO:0044262,GO:0009664,GO:0046174,GO:0048468,GO:0044238,GO:…	single-organism metabolic process,small molecule metabolic process,developmental maturation,reproductive process,trichoblast maturation,root hair cell differentiation,cell maturation,organic hydroxy compound metabolic process,reproduction,trichoblast differentiation,root epidermal cell differentiation,metabolic process,developmental process involved in reproduction,epidermal cell differentiation,…	--	--
Solyc07g055990.3	30.3831	24.3139	15.6393	Xyloglucan endotransglucosylase/hydrolase 7 (AHRD V1 **** C0IRG6_ACTDE); contains Interpro domain(s) IPR016455 Xyloglucan endotransglucosylase/hydrolase	GO:0030312,GO:0016762,GO:0048046,GO:0005576,GO:0010411,GO:0005618,GO:0005976,GO:0045229,GO:0071555,GO:0003824,GO:0010410,GO:0010383,GO:0006073,GO:0044042,GO:0044036,GO:0004553,GO:0071944,GO:0071554,GO:0016798,GO:0005975,GO:0044262,GO:0044264,GO:0042546,GO:0008152,GO:0016758,GO:0008150,GO:0016757,GO:0016787,GO:0003674,GO:0016043,GO:0071704,GO:0044085,GO:0071840,GO:0044238,GO:0044237,GO:0044699,GO:…	external encapsulating structure,xyloglucan:xyloglucosyl transferase activity,apoplast,extracellular region,xyloglucan metabolic process,cell wall,polysaccharide metabolic process,external encapsulating structure organization,cell wall organization,catalytic activity,hemicellulose metabolic process,cell wall polysaccharide metabolic process,cellular glucan metabolic process,glucan metabolic proce…	--	--
Solyc04g072000.3	2.15169	1.55047	1.23078	Chitinase, cell wall metabolism	GO:0003824,GO:0044036,GO:0004553,GO:0071554,GO:0016798,GO:0005975,GO:0008152,GO:0008150,GO:0016787,GO:0003674,GO:0071704,GO:0071840,GO:0044238,GO:0044237,GO:1901575,GO:0009056,GO:0009057,GO:1901565,GO:0004568,GO:0006026,GO:0006030,GO:0006032,GO:0046348,GO:1901072,GO:0008061,GO:0097367,GO:0016998,GO:1901071,GO:0044699,GO:0006022,GO:0006040,GO:1901136,GO:1901564,GO:0009987,GO:0044763,GO:0043170,GO:…	catalytic activity,cell wall macromolecule metabolic process,hydrolase activity, hydrolyzing O-glycosyl compounds,cell wall organization or biogenesis,hydrolase activity, acting on glycosyl bonds,carbohydrate metabolic process,metabolic process,biological_process,hydrolase activity,molecular_function,organic substance metabolic process,cellular component organization or biogenesis,primary metabol…	sly01110,sly00520	Biosynthesis of secondary metabolites,Amino sugar and nucleotide sugar metabolism
Solyc01g081250.3	1036.12	8209.82	2388.5	Glutathione transferase	--	--	sly00480	Glutathione metabolism
Solyc09g075330.3	26.4001	1.99087	1.3133	Pectinesterase (AHRD V1 ***- B9I9P7_POPTR); contains Interpro domain(s) IPR000070 Pectinesterase, catalytic	GO:0030312,GO:0005618,GO:0005976,GO:0045229,GO:0071555,GO:0003824,GO:0071944,GO:0071554,GO:0005975,GO:0008152,GO:0008150,GO:0016787,GO:0045490,GO:0010393,GO:0045488,GO:0003674,GO:0000272,GO:0045330,GO:0004857,GO:0042545,GO:0016043,GO:0071704,GO:0071840,GO:0044238,GO:0016052,GO:0030234,GO:1901575,GO:0030599,GO:0009056,GO:0009057,GO:0044699,GO:0016788,GO:0052689,GO:0009987,GO:0044763,GO:0043170,GO:…	external encapsulating structure,cell wall,polysaccharide metabolic process,external encapsulating structure organization,cell wall organization,catalytic activity,cell periphery,cell wall organization or biogenesis,carbohydrate metabolic process,metabolic process,biological_process,hydrolase activity,pectin catabolic process,galacturonan metabolic process,pectin metabolic process,molecular_funct…	sly00040,sly01100,sly00500	Pentose and glucuronate interconversions,Metabolic pathways,Starch and sucrose metabolism
Solyc12g011030.2	25.9799	8.18202	4.95132	xyloglucan endotransglucosylase-hydrolase 9	GO:0005576,GO:0003824,GO:0008152,GO:0048046,GO:0045229,GO:0008150,GO:0071555,GO:0005976,GO:0071704,GO:0016762,GO:0006073,GO:0044042,GO:0044262,GO:0044264,GO:0044238,GO:0003674,GO:0044237,GO:0005618,GO:0030312,GO:0071554,GO:0016758,GO:0016757,GO:0016740,GO:0071944,GO:0016787,GO:0004553,GO:0044260,GO:0009987,GO:0005975,GO:0016798,GO:0044699,GO:0043170,GO:0005575,GO:0005623,GO:0044464,GO:0016043,GO:…	extracellular region,catalytic activity,metabolic process,apoplast,external encapsulating structure organization,biological_process,cell wall organization,polysaccharide metabolic process,organic substance metabolic process,xyloglucan:xyloglucosyl transferase activity,cellular glucan metabolic process,glucan metabolic process,cellular carbohydrate metabolic process,cellular polysaccharide metabol…	--	--
Solyc09g008720.2	0.346324	0.485308	0.602799	Ethylene receptor	GO:0003824,GO:0008150,GO:0003674,GO:0007154,GO:0016773,GO:0016020,GO:0004672,GO:0016301,GO:0016740,GO:0000155,GO:0004673,GO:0016775,GO:0050896,GO:0007165,GO:0016772,GO:0044700,GO:0023052,GO:0051716,GO:0038023,GO:0004872,GO:0044699,GO:0044763,GO:0009987,GO:0004871,GO:0060089,GO:0050789,GO:0065007,GO:0005575,GO:0050794	catalytic activity,biological_process,molecular_function,cell communication,phosphotransferase activity, alcohol group as acceptor,membrane,protein kinase activity,kinase activity,transferase activity,phosphorelay sensor kinase activity,protein histidine kinase activity,phosphotransferase activity, nitrogenous group as acceptor,response to stimulus,signal transduction,transferase activity, transf…	--	--
Solyc08g077910.3	1.38045	0.59338	1.84711	Expanded protein	GO:0005576,GO:0005575	extracellular region,cellular_component	--	--
Solyc02g080530.3	1.12677	1.55879	1.4393	peroxide	GO:0044710,GO:0005488,GO:0016491,GO:0046872,GO:0043169,GO:0055114,GO:0043167,GO:0006950,GO:0003824,GO:0004601,GO:0016684,GO:0008152,GO:0016209,GO:0008150,GO:0097159,GO:1901363,GO:0050896,GO:0003674,GO:0006979,GO:0020037,GO:0046906	single-organism metabolic process,binding,oxidoreductase activity,metal ion binding,cation binding,oxidation-reduction process,ion binding,response to stress,catalytic activity,peroxidase activity,oxidoreductase activity, acting on peroxide as acceptor,metabolic process,antioxidant activity,biological_process,organic cyclic compound binding,heterocyclic compound binding,response to stimulus,molec…	sly01110,sly01100,sly00940,sly00360	Biosynthesis of secondary metabolites,Metabolic pathways,Phenylpropanoid biosynthesis,Phenylalanine metabolism
	CS_0h_FPKM	CS_8h_FPKM	CS_30h_FPKM
Solyc07g017770.3	63.9946	10.5042	29.4044	Homogentisate phytyltransferase (AHRD V1 **-* B2M1Y0_MANES); contains Interpro domain(s) IPR000537 UbiA prenyltransferase	GO:0008150,GO:0003824,GO:0071554,GO:0071555,GO:0045229,GO:0008152,GO:0044710,GO:0006950,GO:0009266,GO:0019748,GO:0003674,GO:0044765,GO:0031323,GO:0006952,GO:0010176,GO:0060255,GO:0010556,GO:2000112,GO:0019219,GO:0031326,GO:0080090,GO:0051171,GO:0009889,GO:0006810,GO:0009915,GO:0010354,GO:0019222,GO:0010468,GO:0051234,GO:0009056,GO:0010232,GO:0010233,GO:0019752,GO:0043436,GO:0006082,GO:0044699,GO:…	biological_process,catalytic activity,cell wall organization or biogenesis,cell wall organization,external encapsulating structure organization,metabolic process,single-organism metabolic process,response to stress,response to temperature stimulus,secondary metabolic process,molecular_function,single-organism transport,regulation of cellular metabolic process,defense response,homogentisate phytyl…	sly01110,sly00130,sly01100	Biosynthesis of secondary metabolites,Ubiquinone and other terpenoid-quinone biosynthesis,Metabolic pathways
Solyc08g077910.3	0.368326	51.7326	0.516633	Expanded protein	GO:0005576,GO:0005575	extracellular region,cellular_component	--	--
Solyc01g008710.3	163.506	0.764044	3.54378	Mannan endo-1,4-beta-mannosidase 4	GO:0005576,GO:0015923,GO:0003824,GO:0016985,GO:0004567,GO:0008152,GO:0008150,GO:0071704,GO:0044238,GO:0003674,GO:0016787,GO:0004553,GO:0005975,GO:0016798,GO:0005575	extracellular region,mannosidase activity,catalytic activity,mannan endo-1,4-beta-mannosidase activity,beta-mannosidase activity,metabolic process,biological_process,organic substance metabolic process,primary metabolic process,molecular_function,hydrolase activity,hydrolase activity, hydrolyzing O-glycosyl compounds,carbohydrate metabolic process,hydrolase activity, acting on glycosyl bonds,cell…	--	--
Solyc07g055990.3	31.5108	17.9934	342.642	Xyloglucan endotransglucosylase/hydrolase 7 (AHRD V1 **** C0IRG6_ACTDE); contains Interpro domain(s) IPR016455 Xyloglucan endotransglucosylase/hydrolase	GO:0030312,GO:0016762,GO:0048046,GO:0005576,GO:0010411,GO:0005618,GO:0005976,GO:0045229,GO:0071555,GO:0003824,GO:0010410,GO:0010383,GO:0006073,GO:0044042,GO:0044036,GO:0004553,GO:0071944,GO:0071554,GO:0016798,GO:0005975,GO:0044262,GO:0044264,GO:0042546,GO:0008152,GO:0016758,GO:0008150,GO:0016757,GO:0016787,GO:0003674,GO:0016043,GO:0071704,GO:0044085,GO:0071840,GO:0044238,GO:0044237,GO:0044699,GO:…	external encapsulating structure,xyloglucan:xyloglucosyl transferase activity,apoplast,extracellular region,xyloglucan metabolic process,cell wall,polysaccharide metabolic process,external encapsulating structure organization,cell wall organization,catalytic activity,hemicellulose metabolic process,cell wall polysaccharide metabolic process,cellular glucan metabolic process,glucan metabolic proce…	--	--
Solyc10g080210.2	357.402	259.777	2096.53	Polygalacturonase-2 [Source:UniProtKB/Swiss-Prot;Acc:P05117]	GO:0009835,GO:0071695,GO:0007568,GO:0021700,GO:0005576,GO:0005975,GO:0003824,GO:0004553,GO:0016798,GO:0010154,GO:0048046,GO:0022414,GO:0000003,GO:0005618,GO:0030312,GO:0008152,GO:0048608,GO:0061458,GO:0071944,GO:0003006,GO:0048731,GO:0003674,GO:0032501,GO:0044707,GO:0071554,GO:0044767,GO:0048856,GO:0071704,GO:0007275,GO:0071555,GO:0044238,GO:0032502,GO:0008150,GO:0045229,GO:0004650,GO:0016787,GO:…	fruit ripening,anatomical structure maturation,aging,developmental maturation,extracellular region,carbohydrate metabolic process,catalytic activity,hydrolase activity, hydrolyzing O-glycosyl compounds,hydrolase activity, acting on glycosyl bonds,fruit development,apoplast,reproductive process,reproduction,cell wall,external encapsulating structure,metabolic process,reproductive structure develop…	--	--
Solyc04g072000.3	1.31734	0.556998	33.2009	Chitinase, cell wall metabolism	GO:0003824,GO:0044036,GO:0004553,GO:0071554,GO:0016798,GO:0005975,GO:0008152,GO:0008150,GO:0016787,GO:0003674,GO:0071704,GO:0071840,GO:0044238,GO:0044237,GO:1901575,GO:0009056,GO:0009057,GO:1901565,GO:0004568,GO:0006026,GO:0006030,GO:0006032,GO:0046348,GO:1901072,GO:0008061,GO:0097367,GO:0016998,GO:1901071,GO:0044699,GO:0006022,GO:0006040,GO:1901136,GO:1901564,GO:0009987,GO:0044763,GO:0043170,GO:…	catalytic activity,cell wall macromolecule metabolic process,hydrolase activity, hydrolyzing O-glycosyl compounds,cell wall organization or biogenesis,hydrolase activity, acting on glycosyl bonds,carbohydrate metabolic process,metabolic process,biological_process,hydrolase activity,molecular_function,organic substance metabolic process,cellular component organization or biogenesis,primary metabol…	sly01110,sly00520	Biosynthesis of secondary metabolites,Amino sugar and nucleotide sugar metabolism
Solyc07g026650.3	8.91939	62.76	13.923	1-aminocyclopropane-1-carboxylate oxidase 5	GO:0044710,GO:0009815,GO:0005488,GO:0016491,GO:0046872,GO:0043169,GO:0055114,GO:0043167,GO:0016641,GO:0003824,GO:0008152,GO:0016638,GO:0008150,GO:0051213,GO:0009888,GO:0071704,GO:0003674,GO:0016706,GO:0044237,GO:0048856,GO:0071554,GO:0032502,GO:0010089,GO:0016705,GO:0044036,GO:0010087,GO:0044260,GO:0009987,GO:0044699,GO:0043170,GO:0044763,GO:0071840	single-organism metabolic process,1-aminocyclopropane-1-carboxylate oxidase activity,binding,oxidoreductase activity,metal ion binding,cation binding,oxidation-reduction process,ion binding,oxidoreductase activity, acting on the CH-NH2 group of donors, oxygen as acceptor,catalytic activity,metabolic process,oxidoreductase activity, acting on the CH-NH2 group of donors,biological_process,dioxygena…	sly01110,sly00270,sly01100	Biosynthesis of secondary metabolites,Cysteine and methionine metabolism,Metabolic pathways
Solyc12g011030.2	57.0663	22.8403	175.359	xyloglucan endotransglucosylase-hydrolase 9	GO:0005576,GO:0003824,GO:0008152,GO:0048046,GO:0045229,GO:0008150,GO:0071555,GO:0005976,GO:0071704,GO:0016762,GO:0006073,GO:0044042,GO:0044262,GO:0044264,GO:0044238,GO:0003674,GO:0044237,GO:0005618,GO:0030312,GO:0071554,GO:0016758,GO:0016757,GO:0016740,GO:0071944,GO:0016787,GO:0004553,GO:0044260,GO:0009987,GO:0005975,GO:0016798,GO:0044699,GO:0043170,GO:0005575,GO:0005623,GO:0044464,GO:0016043,GO:…	extracellular region,catalytic activity,metabolic process,apoplast,external encapsulating structure organization,biological_process,cell wall organization,polysaccharide metabolic process,organic substance metabolic process,xyloglucan:xyloglucosyl transferase activity,cellular glucan metabolic process,glucan metabolic process,cellular carbohydrate metabolic process,cellular polysaccharide metabol…	--	--
Solyc09g075330.3	0.104263	0.723716	26.3589	Pectinesterase (AHRD V1 ***- B9I9P7_POPTR); contains Interpro domain(s) IPR000070 Pectinesterase, catalytic	GO:0030312,GO:0005618,GO:0005976,GO:0045229,GO:0071555,GO:0003824,GO:0071944,GO:0071554,GO:0005975,GO:0008152,GO:0008150,GO:0016787,GO:0045490,GO:0010393,GO:0045488,GO:0003674,GO:0000272,GO:0045330,GO:0004857,GO:0042545,GO:0016043,GO:0071704,GO:0071840,GO:0044238,GO:0016052,GO:0030234,GO:1901575,GO:0030599,GO:0009056,GO:0009057,GO:0044699,GO:0016788,GO:0052689,GO:0009987,GO:0044763,GO:0043170,GO:…	external encapsulating structure,cell wall,polysaccharide metabolic process,external encapsulating structure organization,cell wall organization,catalytic activity,cell periphery,cell wall organization or biogenesis,carbohydrate metabolic process,metabolic process,biological_process,hydrolase activity,pectin catabolic process,galacturonan metabolic process,pectin metabolic process,molecular_funct…	sly00040,sly01100,sly00500	Pentose and glucuronate interconversions,Metabolic pathways,Starch and sucrose metabolism
Solyc01g081250.3	19.7879	36.661	28.5985	Glutathione-S-transferase (AHRD V1 ***- A3FMP5_SOLLC); contains Interpro domain(s) IPR004046 Glutathione S-transferase, C-terminal	--	--	sly00480	Glutathione metabolism
Solyc09g008720.2	14.6717	30.7618	21.5347	Ethylene receptor	GO:0003824,GO:0008150,GO:0003674,GO:0007154,GO:0016773,GO:0016020,GO:0004672,GO:0016301,GO:0016740,GO:0000155,GO:0004673,GO:0016775,GO:0050896,GO:0007165,GO:0016772,GO:0044700,GO:0023052,GO:0051716,GO:0038023,GO:0004872,GO:0044699,GO:0044763,GO:0009987,GO:0004871,GO:0060089,GO:0050789,GO:0065007,GO:0005575,GO:0050794	catalytic activity,biological_process,molecular_function,cell communication,phosphotransferase activity, alcohol group as acceptor,membrane,protein kinase activity,kinase activity,transferase activity,phosphorelay sensor kinase activity,protein histidine kinase activity,phosphotransferase activity, nitrogenous group as acceptor,response to stimulus,signal transduction,transferase activity, transf…	--	--
Solyc11g042560.2	1.51481	0.712813	64.4361	Ethylene-responsive transcription factor	GO:0008152,GO:0008150,GO:0003674,GO:0071704,GO:0019222,GO:0044238,GO:0044237,GO:0031323,GO:0001071,GO:0003700,GO:0006355,GO:2001141,GO:0051252,GO:0009889,GO:0010556,GO:2000112,GO:0010468,GO:0019219,GO:0031326,GO:0051171,GO:0080090,GO:0009987,GO:0006351,GO:0032774,GO:0065007,GO:0060255,GO:0050789,GO:1901362,GO:0044271,GO:0018130,GO:0034654,GO:0019438,GO:0050794,GO:0097159,GO:1901363,GO:0043170,GO:…	metabolic process,biological_process,molecular_function,organic substance metabolic process,regulation of metabolic process,primary metabolic process,cellular metabolic process,regulation of cellular metabolic process,nucleic acid binding transcription factor activity,sequence-specific DNA binding transcription factor activity,regulation of transcription, DNA-dependent,regulation of RNA biosynthe…	--	--
Solyc04g071600.3	0.768963	3.66492	20.0353	Abscisic acid stress ripening 5	GO:0008150,GO:0006950,GO:0050896	biological_process,response to stress,response to stimulus	--	--
Solyc02g093580.3	13.0236	0.60033	1.42531	Pectinesterase (AHRD V1 ***- B9I9P7_POPTR); contains Interpro domain(s) IPR000070 Pectinesterase, catalytic	GO:0005975,GO:0003824,GO:0016829,GO:0016835,GO:0046872,GO:0043169,GO:0043167,GO:0008150,GO:0003674,GO:0008152,GO:0005976,GO:0000272,GO:0045490,GO:0016837,GO:0030570,GO:0044238,GO:0010393,GO:0045488,GO:0016052,GO:0009056,GO:0009057,GO:0071704,GO:0005488,GO:1901575,GO:0043170	carbohydrate metabolic process,catalytic activity,lyase activity,carbon-oxygen lyase activity,metal ion binding,cation binding,ion binding,biological_process,molecular_function,metabolic process,polysaccharide metabolic process,polysaccharide catabolic process,pectin catabolic process,carbon-oxygen lyase activity, acting on polysaccharides,pectate lyase activity,primary metabolic process,galactur…	sly00040	Pentose and glucuronate interconversions
Solyc02g080530.3	11.2649	19.98	41.7413	peroxide	GO:0044710,GO:0005488,GO:0016491,GO:0046872,GO:0043169,GO:0055114,GO:0043167,GO:0006950,GO:0003824,GO:0004601,GO:0016684,GO:0008152,GO:0016209,GO:0008150,GO:0097159,GO:1901363,GO:0050896,GO:0003674,GO:0006979,GO:0020037,GO:0046906	single-organism metabolic process,binding,oxidoreductase activity,metal ion binding,cation binding,oxidation-reduction process,ion binding,response to stress,catalytic activity,peroxidase activity,oxidoreductase activity, acting on peroxide as acceptor,metabolic process,antioxidant activity,biological_process,organic cyclic compound binding,heterocyclic compound binding,response to stimulus,molec…	sly01110,sly01100,sly00940,sly00360	Biosynthesis of secondary metabolites,Metabolic pathways,Phenylpropanoid biosynthesis,Phenylalanine metabolism
