# Supplementary material for: LncRNA regulates tomato fruit cracking by coordinating gene expression via a hormone-redox-cell wall network
Source: BMC Plant Biol. 2020 Apr 15;20:162. doi: 10.1186/s12870-020-02373-9 (PMC7161180; doi:10.1186/s12870-020-02373-9)
Supplement: Supplementary file 9 — Additional file 9: Table S7. Data for the lncRNA-mRNA network. [file 12870_2020_2373_MOESM9_ESM.xls]

## Sheet:  fig.6 a
Table S7a. Data of lncRNA-mRNA network
oxidation-reduction process
transcript_id	gene_id	gene_location	pvalue	qvalue	Target_prediction_method	Target_gene_id	Target_GO_id	Target_GO_description	Target_KO_id	Target_KO_description
LNC_002265	XLOC_041208	9:66268717-66270455	5e-05	0.00428946	co_location	Solyc09g074410.3	GO:0008150,GO:0016491,GO:0008152,GO:0003674,GO:0003824	biological_process,oxidoreductase activity,metabolic process,molecular_function,catalytic activity	--	--
LNC_002265	XLOC_041208	9:66268717-66270455	5e-05	0.00428946	co_expression	Solyc05g016290.2	GO:0016491,GO:0055114,GO:0008152,GO:0008150,GO:0003824,GO:0003674,GO:0044710	oxidoreductase activity,oxidation-reduction process,metabolic process,biological_process,catalytic activity,molecular_function,single-organism metabolic process	--	--
LNC_001202	XLOC_022750	4:16278737-16281202	0.00105	0.0410637	co_expression	Solyc02g062180.3	GO:0051213,GO:0016706,GO:0016705,GO:0016491,GO:0055114,GO:0044710,GO:0003674,GO:0008150,GO:0008152,GO:0003824	dioxygenase activity,oxidoreductase activity, acting on paired donors, with incorporation or reduction of molecular oxygen, 2-oxoglutarate as one donor, and incorporation of one atom each of oxygen into both donors,oxidoreductase activity, acting on paired donors, with incorporation or reduction of molecular oxygen,oxidoreductase activity,oxidation-reduction process,single-organism metabolic proc…	--	--
LNC_000563	XLOC_010878	11:45403858-45404930	5e-05	0.00428946	co_location	Solyc11g056410.2	GO:0016020,GO:0004129,GO:0016675,GO:0016676,GO:0015077,GO:0015002,GO:0015078,GO:0022891,GO:0005575,GO:0022892,GO:0015075,GO:0022890,GO:0008324,GO:0016491,GO:0005488,GO:0022857,GO:0003674,GO:0005507,GO:0005215,GO:0003824,GO:0043167,GO:0046914,GO:0043169,GO:0046872	membrane,cytochrome-c oxidase activity,oxidoreductase activity, acting on a heme group of donors,oxidoreductase activity, acting on a heme group of donors, oxygen as acceptor,monovalent inorganic cation transmembrane transporter activity,heme-copper terminal oxidase activity,hydrogen ion transmembrane transporter activity,substrate-specific transmembrane transporter activity,cellular_component,su…	sly00190,sly01100	Oxidative phosphorylation,Metabolic pathways
LNC_000563	XLOC_010878	11:45403858-45404930	5e-05	0.00428946	co_location	Solyc11g056390.2	--	--	sly00190,sly01100	Oxidative phosphorylation,Metabolic pathways
LNC_000563	XLOC_010878	11:45403858-45404930	5e-05	0.00428946	co_location	Solyc11g056370.2	GO:0016020,GO:0044425,GO:0055114,GO:0005575,GO:0005739,GO:0016491,GO:0044710,GO:0008137,GO:0003954,GO:0050136,GO:0003674,GO:0005737,GO:0016655,GO:0008152,GO:0005623,GO:0044464,GO:0044444,GO:0070469,GO:0008150,GO:0031090,GO:0044429,GO:0031966,GO:0031967,GO:0031975,GO:0005740,GO:0044424,GO:0005622,GO:0003824,GO:0016651,GO:0043229,GO:0043226,GO:0044446,GO:0044422,GO:0043231,GO:0043227	membrane,membrane part,oxidation-reduction process,cellular_component,mitochondrion,oxidoreductase activity,single-organism metabolic process,NADH dehydrogenase (ubiquinone) activity,NADH dehydrogenase activity,NADH dehydrogenase (quinone) activity,molecular_function,cytoplasm,oxidoreductase activity, acting on NAD(P)H, quinone or similar compound as acceptor,metabolic process,cell,cell part,cyto…	sly00190,sly01100	Oxidative phosphorylation,Metabolic pathways
LNC_000563	XLOC_010878	11:45403858-45404930	5e-05	0.00428946	co_expression	Solyc03g096640.3	GO:0016491,GO:0008152,GO:0008150,GO:0003824,GO:0003674	oxidoreductase activity,metabolic process,biological_process,catalytic activity,molecular_function	sly00960,sly01100,sly01110	Tropane, piperidine and pyridine alkaloid biosynthesis,Metabolic pathways,Biosynthesis of secondary metabolites
LNC_002209	XLOC_040425	9:11309985-11312281	0.00095	0.0384387	co_location	Solyc09g015880.3	--	--	sly00190,sly01100	Oxidative phosphorylation,Metabolic pathways
LNC_000887	XLOC_016662	2:29207131-29208262	0.00105	0.0410637	co_expression	Solyc07g026650.3	GO:0044710,GO:0009815,GO:0005488,GO:0016491,GO:0046872,GO:0043169,GO:0055114,GO:0043167,GO:0016641,GO:0003824,GO:0008152,GO:0016638,GO:0008150,GO:0051213,GO:0009888,GO:0071704,GO:0003674,GO:0016706,GO:0044237,GO:0048856,GO:0071554,GO:0032502,GO:0010089,GO:0016705,GO:0044036,GO:0010087,GO:0044260,GO:0009987,GO:0044699,GO:0043170,GO:0044763,GO:0071840	single-organism metabolic process,1-aminocyclopropane-1-carboxylate oxidase activity,binding,oxidoreductase activity,metal ion binding,cation binding,oxidation-reduction process,ion binding,oxidoreductase activity, acting on the CH-NH2 group of donors, oxygen as acceptor,catalytic activity,metabolic process,oxidoreductase activity, acting on the CH-NH2 group of donors,biological_process,dioxygena…	sly01110,sly00270,sly01100	Biosynthesis of secondary metabolites,Cysteine and methionine metabolism,Metabolic pathways
LNC_000887	XLOC_016662	2:29207131-29208262	0.00105	0.0410637	co_expression	Solyc08g081000.3	GO:0051213,GO:0016706,GO:0016705,GO:0016491,GO:0055114,GO:0044710,GO:0046872,GO:0043169,GO:0003824,GO:0044262,GO:0005975,GO:0044036,GO:0043167,GO:0005976,GO:0010410,GO:0016051,GO:0010383,GO:0034637,GO:0046914,GO:0009791,GO:0022414,GO:0048608,GO:0061458,GO:0044264,GO:0044707,GO:0033692,GO:0000003,GO:0001071,GO:0003700,GO:0044723,GO:0048731,GO:0032501,GO:0007275,GO:0003674,GO:0005515,GO:0003006,GO:…	dioxygenase activity,oxidoreductase activity, acting on paired donors, with incorporation or reduction of molecular oxygen, 2-oxoglutarate as one donor, and incorporation of one atom each of oxygen into both donors,oxidoreductase activity, acting on paired donors, with incorporation or reduction of molecular oxygen,oxidoreductase activity,oxidation-reduction process,single-organism metabolic proc…	--	--
LNC_001817	XLOC_033910	2:39146180-39148982	5e-05	0.00428946	co_expression	Solyc06g060070.3	GO:0051213,GO:0016706,GO:0016705,GO:0016491,GO:0044711,GO:0006066,GO:0055114,GO:0046165,GO:1901615,GO:0044710,GO:1901617,GO:0046872,GO:0043169,GO:0044283,GO:0003824,GO:0015698,GO:0010106,GO:0006694,GO:0008202,GO:0006950,GO:0007154,GO:0043167,GO:0006826,GO:0010167,GO:0042446,GO:0016129,GO:0016132,GO:0016128,GO:0016131,GO:0015706,GO:0010817,GO:0065007,GO:0033554,GO:0051716,GO:0006820,GO:0042445,GO:…	dioxygenase activity,oxidoreductase activity, acting on paired donors, with incorporation or reduction of molecular oxygen, 2-oxoglutarate as one donor, and incorporation of one atom each of oxygen into both donors,oxidoreductase activity, acting on paired donors, with incorporation or reduction of molecular oxygen,oxidoreductase activity,single-organism biosynthetic process,alcohol metabolic pro…	sly00270,sly01110,sly01100	Cysteine and methionine metabolism,Biosynthesis of secondary metabolites,Metabolic pathways
LNC_001510	XLOC_027897	5:30205477-30208471	5e-05	0.00428946	co_location	Solyc05g024040.2	GO:0055114,GO:0044710,GO:0016491,GO:0003824,GO:0008150,GO:0003674,GO:0008152	oxidation-reduction process,single-organism metabolic process,oxidoreductase activity,catalytic activity,biological_process,molecular_function,metabolic process	--	--
LNC_001510	XLOC_027897	5:30205477-30208471	5e-05	0.00428946	co_location	Solyc05g024030.2	GO:0055114,GO:0044710,GO:0016491,GO:0003824,GO:0008150,GO:0003674,GO:0008152	oxidation-reduction process,single-organism metabolic process,oxidoreductase activity,catalytic activity,biological_process,molecular_function,metabolic process	--	--
LNC_000887	XLOC_016662	2:29207131-29208262	0.00105	0.0410637	co_expression	Solyc03g031880.3	GO:0016491,GO:0055114,GO:0003824,GO:0044710,GO:0008150,GO:0003674,GO:0008152	oxidoreductase activity,oxidation-reduction process,catalytic activity,single-organism metabolic process,biological_process,molecular_function,metabolic process	sly00330,sly00410	Arginine and proline metabolism,beta-Alanine metabolism
LNC_000887	XLOC_016662	2:29207131-29208262	0.00105	0.0410637	co_expression	Solyc03g083440.3	GO:0003824,GO:0048037,GO:0055114,GO:0044710,GO:0016491,GO:0008152,GO:0008150,GO:0043648,GO:0043650,GO:0016040,GO:0045181,GO:0019752,GO:0043167,GO:0043436,GO:0006082,GO:0006536,GO:0010181,GO:0046872,GO:0043169,GO:0009064,GO:0005506,GO:0006537,GO:0015930,GO:0050662,GO:0016638,GO:0044281,GO:0003674,GO:0016639,GO:0050660,GO:0043168,GO:0071704,GO:0006520,GO:0009084,GO:0044238,GO:0016053,GO:0046394,GO:…	catalytic activity,cofactor binding,oxidation-reduction process,single-organism metabolic process,oxidoreductase activity,metabolic process,biological_process,dicarboxylic acid metabolic process,dicarboxylic acid biosynthetic process,glutamate synthase (NADH) activity,glutamate synthase activity, NAD(P)H as acceptor,carboxylic acid metabolic process,ion binding,oxoacid metabolic process,organic a…	sly01100,sly00250,sly01110,sly00910,sly01230	Metabolic pathways,Alanine, aspartate and glutamate metabolism,Biosynthesis of secondary metabolites,Nitrogen metabolism,Biosynthesis of amino acids
LNC_000887	XLOC_016662	2:29207131-29208262	0.00105	0.0410637	co_expression	Solyc10g076680.2	GO:0051213,GO:0016706,GO:0016705,GO:0016491,GO:0055114,GO:0044710,GO:0003824,GO:0003674,GO:0008152,GO:0008150	dioxygenase activity,oxidoreductase activity, acting on paired donors, with incorporation or reduction of molecular oxygen, 2-oxoglutarate as one donor, and incorporation of one atom each of oxygen into both donors,oxidoreductase activity, acting on paired donors, with incorporation or reduction of molecular oxygen,oxidoreductase activity,oxidation-reduction process,single-organism metabolic proc…	--	--
LNC_000887	XLOC_016662	2:29207131-29208262	0.00105	0.0410637	co_expression	Solyc01g017090.3	GO:0016491,GO:0055114,GO:0044710,GO:0016651,GO:0003824,GO:0003954,GO:0050136,GO:0016310,GO:0006091,GO:0045333,GO:0016655,GO:0015980,GO:0003674,GO:0042773,GO:0008152,GO:0006119,GO:0022904,GO:0008137,GO:0008150,GO:0006796,GO:0006793,GO:0044237,GO:0022900,GO:0009987	oxidoreductase activity,oxidation-reduction process,single-organism metabolic process,oxidoreductase activity, acting on NAD(P)H,catalytic activity,NADH dehydrogenase activity,NADH dehydrogenase (quinone) activity,phosphorylation,generation of precursor metabolites and energy,cellular respiration,oxidoreductase activity, acting on NAD(P)H, quinone or similar compound as acceptor,energy derivation…	sly01100,sly00190	Metabolic pathways,Oxidative phosphorylation
LNC_000887	XLOC_016662	2:29207131-29208262	0.00105	0.0410637	co_expression	Solyc05g005470.3	GO:0016667,GO:0016491,GO:0047134,GO:0016668,GO:0016651,GO:0003674,GO:0003824	oxidoreductase activity, acting on a sulfur group of donors,oxidoreductase activity,protein-disulfide reductase activity,oxidoreductase activity, acting on a sulfur group of donors, NAD(P) as acceptor,oxidoreductase activity, acting on NAD(P)H,molecular_function,catalytic activity	--	--
LNC_000887	XLOC_016662	2:29207131-29208262	0.00105	0.0410637	co_expression	Solyc11g008680.2	GO:0044710,GO:0016491,GO:0044281,GO:0044711,GO:0055114,GO:0044283,GO:0043436,GO:0006082,GO:0003824,GO:0019752,GO:0016053,GO:0046394,GO:0008152,GO:1901576,GO:0009058,GO:0008150,GO:0044249,GO:0071704,GO:0045300,GO:0044238,GO:0003674,GO:0044237,GO:0006629,GO:0072330,GO:0016717,GO:0016705,GO:0043231,GO:0043227,GO:0009987,GO:0032787,GO:0043229,GO:0043226,GO:0006631,GO:0006633,GO:0005575,GO:0044255,GO:…	single-organism metabolic process,oxidoreductase activity,small molecule metabolic process,single-organism biosynthetic process,oxidation-reduction process,small molecule biosynthetic process,oxoacid metabolic process,organic acid metabolic process,catalytic activity,carboxylic acid metabolic process,organic acid biosynthetic process,carboxylic acid biosynthetic process,metabolic process,organic …	sly01040,sly00061,sly01212	Biosynthesis of unsaturated fatty acids,Fatty acid biosynthesis,Fatty acid metabolism
LNC_001817	XLOC_033910	7:4969119-4970000	5e-05	0.00428946	co_location	Solyc07g014670.3	GO:0055114,GO:0020037,GO:0044710,GO:0046906,GO:0016491,GO:0005506,GO:0003824,GO:0004497,GO:0008150,GO:0043169,GO:0003674,GO:0046914,GO:0046872,GO:0016705,GO:0008152,GO:0043167,GO:0005488,GO:0097159,GO:1901363	oxidation-reduction process,heme binding,single-organism metabolic process,tetrapyrrole binding,oxidoreductase activity,iron ion binding,catalytic activity,monooxygenase activity,biological_process,cation binding,molecular_function,transition metal ion binding,metal ion binding,oxidoreductase activity, acting on paired donors, with incorporation or reduction of molecular oxygen,metabolic process,…	--	--
LNC_001817	XLOC_033910	7:4969119-4970000	5e-05	0.00428946	co_expression	Solyc05g055590.2	GO:0016491,GO:0055114,GO:0003676,GO:0005488,GO:0044710,GO:0003674,GO:0003677,GO:0008150,GO:0097159,GO:1901363,GO:0008152,GO:0003824,GO:0005515	oxidoreductase activity,oxidation-reduction process,nucleic acid binding,binding,single-organism metabolic process,molecular_function,DNA binding,biological_process,organic cyclic compound binding,heterocyclic compound binding,metabolic process,catalytic activity,protein binding	--	--
LNC_001817	XLOC_033910	7:4969119-4970000	5e-05	0.00428946	co_expression	Solyc01g108630.3	GO:0016491,GO:0055114,GO:0044710,GO:0003824,GO:0051536,GO:0051540,GO:0020037,GO:0046906,GO:0003674,GO:0008152,GO:0008150,GO:0005488,GO:0097159,GO:1901363	oxidoreductase activity,oxidation-reduction process,single-organism metabolic process,catalytic activity,iron-sulfur cluster binding,metal cluster binding,heme binding,tetrapyrrole binding,molecular_function,metabolic process,biological_process,binding,organic cyclic compound binding,heterocyclic compound binding	sly00910	Nitrogen metabolism
LNC_001817	XLOC_033910	7:4969119-4970000	5e-05	0.00428946	co_expression	Solyc03g006690.2	GO:0016491,GO:0055114,GO:0044710,GO:0003824,GO:0043167,GO:0003674,GO:0050662,GO:0008152,GO:0043168,GO:0048037,GO:0008150,GO:0005488,GO:0050660,GO:0036094,GO:0097159,GO:1901363,GO:0000166,GO:1901265	oxidoreductase activity,oxidation-reduction process,single-organism metabolic process,catalytic activity,ion binding,molecular_function,coenzyme binding,metabolic process,anion binding,cofactor binding,biological_process,binding,flavin adenine dinucleotide binding,small molecule binding,organic cyclic compound binding,heterocyclic compound binding,nucleotide binding,nucleoside phosphate binding	--	--
LNC_001817	XLOC_033910	7:4969119-4970000	5e-05	0.00428946	co_expression	Solyc02g068710.3	GO:0032542,GO:0016667,GO:0016491,GO:0016209,GO:0043167,GO:0055114,GO:0005488,GO:0044710,GO:0003674,GO:0008150,GO:0097159,GO:1901363,GO:0008152,GO:0043168,GO:0003824,GO:0036094,GO:0035639,GO:0032553,GO:0005524,GO:0001883,GO:0032550,GO:0032555,GO:0017076,GO:0032549,GO:0001882,GO:0032559,GO:0030554,GO:0000166,GO:1901265	sulfiredoxin activity,oxidoreductase activity, acting on a sulfur group of donors,oxidoreductase activity,antioxidant activity,ion binding,oxidation-reduction process,binding,single-organism metabolic process,molecular_function,biological_process,organic cyclic compound binding,heterocyclic compound binding,metabolic process,anion binding,catalytic activity,small molecule binding,purine ribonucle…	--	--
LNC_001107	XLOC_020819	3:21563483-21571331	0.0003	0.0170986	co_expression	Solyc12g006460.2	GO:0046872,GO:0043169,GO:0016705,GO:0016491,GO:0005506,GO:0043167,GO:0046914,GO:0055114,GO:0020037,GO:0005488,GO:0046906,GO:0044710,GO:0003674,GO:0004497,GO:0008150,GO:0097159,GO:1901363,GO:0008152,GO:0003824	metal ion binding,cation binding,oxidoreductase activity, acting on paired donors, with incorporation or reduction of molecular oxygen,oxidoreductase activity,iron ion binding,ion binding,transition metal ion binding,oxidation-reduction process,heme binding,binding,tetrapyrrole binding,single-organism metabolic process,molecular_function,monooxygenase activity,biological_process,organic cyclic co…	sly01110,sly00904,sly01100	Biosynthesis of secondary metabolites,Diterpenoid biosynthesis,Metabolic pathways
LNC_001107	XLOC_020819	3:21563483-21571331	0.0003	0.0170986	co_expression	Solyc04g071800.3	GO:0046906,GO:0003824,GO:0055114,GO:0044710,GO:0016491,GO:0008152,GO:0008150,GO:0043167,GO:0020037,GO:0046872,GO:0043169,GO:0005506,GO:0003674,GO:0004497,GO:0016705,GO:0046914,GO:0097159,GO:1901363,GO:0005488	tetrapyrrole binding,catalytic activity,oxidation-reduction process,single-organism metabolic process,oxidoreductase activity,metabolic process,biological_process,ion binding,heme binding,metal ion binding,cation binding,iron ion binding,molecular_function,monooxygenase activity,oxidoreductase activity, acting on paired donors, with incorporation or reduction of molecular oxygen,transition metal …	--	--
LNC_001107	XLOC_020819	3:21563483-21571331	0.0003	0.0170986	co_expression	Solyc04g050620.3	GO:0046872,GO:0043169,GO:0016705,GO:0016491,GO:0005506,GO:0043167,GO:0046914,GO:0055114,GO:0020037,GO:0005488,GO:0046906,GO:0044710,GO:0003674,GO:0004497,GO:0008150,GO:0097159,GO:1901363,GO:0008152,GO:0003824	metal ion binding,cation binding,oxidoreductase activity, acting on paired donors, with incorporation or reduction of molecular oxygen,oxidoreductase activity,iron ion binding,ion binding,transition metal ion binding,oxidation-reduction process,heme binding,binding,tetrapyrrole binding,single-organism metabolic process,molecular_function,monooxygenase activity,biological_process,organic cyclic co…	--	--
LNC_001107	XLOC_020819	3:21563483-21571331	0.0003	0.0170986	co_expression	Solyc02g080530.3	GO:0044710,GO:0005488,GO:0016491,GO:0046872,GO:0043169,GO:0055114,GO:0043167,GO:0006950,GO:0003824,GO:0004601,GO:0016684,GO:0008152,GO:0016209,GO:0008150,GO:0097159,GO:1901363,GO:0050896,GO:0003674,GO:0006979,GO:0020037,GO:0046906	single-organism metabolic process,binding,oxidoreductase activity,metal ion binding,cation binding,oxidation-reduction process,ion binding,response to stress,catalytic activity,peroxidase activity,oxidoreductase activity, acting on peroxide as acceptor,metabolic process,antioxidant activity,biological_process,organic cyclic compound binding,heterocyclic compound binding,response to stimulus,molec…	sly01110,sly01100,sly00940,sly00360	Biosynthesis of secondary metabolites,Metabolic pathways,Phenylpropanoid biosynthesis,Phenylalanine metabolism
LNC_000163	XLOC_003612	1:70737429-70739549	0.00025	0.0149406	co_expression	Solyc09g092670.3	GO:0016705,GO:0016491,GO:0055114,GO:0044710,GO:0005506,GO:0046872,GO:0043169,GO:0003824,GO:0043167,GO:0020037,GO:0046914,GO:0046906,GO:0003674,GO:0004497,GO:0008152,GO:0008150,GO:0005488,GO:0097159,GO:1901363	oxidoreductase activity, acting on paired donors, with incorporation or reduction of molecular oxygen,oxidoreductase activity,oxidation-reduction process,single-organism metabolic process,iron ion binding,metal ion binding,cation binding,catalytic activity,ion binding,heme binding,transition metal ion binding,tetrapyrrole binding,molecular_function,monooxygenase activity,metabolic process,biologi…	--	--
LNC_000163	XLOC_003612	1:70737429-70739549	0.00025	0.0149406	co_expression	Solyc07g055460.3	GO:0016705,GO:0016491,GO:0055114,GO:0044710,GO:0005506,GO:0046872,GO:0043169,GO:0003824,GO:0043167,GO:0020037,GO:0046914,GO:0046906,GO:0003674,GO:0004497,GO:0008152,GO:0008150,GO:0005488,GO:0097159,GO:1901363	oxidoreductase activity, acting on paired donors, with incorporation or reduction of molecular oxygen,oxidoreductase activity,oxidation-reduction process,single-organism metabolic process,iron ion binding,metal ion binding,cation binding,catalytic activity,ion binding,heme binding,transition metal ion binding,tetrapyrrole binding,molecular_function,monooxygenase activity,metabolic process,biologi…	--	--
LNC_000810	XLOC_015180	2:39146180-39148982	5e-05	0.00428946	co_location	Solyc02g069250.3	GO:0055114,GO:0016491,GO:0005488,GO:0008270,GO:0044710,GO:0043169,GO:0046872,GO:0046914,GO:0008152,GO:0043167,GO:0003824,GO:0008150,GO:0003674	oxidation-reduction process,oxidoreductase activity,binding,zinc ion binding,single-organism metabolic process,cation binding,metal ion binding,transition metal ion binding,metabolic process,ion binding,catalytic activity,biological_process,molecular_function	sly00940,sly01100,sly01110	Phenylpropanoid biosynthesis,Metabolic pathways,Biosynthesis of secondary metabolites
LNC_000341	XLOC_007053	10:5479873-5485103	0.00035	0.0190872	co_location	Solyc10g017510.3	GO:0008150,GO:0003824,GO:0008152,GO:0016705,GO:0097159,GO:1901363,GO:0005506,GO:0003674,GO:0004497,GO:0005488,GO:0046906,GO:0020037,GO:0016491,GO:0043167,GO:0046914,GO:0044710,GO:0055114,GO:0043169,GO:0046872	biological_process,catalytic activity,metabolic process,oxidoreductase activity, acting on paired donors, with incorporation or reduction of molecular oxygen,organic cyclic compound binding,heterocyclic compound binding,iron ion binding,molecular_function,monooxygenase activity,binding,tetrapyrrole binding,heme binding,oxidoreductase activity,ion binding,transition metal ion binding,single-organi…	--	--
LNC_000341	XLOC_007053	10:5479873-5485103	0.00035	0.0190872	co_location	Solyc10g017570.3	GO:0008150,GO:0003824,GO:0008152,GO:0003674,GO:0016491	biological_process,catalytic activity,metabolic process,molecular_function,oxidoreductase activity	sly01110,sly00902	Biosynthesis of secondary metabolites,Monoterpenoid biosynthesis
LNC_000638	XLOC_012092	12:38353321-38354925	0.0014	0.0498795	co_expression	Solyc09g091570.3	GO:0016705,GO:0071949,GO:0044248,GO:0044281,GO:0044283,GO:1901575,GO:0019752,GO:0043436,GO:0006082,GO:0044710,GO:0016491,GO:0044711,GO:0004497,GO:0044237,GO:0009438,GO:0019243,GO:0051596,GO:0009056,GO:0006089,GO:0046185,GO:0044249,GO:0016709,GO:0009058,GO:0008152,GO:1901576,GO:0071704,GO:1901615,GO:0006743,GO:0006744,GO:0055114,GO:0042375,GO:0045426,GO:0042181,GO:1901661,GO:1901663,GO:0048037,GO:…	oxidoreductase activity, acting on paired donors, with incorporation or reduction of molecular oxygen,FAD binding,cellular catabolic process,small molecule metabolic process,small molecule biosynthetic process,organic substance catabolic process,carboxylic acid metabolic process,oxoacid metabolic process,organic acid metabolic process,single-organism metabolic process,oxidoreductase activity,sing…	sly01100,sly00130,sly01110	Metabolic pathways,Ubiquinone and other terpenoid-quinone biosynthesis,Biosynthesis of secondary metabolites
LNC_002025	XLOC_037173	8:7731911-7735026	5e-05	0.00428946	co_expression	Solyc02g088510.3	GO:0008150,GO:0016491,GO:0008152,GO:0044710,GO:0003674,GO:0055114,GO:0003824	biological_process,oxidoreductase activity,metabolic process,single-organism metabolic process,molecular_function,oxidation-reduction process,catalytic activity	--	--
LNC_001510	XLOC_027897	5:30205477-30208471	5e-05	0.00428946	co_location	Solyc05g023920.2	GO:0055114,GO:0044710,GO:0005623,GO:0044464,GO:0016491,GO:0005575,GO:0003824,GO:0008150,GO:0071944,GO:0003674,GO:0008152,GO:0005886,GO:0016020,GO:0031224,GO:0016021,GO:0044425	oxidation-reduction process,single-organism metabolic process,cell,cell part,oxidoreductase activity,cellular_component,catalytic activity,biological_process,cell periphery,molecular_function,metabolic process,plasma membrane,membrane,intrinsic to membrane,integral to membrane,membrane part	sly00190,sly01100	Oxidative phosphorylation,Metabolic pathways
LNC_000887	XLOC_016662	2:29207131-29208262	0.00105	0.0410637	co_expression	Solyc11g021090.2	--	--	sly01100,sly00190	Metabolic pathways,Oxidative phosphorylation
LNC_000662	XLOC_012391	10:39998759-40000652	5e-05	0.00428946	co_expression	Solyc01g081250.3	--	--	sly00480	Glutathione metabolism
LNC_000957	XLOC_018556	3:21563483-21571331	0.0003	0.0170986	co_expression	Solyc02g080530.3	GO:0044710,GO:0005488,GO:0016491,GO:0046872,GO:0043169,GO:0055114,GO:0043167,GO:0006950,GO:0003824,GO:0004601,GO:0016684,GO:0008152,GO:0016209,GO:0008150,GO:0097159,GO:1901363,GO:0050896,GO:0003674,GO:0006979,GO:0020037,GO:0046906	single-organism metabolic process,binding,oxidoreductase activity,metal ion binding,cation binding,oxidation-reduction process,ion binding,response to stress,catalytic activity,peroxidase activity,oxidoreductase activity, acting on peroxide as acceptor,metabolic process,antioxidant activity,biological_process,organic cyclic compound binding,heterocyclic compound binding,response to stimulus,molec…	sly01110,sly01100,sly00940,sly00360	Biosynthesis of secondary metabolites,Metabolic pathways,Phenylpropanoid biosynthesis,Phenylalanine metabolism
hormone related
transcript_id	gene_id	gene_location	pvalue	qvalue	Target_prediction_method	Target_gene_id	Target_GO_id	Target_GO_description	Target_KO_id	Target_KO_description
LNC_001202	XLOC_022750	4:16278737-16281202	0.00105	0.0410637	co_expression	Solyc08g083230.2	GO:0006807,GO:0006139,GO:0090304,GO:0016070,GO:1901360,GO:0046483,GO:0006725,GO:0005634,GO:0034641,GO:0043231,GO:0043227,GO:0019222,GO:0060255,GO:0010467,GO:0080090,GO:0050789,GO:0016053,GO:0046394,GO:0044281,GO:0044283,GO:0007275,GO:0044707,GO:0019752,GO:0043436,GO:0006082,GO:0044710,GO:0032501,GO:0044424,GO:0044711,GO:0048731,GO:0034654,GO:0005622,GO:1901362,GO:0019438,GO:0065007,GO:0044238,GO:…	nitrogen compound metabolic process,nucleobase-containing compound metabolic process,nucleic acid metabolic process,RNA metabolic process,organic cyclic compound metabolic process,heterocycle metabolic process,cellular aromatic compound metabolic process,nucleus,cellular nitrogen compound metabolic process,intracellular membrane-bounded organelle,membrane-bounded organelle,regulation of metabolic…	--	--
LNC_000888	XLOC_016699	2:30586407-30589501	5e-05	0.00428946	co_location	Solyc02g036370.3	GO:0009889,GO:0031326,GO:0031323,GO:0019222,GO:0008150,GO:0050794,GO:0065007,GO:0003677,GO:0050789,GO:0008152,GO:0005488,GO:0050896,GO:0007154,GO:0010600,GO:0090354,GO:0042446,GO:0097159,GO:1901363,GO:0003674,GO:0046885,GO:0009058,GO:0042445,GO:0044237,GO:0032350,GO:0044249,GO:0010817,GO:0003676,GO:0009755,GO:0032870,GO:0071495,GO:0009987,GO:0009851,GO:0044763,GO:0051716,GO:0071310,GO:0007165,GO:…	regulation of biosynthetic process,regulation of cellular biosynthetic process,regulation of cellular metabolic process,regulation of metabolic process,biological_process,regulation of cellular process,biological regulation,DNA binding,regulation of biological process,metabolic process,binding,response to stimulus,cell communication,regulation of auxin biosynthetic process,regulation of auxin met…	--	--
LNC_001817	XLOC_033910	7:4969119-4970000	5e-05	0.00428946	co_location	Solyc07g014620.2	GO:0009725,GO:0009719,GO:0010033,GO:0050896,GO:0008150,GO:0042221,GO:0009733	response to hormone stimulus,response to endogenous stimulus,response to organic substance,response to stimulus,biological_process,response to chemical stimulus,response to auxin stimulus	sly04075	Plant hormone signal transduction
LNC_000425	XLOC_008464	11:681237-683973	0.00015	0.010236	co_expression	Solyc03g123550.2	GO:0050896,GO:0009733,GO:0008150,GO:0010033,GO:0042221,GO:0009725,GO:0009719	response to stimulus,response to auxin stimulus,biological_process,response to organic substance,response to chemical stimulus,response to hormone stimulus,response to endogenous stimulus	sly04075	Plant hormone signal transduction
LNC_001107	XLOC_020819	3:21563483-21571331	0.0003	0.0170986	co_expression	Solyc09g064910.2	GO:0005634,GO:0043231,GO:0043227,GO:0044424,GO:0043229,GO:0043226,GO:0009824,GO:0005622,GO:0005623,GO:0044464,GO:0009691,GO:0065007,GO:0016070,GO:0009690,GO:0016765,GO:0044444,GO:0009536,GO:0008033,GO:0005737,GO:0006399,GO:0006396,GO:0090304,GO:0034470,GO:0034754,GO:0034660,GO:0010817,GO:0010467,GO:0005575,GO:0006139,GO:0003674,GO:0042446,GO:0065008,GO:0006807,GO:0042445,GO:0006725,GO:0008150,GO:…	nucleus,intracellular membrane-bounded organelle,membrane-bounded organelle,intracellular part,intracellular organelle,organelle,AMP dimethylallyltransferase activity,intracellular,cell,cell part,cytokinin biosynthetic process,biological regulation,RNA metabolic process,cytokinin metabolic process,transferase activity, transferring alkyl or aryl (other than methyl) groups,cytoplasmic part,plastid…	sly00908,sly01110,sly01100	Zeatin biosynthesis,Biosynthesis of secondary metabolites,Metabolic pathways
LNC_001107	XLOC_020819	3:21563483-21571331	0.0003	0.0170986	co_expression	Solyc07g041720.2	GO:0005634,GO:0043231,GO:0043227,GO:0046872,GO:0043169,GO:0042221,GO:0044424,GO:0010033,GO:0043229,GO:0005618,GO:0043226,GO:0030312,GO:0005622,GO:0050896,GO:0048046,GO:0005576,GO:0009607,GO:0005623,GO:0044464,GO:0006950,GO:0031012,GO:0009719,GO:0009888,GO:0065007,GO:0009725,GO:0030003,GO:0006873,GO:0051707,GO:0043167,GO:0046914,GO:0006091,GO:0010103,GO:0055082,GO:0006952,GO:0010016,GO:0055080,GO:…	nucleus,intracellular membrane-bounded organelle,membrane-bounded organelle,metal ion binding,cation binding,response to chemical stimulus,intracellular part,response to organic substance,intracellular organelle,cell wall,organelle,external encapsulating structure,intracellular,response to stimulus,apoplast,extracellular region,response to biotic stimulus,cell,cell part,response to stress,extrace…	--	--
LNC_000887	XLOC_016662	2:29207131-29208262	0.00105	0.0410637	co_expression	Solyc08g008120.3	GO:0008150,GO:0030162,GO:0032434,GO:0032436,GO:0045862,GO:0061136,GO:1901800,GO:0045732,GO:0031331,GO:0009896,GO:0008152,GO:0007154,GO:0042176,GO:0070887,GO:0031329,GO:0009788,GO:1901420,GO:0009787,GO:1901701,GO:0009894,GO:1901419,GO:0042221,GO:1901700,GO:0044238,GO:0071310,GO:0032270,GO:0050896,GO:0051247,GO:0009755,GO:0032870,GO:0009968,GO:0010648,GO:0023057,GO:0071495,GO:0010033,GO:0009966,GO:…	biological_process,regulation of proteolysis,regulation of proteasomal ubiquitin-dependent protein catabolic process,positive regulation of proteasomal ubiquitin-dependent protein catabolic process,positive regulation of proteolysis,regulation of proteasomal protein catabolic process,positive regulation of proteasomal protein catabolic process,positive regulation of protein catabolic process,posi…	--	--
LNC_002209	XLOC_040425	9:11309985-11312281	0.00095	0.0384387	co_location	Solyc09g015830.2	GO:0016020,GO:0048585,GO:0006007,GO:0019320,GO:0046365,GO:0010483,GO:0030308,GO:0043680,GO:0051703,GO:0019318,GO:0006006,GO:0044724,GO:0005996,GO:0046777,GO:0009741,GO:0044426,GO:0005886,GO:0009788,GO:0006091,GO:1901420,GO:0006096,GO:0007030,GO:0014070,GO:0010193,GO:0032870,GO:0071495,GO:0009787,GO:0097306,GO:0045926,GO:1901419,GO:0044462,GO:0097305,GO:0006833,GO:0042044,GO:0009653,GO:0048583,GO:…	membrane,negative regulation of response to stimulus,glucose catabolic process,hexose catabolic process,monosaccharide catabolic process,pollen tube reception,negative regulation of cell growth,filiform apparatus,intraspecies interaction between organisms,hexose metabolic process,glucose metabolic process,single-organism carbohydrate catabolic process,monosaccharide metabolic process,protein auto…	--	--
LNC_001359	XLOC_025351	4:64580144-64584362	0.0004	0.02096	co_location	Solyc04g080240.3	GO:0009737,GO:0097305,GO:0033993,GO:0009725,GO:0009719,GO:0010033,GO:0050896,GO:0008150,GO:1901700,GO:0003674,GO:0042221,GO:0005515,GO:0005488	response to abscisic acid stimulus,response to alcohol,response to lipid,response to hormone stimulus,response to endogenous stimulus,response to organic substance,response to stimulus,biological_process,response to oxygen-containing compound,molecular_function,response to chemical stimulus,protein binding,binding	--	--
LNC_000008	XLOC_000345	1:78853241-78855881	0.0005	0.0246005	co_expression	Solyc01g108210.3	GO:0010295,GO:0044710,GO:0016491,GO:0016705,GO:0055114,GO:0046872,GO:0043169,GO:0008152,GO:0020037,GO:0004497,GO:0016709,GO:0046906,GO:0046914,GO:0008150,GO:0003824,GO:0005506,GO:0097159,GO:1901363,GO:0005488,GO:0043167,GO:0003674	(+)-abscisic acid 8'-hydroxylase activity,single-organism metabolic process,oxidoreductase activity,oxidoreductase activity, acting on paired donors, with incorporation or reduction of molecular oxygen,oxidation-reduction process,metal ion binding,cation binding,metabolic process,heme binding,monooxygenase activity,oxidoreductase activity, acting on paired donors, with incorporation or reduction …	sly00906	Carotenoid biosynthesis
LNC_002209	XLOC_040425	9:11309985-11312281	0.00095	0.0384387	co_location	Solyc09g015830.2	GO:0016020,GO:0048585,GO:0006007,GO:0019320,GO:0046365,GO:0010483,GO:0030308,GO:0043680,GO:0051703,GO:0019318,GO:0006006,GO:0044724,GO:0005996,GO:0046777,GO:0009741,GO:0044426,GO:0005886,GO:0009788,GO:0006091,GO:1901420,GO:0006096,GO:0007030,GO:0014070,GO:0010193,GO:0032870,GO:0071495,GO:0009787,GO:0097306,GO:0045926,GO:1901419,GO:0044462,GO:0097305,GO:0006833,GO:0042044,GO:0009653,GO:0048583,GO:…	membrane,negative regulation of response to stimulus,glucose catabolic process,hexose catabolic process,monosaccharide catabolic process,pollen tube reception,negative regulation of cell growth,filiform apparatus,intraspecies interaction between organisms,hexose metabolic process,glucose metabolic process,single-organism carbohydrate catabolic process,monosaccharide metabolic process,protein auto…	--	--
LNC_000783	XLOC_014750	2:27199314-27199723	5e-05	0.00428946	co_expression	Solyc04g015700.2	GO:0006984,GO:0034976,GO:0042221,GO:0010033,GO:0007165,GO:0030968,GO:0050896,GO:0006986,GO:0034620,GO:0035967,GO:0044700,GO:0023052,GO:0009607,GO:0006950,GO:0007154,GO:0035966,GO:0010200,GO:0009719,GO:1901701,GO:0010243,GO:0050789,GO:0051716,GO:0065007,GO:0071310,GO:0050794,GO:0009725,GO:1901700,GO:0051707,GO:0009738,GO:0071215,GO:0070887,GO:0016053,GO:0046394,GO:0009737,GO:1901698,GO:0097306,GO:…	ER-nucleus signaling pathway,response to endoplasmic reticulum stress,response to chemical stimulus,response to organic substance,signal transduction,endoplasmic reticulum unfolded protein response,response to stimulus,response to unfolded protein,cellular response to unfolded protein,cellular response to topologically incorrect protein,single organism signaling,signaling,response to biotic stimu…	--	--
LNC_002113	XLOC_038887	9:15046955-15049251	0.0005	0.0246005	co_location	Solyc09g018510.3	GO:0072593,GO:0042743,GO:0052668,GO:0052669,GO:0052670,GO:0052671,GO:0052673,GO:0016487,GO:0034308,GO:0050665,GO:0016926,GO:0016020,GO:0007275,GO:0048856,GO:0009791,GO:0032502,GO:0003006,GO:0048513,GO:0044707,GO:0032501,GO:0048731,GO:0044699,GO:0070646,GO:0044767,GO:0010228,GO:0070647,GO:0048608,GO:0061458,GO:0009908,GO:0006714,GO:0048367,GO:0022414,GO:0000003,GO:0044710,GO:0048569,GO:0016772,GO:…	reactive oxygen species metabolic process,hydrogen peroxide metabolic process,farnesol kinase activity,CTP:2-trans,-6-trans-farnesol kinase activity,geraniol kinase activity,geranylgeraniol kinase activity,prenol kinase activity,farnesol metabolic process,primary alcohol metabolic process,hydrogen peroxide biosynthetic process,protein desumoylation,membrane,multicellular organismal development,an…	sly00900	Terpenoid backbone biosynthesis
LNC_002135	XLOC_039157	9:49144847-49147432	0.0009	0.0369684	co_location	Solyc09g056450.3	GO:0046777,GO:0032870,GO:0071495,GO:0097306,GO:0097305,GO:0033993,GO:1901701,GO:0071396,GO:0016310,GO:0071215,GO:0006468,GO:0009737,GO:0009725,GO:0070647,GO:0071310,GO:0009719,GO:0005515,GO:0006796,GO:0006793,GO:0070887,GO:0005488,GO:0016567,GO:0044267,GO:0032446,GO:0003674,GO:0051716,GO:0044237,GO:0010033,GO:0019538,GO:0008152,GO:1901700,GO:0006464,GO:0036211,GO:0044699,GO:0008150,GO:0043412,GO:…	protein autophosphorylation,cellular response to hormone stimulus,cellular response to endogenous stimulus,cellular response to alcohol,response to alcohol,response to lipid,cellular response to oxygen-containing compound,cellular response to lipid,phosphorylation,cellular response to abscisic acid stimulus,protein phosphorylation,response to abscisic acid stimulus,response to hormone stimulus,pr…	--	--
LNC_001709	XLOC_031362	4:7798911-7799928	5e-05	0.00428946	co_expression	Solyc03g007070.3	GO:0030170,GO:0048037,GO:0044710,GO:0009692,GO:0009693,GO:0043449,GO:0043450,GO:1900673,GO:1900674,GO:0019752,GO:0044281,GO:0043436,GO:0006082,GO:0006520,GO:0043167,GO:0005488,GO:0009058,GO:0003824,GO:0044249,GO:0008483,GO:0016769,GO:1901576,GO:0008793,GO:0008152,GO:0016740,GO:0043168,GO:0003674,GO:0006807,GO:0071704,GO:0044237,GO:1901564,GO:0044238,GO:0008150,GO:0004069,GO:0009987	pyridoxal phosphate binding,cofactor binding,single-organism metabolic process,ethylene metabolic process,ethylene biosynthetic process,cellular alkene metabolic process,alkene biosynthetic process,olefin metabolic process,olefin biosynthetic process,carboxylic acid metabolic process,small molecule metabolic process,oxoacid metabolic process,organic acid metabolic process,cellular amino acid meta…	--	--
LNC_001277	XLOC_024273	7:4964553-4964980	5e-05	0.00428946	co_expression	Solyc09g089580.3	GO:0019842,GO:0031406,GO:0046872,GO:0043169,GO:0031418,GO:0051213,GO:0016706,GO:0048029,GO:0016705,GO:0016491,GO:0009835,GO:0071695,GO:0043167,GO:0055114,GO:0009692,GO:0009693,GO:0043449,GO:0043450,GO:1900673,GO:1900674,GO:0021700,GO:0005488,GO:0030246,GO:0010154,GO:0007568,GO:0044710,GO:0003674,GO:0048731,GO:0044699,GO:0044767,GO:0008150,GO:0000003,GO:0009058,GO:0048856,GO:0048608,GO:0061458,GO:…	vitamin binding,carboxylic acid binding,metal ion binding,cation binding,L-ascorbic acid binding,dioxygenase activity,oxidoreductase activity, acting on paired donors, with incorporation or reduction of molecular oxygen, 2-oxoglutarate as one donor, and incorporation of one atom each of oxygen into both donors,monosaccharide binding,oxidoreductase activity, acting on paired donors, with incorpora…	--	--
LNC_001816	XLOC_033909	10:51172315-51172704	0.0001	0.00749528	co_expression	Solyc09g008720.2	GO:0003824,GO:0008150,GO:0003674,GO:0007154,GO:0016773,GO:0016020,GO:0004672,GO:0016301,GO:0016740,GO:0000155,GO:0004673,GO:0016775,GO:0050896,GO:0007165,GO:0016772,GO:0044700,GO:0023052,GO:0051716,GO:0038023,GO:0004872,GO:0044699,GO:0044763,GO:0009987,GO:0004871,GO:0060089,GO:0050789,GO:0065007,GO:0005575,GO:0050794	catalytic activity,biological_process,molecular_function,cell communication,phosphotransferase activity, alcohol group as acceptor,membrane,protein kinase activity,kinase activity,transferase activity,phosphorelay sensor kinase activity,protein histidine kinase activity,phosphotransferase activity, nitrogenous group as acceptor,response to stimulus,signal transduction,transferase activity, transf…	--	--
LNC_000675	XLOC_012774	12:3954862-3955356	5e-05	0.00428946	co_expression	Solyc11g042560.2	GO:0008152,GO:0008150,GO:0003674,GO:0071704,GO:0019222,GO:0044238,GO:0044237,GO:0031323,GO:0001071,GO:0003700,GO:0006355,GO:2001141,GO:0051252,GO:0009889,GO:0010556,GO:2000112,GO:0010468,GO:0019219,GO:0031326,GO:0051171,GO:0080090,GO:0009987,GO:0006351,GO:0032774,GO:0065007,GO:0060255,GO:0050789,GO:1901362,GO:0044271,GO:0018130,GO:0034654,GO:0019438,GO:0050794,GO:0097159,GO:1901363,GO:0043170,GO:…	metabolic process,biological_process,molecular_function,organic substance metabolic process,regulation of metabolic process,primary metabolic process,cellular metabolic process,regulation of cellular metabolic process,nucleic acid binding transcription factor activity,sequence-specific DNA binding transcription factor activity,regulation of transcription, DNA-dependent,regulation of RNA biosynthe…	--	--
cell wall related
transcript_id	gene_id	gene_location	pvalue	qvalue	Target_prediction_method	Target_gene_id	Target_GO_id	Target_GO_description	Target_KO_id	Target_KO_description
LNC_001856	XLOC_034339	7:44222716-44225120	5e-05	0.00428946	co_expression	Solyc05g056110.3	GO:0003824,GO:0003676,GO:0016787,GO:0003674,GO:0046872,GO:0043169,GO:0043167,GO:0005488,GO:0030145,GO:0097159,GO:1901363,GO:0003723,GO:0046914	catalytic activity,nucleic acid binding,hydrolase activity,molecular_function,metal ion binding,cation binding,ion binding,binding,manganese ion binding,organic cyclic compound binding,heterocyclic compound binding,RNA binding,transition metal ion binding	sly03018	RNA degradation
LNC_002209	XLOC_040425	9:11309985-11312281	0.00095	0.0384387	co_expression	Solyc09g055700.3	GO:0016787,GO:0003824,GO:0016788,GO:0003674	hydrolase activity,catalytic activity,hydrolase activity, acting on ester bonds,molecular_function	--	--
LNC_001870	XLOC_034599	7:57883451-57891395	0.00055	0.0263241	co_location	Solyc07g044870.3	GO:0005575,GO:0005975,GO:0004650,GO:0071555,GO:0004553,GO:0045229,GO:0016798,GO:0071554,GO:0005576,GO:0016043,GO:0044699,GO:0008150,GO:0071840,GO:0016787,GO:0044238,GO:0008152,GO:0003674,GO:0071704,GO:0009987,GO:0044763,GO:0003824	cellular_component,carbohydrate metabolic process,polygalacturonase activity,cell wall organization,hydrolase activity, hydrolyzing O-glycosyl compounds,external encapsulating structure organization,hydrolase activity, acting on glycosyl bonds,cell wall organization or biogenesis,extracellular region,cellular component organization,single-organism process,biological_process,cellular component org…	--	--
LNC_001870	XLOC_034599	7:57883451-57891395	0.00055	0.0263241	co_location	Solyc07g044740.2	GO:0016836,GO:0016829,GO:0016835,GO:0003674,GO:0003824	hydro-lyase activity,lyase activity,carbon-oxygen lyase activity,molecular_function,catalytic activity	sly01200,sly00280,sly00640,sly00410,sly01100	Carbon metabolism,Valine, leucine and isoleucine degradation,Propanoate metabolism,beta-Alanine metabolism,Metabolic pathways
LNC_000887	XLOC_016662	2:29207131-29208262	0.00105	0.0410637	co_expression	Solyc08g081010.3	GO:0009408,GO:0019438,GO:1901362,GO:0044271,GO:0018130,GO:0006790,GO:0044710,GO:0009266,GO:0044272,GO:0006575,GO:0052482,GO:0052544,GO:0006073,GO:0044042,GO:0000096,GO:0019752,GO:0044281,GO:0043436,GO:0006082,GO:0006520,GO:1901605,GO:0008652,GO:0000097,GO:1901607,GO:0009069,GO:0004357,GO:0006952,GO:0009058,GO:0002376,GO:0006955,GO:0045087,GO:0003824,GO:0044264,GO:0044249,GO:0006749,GO:0005976,GO:…	response to heat,aromatic compound biosynthetic process,organic cyclic compound biosynthetic process,cellular nitrogen compound biosynthetic process,heterocycle biosynthetic process,sulfur compound metabolic process,single-organism metabolic process,response to temperature stimulus,sulfur compound biosynthetic process,cellular modified amino acid metabolic process,defense response by cell wall th…	sly01100,sly00480	Metabolic pathways,Glutathione metabolism
LNC_001817	XLOC_033910	7:4969119-4970000	5e-05	0.00428946	co_expression	Solyc01g081060.3	GO:0005618,GO:0030312,GO:0048046,GO:0005576,GO:0005623,GO:0044464,GO:0010411,GO:0016762,GO:0005575,GO:0044763,GO:0044036,GO:0003674,GO:0071944,GO:0044699,GO:0004553,GO:0008150,GO:0016798,GO:0071840,GO:0010410,GO:0010383,GO:0008152,GO:0044262,GO:0005975,GO:0044260,GO:0071555,GO:0044085,GO:0071554,GO:0045229,GO:0016043,GO:0006073,GO:0044042,GO:0042546,GO:0003824,GO:0016758,GO:0044237,GO:0043170,GO:…	cell wall,external encapsulating structure,apoplast,extracellular region,cell,cell part,xyloglucan metabolic process,xyloglucan:xyloglucosyl transferase activity,cellular_component,single-organism cellular process,cell wall macromolecule metabolic process,molecular_function,cell periphery,single-organism process,hydrolase activity, hydrolyzing O-glycosyl compounds,biological_process,hydrolase act…	--	--
LNC_002084	XLOC_038185	8:63365396-63367985	5e-05	0.00428946	co_location	Solyc08g080060.3	GO:0030312,GO:0071669,GO:0005618,GO:0071944,GO:0071555,GO:0045229,GO:0009664,GO:0071554,GO:0008150,GO:0005576,GO:0005623,GO:0044464,GO:0009987,GO:0071840,GO:0016043,GO:0044699,GO:0044763,GO:0005575,GO:0016020	external encapsulating structure,plant-type cell wall organization or biogenesis,cell wall,cell periphery,cell wall organization,external encapsulating structure organization,plant-type cell wall organization,cell wall organization or biogenesis,biological_process,extracellular region,cell,cell part,cellular process,cellular component organization or biogenesis,cellular component organization,sin…	--	--
LNC_002084	XLOC_038185	8:63365396-63367985	5e-05	0.00428946	co_location	Solyc08g080120.3	GO:0071669,GO:0071555,GO:0045229,GO:0050789,GO:0071554,GO:0043170,GO:0010383,GO:0065007,GO:0005976,GO:0044262,GO:0008150,GO:0050794,GO:0019222,GO:0010410,GO:0044264,GO:0044036,GO:0019219,GO:0071704,GO:0044238,GO:0051171,GO:0006355,GO:2001141,GO:0009834,GO:0051252,GO:0010556,GO:2000112,GO:0008152,GO:0005634,GO:0010026,GO:0031326,GO:0042546,GO:0008154,GO:2000652,GO:0009889,GO:0010468,GO:0051258,GO:…	plant-type cell wall organization or biogenesis,cell wall organization,external encapsulating structure organization,regulation of biological process,cell wall organization or biogenesis,macromolecule metabolic process,cell wall polysaccharide metabolic process,biological regulation,polysaccharide metabolic process,cellular carbohydrate metabolic process,biological_process,regulation of cellular …	--	--
LNC_000425	XLOC_008464	11:681237-683973	0.00015	0.010236	co_location	Solyc11g005750.2	GO:0030312,GO:0005618,GO:0071944,GO:0071555,GO:0045229,GO:0071554,GO:0043170,GO:0010393,GO:0045488,GO:0005976,GO:0008150,GO:0071704,GO:0003824,GO:0044238,GO:0016052,GO:0008152,GO:0052689,GO:0045490,GO:0000272,GO:0016787,GO:0004857,GO:0005975,GO:0030599,GO:0042545,GO:0005623,GO:0044464,GO:0009057,GO:0009987,GO:0045330,GO:0071840,GO:0030234,GO:0016043,GO:0044699,GO:0003674,GO:1901575,GO:0044763,GO:…	external encapsulating structure,cell wall,cell periphery,cell wall organization,external encapsulating structure organization,cell wall organization or biogenesis,macromolecule metabolic process,galacturonan metabolic process,pectin metabolic process,polysaccharide metabolic process,biological_process,organic substance metabolic process,catalytic activity,primary metabolic process,carbohydrate c…	--	--
LNC_000425	XLOC_008464	11:681237-683973	0.00015	0.010236	co_location	Solyc11g005760.2	GO:0071669,GO:0071554,GO:0043170,GO:0010383,GO:0080116,GO:0005976,GO:0044262,GO:0008150,GO:0010410,GO:0044264,GO:0044036,GO:0071704,GO:0003824,GO:0010417,GO:0044238,GO:0009834,GO:0008152,GO:0042546,GO:0009832,GO:0005975,GO:0044085,GO:0010413,GO:0015020,GO:0044723,GO:0044260,GO:0005623,GO:0044464,GO:0008194,GO:0045492,GO:0009987,GO:0045491,GO:0070592,GO:0044038,GO:0070589,GO:0043231,GO:0043227,GO:…	plant-type cell wall organization or biogenesis,cell wall organization or biogenesis,macromolecule metabolic process,cell wall polysaccharide metabolic process,glucuronoxylan glucuronosyltransferase activity,polysaccharide metabolic process,cellular carbohydrate metabolic process,biological_process,hemicellulose metabolic process,cellular polysaccharide metabolic process,cell wall macromolecule m…	--	--
LNC_000688	XLOC_013177	12:4737819-4741578	5e-05	0.00428946	co_expression	Solyc03g114860.3	GO:0008150,GO:0003824,GO:0005976,GO:0006073,GO:0044042,GO:0044264,GO:0044262,GO:0008152,GO:0030243,GO:0044710,GO:0051273,GO:0003674,GO:0005975,GO:0033356,GO:0044281,GO:0071704,GO:0009987,GO:0030244,GO:0009225,GO:0051274,GO:0055086,GO:0016020,GO:0044237,GO:0044238,GO:0009058,GO:0009059,GO:0044723,GO:0016866,GO:0034645,GO:0000271,GO:0016853,GO:1901135,GO:0009117,GO:0006725,GO:0043170,GO:0006753,GO:…	biological_process,catalytic activity,polysaccharide metabolic process,cellular glucan metabolic process,glucan metabolic process,cellular polysaccharide metabolic process,cellular carbohydrate metabolic process,metabolic process,cellulose metabolic process,single-organism metabolic process,beta-glucan metabolic process,molecular_function,carbohydrate metabolic process,UDP-L-arabinose metabolic p…	--	--
LNC_001807	XLOC_033833	11:17054041-17057176	5e-05	0.00428946	co_location	Solyc11g050990.2	GO:0045229,GO:0071555,GO:0052689,GO:0071554,GO:0042545,GO:0071944,GO:0071840,GO:0030312,GO:0016043,GO:0030599,GO:0005618,GO:0044699,GO:0044763,GO:0016788,GO:0005575,GO:0016787,GO:0009987,GO:0003824,GO:0008150,GO:0003674,GO:0005623,GO:0044464	external encapsulating structure organization,cell wall organization,carboxylic ester hydrolase activity,cell wall organization or biogenesis,cell wall modification,cell periphery,cellular component organization or biogenesis,external encapsulating structure,cellular component organization,pectinesterase activity,cell wall,single-organism process,single-organism cellular process,hydrolase activit…	sly01100,sly00500,sly00040	Metabolic pathways,Starch and sucrose metabolism,Pentose and glucuronate interconversions
LNC_001359	XLOC_025351	4:64580144-64584362	0.0004	0.02096	co_location	Solyc04g080530.3	GO:0005623,GO:0044464,GO:0005575,GO:0003824,GO:0045330,GO:0005618,GO:0030312,GO:0008150,GO:0044699,GO:0071944,GO:0030599,GO:0042545,GO:0071840,GO:0003674,GO:0016043,GO:0052689,GO:0071554,GO:0044763,GO:0016787,GO:0071555,GO:0045229,GO:0016788,GO:0009987	cell,cell part,cellular_component,catalytic activity,aspartyl esterase activity,cell wall,external encapsulating structure,biological_process,single-organism process,cell periphery,pectinesterase activity,cell wall modification,cellular component organization or biogenesis,molecular_function,cellular component organization,carboxylic ester hydrolase activity,cell wall organization or biogenesis,s…	sly00040,sly00500,sly01100	Pentose and glucuronate interconversions,Starch and sucrose metabolism,Metabolic pathways
LNC_001251	XLOC_023442	4:59583107-59584293	0.00135	0.0487258	co_expression	Solyc09g075330.3	GO:0030312,GO:0005618,GO:0005976,GO:0045229,GO:0071555,GO:0003824,GO:0071944,GO:0071554,GO:0005975,GO:0008152,GO:0008150,GO:0016787,GO:0045490,GO:0010393,GO:0045488,GO:0003674,GO:0000272,GO:0045330,GO:0004857,GO:0042545,GO:0016043,GO:0071704,GO:0071840,GO:0044238,GO:0016052,GO:0030234,GO:1901575,GO:0030599,GO:0009056,GO:0009057,GO:0044699,GO:0016788,GO:0052689,GO:0009987,GO:0044763,GO:0043170,GO:…	external encapsulating structure,cell wall,polysaccharide metabolic process,external encapsulating structure organization,cell wall organization,catalytic activity,cell periphery,cell wall organization or biogenesis,carbohydrate metabolic process,metabolic process,biological_process,hydrolase activity,pectin catabolic process,galacturonan metabolic process,pectin metabolic process,molecular_funct…	sly00040,sly01100,sly00500	Pentose and glucuronate interconversions,Metabolic pathways,Starch and sucrose metabolism
LNC_000810	XLOC_015180	2:39146180-39148982	5e-05	0.00428946	co_location	Solyc02g069300.2	GO:0052689,GO:0030599,GO:0016788,GO:0016787,GO:0030234,GO:0003824,GO:0003674,GO:0004857	carboxylic ester hydrolase activity,pectinesterase activity,hydrolase activity, acting on ester bonds,hydrolase activity,enzyme regulator activity,catalytic activity,molecular_function,enzyme inhibitor activity	--	--
LNC_000810	XLOC_015180	2:39146180-39148982	5e-05	0.00428946	co_expression	Solyc02g093580.3	GO:0005975,GO:0003824,GO:0016829,GO:0016835,GO:0046872,GO:0043169,GO:0043167,GO:0008150,GO:0003674,GO:0008152,GO:0005976,GO:0000272,GO:0045490,GO:0016837,GO:0030570,GO:0044238,GO:0010393,GO:0045488,GO:0016052,GO:0009056,GO:0009057,GO:0071704,GO:0005488,GO:1901575,GO:0043170	carbohydrate metabolic process,catalytic activity,lyase activity,carbon-oxygen lyase activity,metal ion binding,cation binding,ion binding,biological_process,molecular_function,metabolic process,polysaccharide metabolic process,polysaccharide catabolic process,pectin catabolic process,carbon-oxygen lyase activity, acting on polysaccharides,pectate lyase activity,primary metabolic process,galactur…	sly00040	Pentose and glucuronate interconversions
LNC_001585	XLOC_029215	9:72240619-72243509	5e-05	0.00428946	co_location	Solyc09g098270.3	GO:0004650,GO:0071554,GO:0071555,GO:0004553,GO:0045229,GO:0016798,GO:0005576,GO:0005575,GO:0008152,GO:0016787,GO:0008150,GO:0071840,GO:0016043,GO:0044238,GO:0003824,GO:0071704,GO:0003674,GO:0044699,GO:0005975,GO:0044763,GO:0009987	polygalacturonase activity,cell wall organization or biogenesis,cell wall organization,hydrolase activity, hydrolyzing O-glycosyl compounds,external encapsulating structure organization,hydrolase activity, acting on glycosyl bonds,extracellular region,cellular_component,metabolic process,hydrolase activity,biological_process,cellular component organization or biogenesis,cellular component organiz…	--	--
LNC_000341	XLOC_007053	10:5479873-5485103	0.00035	0.0190872	co_location	Solyc10g017600.3	GO:0071555,GO:0045229,GO:0071554,GO:0043170,GO:0010393,GO:0045488,GO:0005976,GO:0008150,GO:0071704,GO:0003824,GO:0044238,GO:0008152,GO:0031090,GO:0005975,GO:0044723,GO:0005623,GO:0044464,GO:0045489,GO:0008194,GO:0047262,GO:0009987,GO:0044431,GO:0012505,GO:0043231,GO:0043227,GO:0009059,GO:0071840,GO:0009058,GO:0016043,GO:0016740,GO:0044699,GO:0003674,GO:0043229,GO:0043226,GO:0044763,GO:1901576,GO:…	cell wall organization,external encapsulating structure organization,cell wall organization or biogenesis,macromolecule metabolic process,galacturonan metabolic process,pectin metabolic process,polysaccharide metabolic process,biological_process,organic substance metabolic process,catalytic activity,primary metabolic process,metabolic process,organelle membrane,carbohydrate metabolic process,sing…	sly01110,sly00520,sly00500	Biosynthesis of secondary metabolites,Amino sugar and nucleotide sugar metabolism,Starch and sucrose metabolism
LNC_001060	XLOC_019879	3:65870186-65874334	0.00045	0.0228108	co_location	Solyc03g116580.3	GO:0005576,GO:0045229,GO:0071555,GO:0004650,GO:0004553,GO:0071554,GO:0016798,GO:0071840,GO:0016043,GO:0005975,GO:0044699,GO:0044763,GO:0005575,GO:0016787,GO:0008152,GO:0009987,GO:0003824,GO:0008150,GO:0003674,GO:0044238,GO:0071704	extracellular region,external encapsulating structure organization,cell wall organization,polygalacturonase activity,hydrolase activity, hydrolyzing O-glycosyl compounds,cell wall organization or biogenesis,hydrolase activity, acting on glycosyl bonds,cellular component organization or biogenesis,cellular component organization,carbohydrate metabolic process,single-organism process,single-organis…	--	--
LNC_001060	XLOC_019879	3:65870186-65874334	0.00045	0.0228108	co_location	Solyc03g116500.3	GO:0005576,GO:0045229,GO:0071555,GO:0004650,GO:0004553,GO:0071554,GO:0016798,GO:0071840,GO:0016043,GO:0005975,GO:0044699,GO:0044763,GO:0005575,GO:0016787,GO:0008152,GO:0009987,GO:0003824,GO:0008150,GO:0003674,GO:0044238,GO:0071704	extracellular region,external encapsulating structure organization,cell wall organization,polygalacturonase activity,hydrolase activity, hydrolyzing O-glycosyl compounds,cell wall organization or biogenesis,hydrolase activity, acting on glycosyl bonds,cellular component organization or biogenesis,cellular component organization,carbohydrate metabolic process,single-organism process,single-organis…	--	--
LNC_001251	XLOC_023442	4:59583107-59584293	0.00135	0.0487258	co_expression	Solyc07g055990.3	GO:0030312,GO:0016762,GO:0048046,GO:0005576,GO:0010411,GO:0005618,GO:0005976,GO:0045229,GO:0071555,GO:0003824,GO:0010410,GO:0010383,GO:0006073,GO:0044042,GO:0044036,GO:0004553,GO:0071944,GO:0071554,GO:0016798,GO:0005975,GO:0044262,GO:0044264,GO:0042546,GO:0008152,GO:0016758,GO:0008150,GO:0016757,GO:0016787,GO:0003674,GO:0016043,GO:0071704,GO:0044085,GO:0071840,GO:0044238,GO:0044237,GO:0044699,GO:…	external encapsulating structure,xyloglucan:xyloglucosyl transferase activity,apoplast,extracellular region,xyloglucan metabolic process,cell wall,polysaccharide metabolic process,external encapsulating structure organization,cell wall organization,catalytic activity,hemicellulose metabolic process,cell wall polysaccharide metabolic process,cellular glucan metabolic process,glucan metabolic proce…	--	--
LNC_000675	XLOC_012774	4:59583107-59584293	0.00035	0.00135	co_expression	Solyc07g055990.3	GO:0030312,GO:0016762,GO:0048046,GO:0005576,GO:0010411,GO:0005618,GO:0005976,GO:0045229,GO:0071555,GO:0003824,GO:0010410,GO:0010383,GO:0006073,GO:0044042,GO:0044036,GO:0004553,GO:0071944,GO:0071554,GO:0016798,GO:0005975,GO:0044262,GO:0044264,GO:0042546,GO:0008152,GO:0016758,GO:0008150,GO:0016757,GO:0016787,GO:0003674,GO:0016043,GO:0071704,GO:0044085,GO:0071840,GO:0044238,GO:0044237,GO:0044699,GO:…	external encapsulating structure,xyloglucan:xyloglucosyl transferase activity,apoplast,extracellular region,xyloglucan metabolic process,cell wall,polysaccharide metabolic process,external encapsulating structure organization,cell wall organization,catalytic activity,hemicellulose metabolic process,cell wall polysaccharide metabolic process,cellular glucan metabolic process,glucan metabolic proce…	--	--
LNC_002255	XLOC_041113	12:3954862-3955356	0.00045	5e-05	co_location	Solyc12g011030.2	GO:0005576,GO:0003824,GO:0008152,GO:0048046,GO:0045229,GO:0008150,GO:0071555,GO:0005976,GO:0071704,GO:0016762,GO:0006073,GO:0044042,GO:0044262,GO:0044264,GO:0044238,GO:0003674,GO:0044237,GO:0005618,GO:0030312,GO:0071554,GO:0016758,GO:0016757,GO:0016740,GO:0071944,GO:0016787,GO:0004553,GO:0044260,GO:0009987,GO:0005975,GO:0016798,GO:0044699,GO:0043170,GO:0005575,GO:0005623,GO:0044464,GO:0016043,GO:…	extracellular region,catalytic activity,metabolic process,apoplast,external encapsulating structure organization,biological_process,cell wall organization,polysaccharide metabolic process,organic substance metabolic process,xyloglucan:xyloglucosyl transferase activity,cellular glucan metabolic process,glucan metabolic process,cellular carbohydrate metabolic process,cellular polysaccharide metabol…	--	--
LNC_002255	XLOC_041113	4:59583107-59584293	0.00045	0.00135	co_expression	Solyc09g075330.3	GO:0030312,GO:0005618,GO:0005976,GO:0045229,GO:0071555,GO:0003824,GO:0071944,GO:0071554,GO:0005975,GO:0008152,GO:0008150,GO:0016787,GO:0045490,GO:0010393,GO:0045488,GO:0003674,GO:0000272,GO:0045330,GO:0004857,GO:0042545,GO:0016043,GO:0071704,GO:0071840,GO:0044238,GO:0016052,GO:0030234,GO:1901575,GO:0030599,GO:0009056,GO:0009057,GO:0044699,GO:0016788,GO:0052689,GO:0009987,GO:0044763,GO:0043170,GO:…	external encapsulating structure,cell wall,polysaccharide metabolic process,external encapsulating structure organization,cell wall organization,catalytic activity,cell periphery,cell wall organization or biogenesis,carbohydrate metabolic process,metabolic process,biological_process,hydrolase activity,pectin catabolic process,galacturonan metabolic process,pectin metabolic process,molecular_funct…	sly00040,sly01100,sly00500	Pentose and glucuronate interconversions,Metabolic pathways,Starch and sucrose metabolism
LNC_000242	XLOC_005571	6:21000303-21004653	0.00135	0.0001	co_expression	Solyc08g077910.3	GO:0005576,GO:0005575	extracellular region,cellular_component	--	--
others
transcript_id	gene_id	gene_location	pvalue	qvalue	Target_prediction_method	Target_gene_id	Target_GO_id	Target_GO_description	Target_KO_id	Target_KO_description
LNC_002265	XLOC_041208	9:66268717-66270455	5e-05	0.00428946	co_location	Solyc09g074400.2	GO:0097361,GO:0016226,GO:0031163,GO:0005737,GO:0005575,GO:0044444,GO:0005623,GO:0044464,GO:0044424,GO:0022607,GO:0005622,GO:0043234,GO:0044445,GO:0009058,GO:0005829,GO:0044085,GO:0032991,GO:0005488,GO:0005515,GO:0016043,GO:0008150,GO:0071840,GO:0008152,GO:0003674	CIA complex,iron-sulfur cluster assembly,metallo-sulfur cluster assembly,cytoplasm,cellular_component,cytoplasmic part,cell,cell part,intracellular part,cellular component assembly,intracellular,protein complex,cytosolic part,biosynthetic process,cytosol,cellular component biogenesis,macromolecular complex,binding,protein binding,cellular component organization,biological_process,cellular compone…	--	--
LNC_002265	XLOC_041208	9:66268717-66270455	5e-05	0.00428946	co_expression	Solyc04g077370.1	GO:0005524,GO:0032559,GO:0030554,GO:0035639,GO:0001883,GO:0032550,GO:0032555,GO:0017076,GO:0032549,GO:0001882,GO:0032553,GO:0043168,GO:0036094,GO:0008037,GO:0048544,GO:0000003,GO:0009875,GO:0000166,GO:1901265,GO:0044707,GO:0048610,GO:0032501,GO:0043167,GO:0005488,GO:0022414,GO:0009856,GO:0044703,GO:0044706,GO:0043170,GO:0044260,GO:0097159,GO:1901363,GO:0044267,GO:0008152,GO:0019538,GO:0006468,GO:…	ATP binding,adenyl ribonucleotide binding,adenyl nucleotide binding,purine ribonucleoside triphosphate binding,purine nucleoside binding,purine ribonucleoside binding,purine ribonucleotide binding,purine nucleotide binding,ribonucleoside binding,nucleoside binding,ribonucleotide binding,anion binding,small molecule binding,cell recognition,recognition of pollen,reproduction,pollen-pistil interact…	--	--
LNC_002265	XLOC_041208	9:66268717-66270455	5e-05	0.00428946	co_expression	Solyc10g008330.2	GO:0006952,GO:0009607,GO:0006950,GO:0008150,GO:0050896	defense response,response to biotic stimulus,response to stress,biological_process,response to stimulus	--	--
LNC_002265	XLOC_041208	9:66268717-66270455	5e-05	0.00428946	co_expression	Solyc09g005030.1	GO:0003677,GO:0003682,GO:0005488,GO:0097159,GO:1901363,GO:0003676,GO:0003674	DNA binding,chromatin binding,binding,organic cyclic compound binding,heterocyclic compound binding,nucleic acid binding,molecular_function	--	--
LNC_001202	XLOC_022750	4:16278737-16281202	0.00105	0.0410637	co_location	Solyc04g028380.1	GO:0008146,GO:0016782,GO:0003674,GO:0016740,GO:0003824	sulfotransferase activity,transferase activity, transferring sulfur-containing groups,molecular_function,transferase activity,catalytic activity	--	--
LNC_001202	XLOC_022750	4:16278737-16281202	0.00105	0.0410637	co_expression	Solyc01g068260.2	GO:0007143,GO:0006950,GO:0007126,GO:0000003,GO:0048610,GO:0044699,GO:0051321,GO:0050896,GO:0006974,GO:0009987,GO:0022402,GO:0007049,GO:0033554,GO:0044763,GO:0008150,GO:0051716	female meiosis,response to stress,meiosis,reproduction,cellular process involved in reproduction,single-organism process,meiotic cell cycle,response to stimulus,response to DNA damage stimulus,cellular process,cell cycle process,cell cycle,cellular response to stress,single-organism cellular process,biological_process,cellular response to stimulus	--	--
LNC_001202	XLOC_022750	4:16278737-16281202	0.00105	0.0410637	co_expression	Solyc09g019970.2	GO:0005634,GO:0003824,GO:0008152,GO:0003674,GO:0006807,GO:0071704,GO:0000956,GO:0016070,GO:1901360,GO:0044237,GO:0006725,GO:0044238,GO:0008150,GO:0046483,GO:0006139,GO:0006402,GO:0034641,GO:0004843,GO:0019783,GO:0006401,GO:0090304,GO:0070647,GO:0043231,GO:0043227,GO:0009987,GO:0044270,GO:0046700,GO:0044260,GO:0034655,GO:0070646,GO:0016071,GO:0019439,GO:0006464,GO:0036211,GO:1901361,GO:0043170,GO:…	nucleus,catalytic activity,metabolic process,molecular_function,nitrogen compound metabolic process,organic substance metabolic process,nuclear-transcribed mRNA catabolic process,RNA metabolic process,organic cyclic compound metabolic process,cellular metabolic process,cellular aromatic compound metabolic process,primary metabolic process,biological_process,heterocycle metabolic process,nucleobas…	--	--
LNC_001202	XLOC_022750	4:16278737-16281202	0.00105	0.0410637	co_expression	Solyc11g066830.1	GO:0043231,GO:0043227,GO:0005634,GO:0003676,GO:0043229,GO:0043226,GO:0005575,GO:0003674,GO:0044424,GO:0046872,GO:0043169,GO:0005622,GO:0005623,GO:0044464,GO:0043167,GO:0005488,GO:0097159,GO:1901363,GO:0003723,GO:0036094,GO:0000166,GO:1901265	intracellular membrane-bounded organelle,membrane-bounded organelle,nucleus,nucleic acid binding,intracellular organelle,organelle,cellular_component,molecular_function,intracellular part,metal ion binding,cation binding,intracellular,cell,cell part,ion binding,binding,organic cyclic compound binding,heterocyclic compound binding,RNA binding,small molecule binding,nucleotide binding,nucleoside ph…	sly03040	Spliceosome
LNC_000563	XLOC_010878	11:45403858-45404930	5e-05	0.00428946	co_location	Solyc11g056400.1	--	--	sly03010	Ribosome
LNC_000563	XLOC_010878	11:45403858-45404930	5e-05	0.00428946	co_location	Solyc11g056360.1	GO:0030529,GO:0005840,GO:0003735,GO:0032991,GO:0005198,GO:0005575,GO:0006412,GO:0044267,GO:0003674,GO:0043228,GO:0043232,GO:0005737,GO:0044237,GO:0019538,GO:0008152,GO:0044391,GO:0005623,GO:0044464,GO:0044444,GO:0015935,GO:0008150,GO:0009987,GO:0044424,GO:0005622,GO:0009059,GO:0044260,GO:0010467,GO:0034645,GO:0071704,GO:0044249,GO:0044238,GO:0009058,GO:0043170,GO:1901576,GO:0043229,GO:0043226,GO:…	ribonucleoprotein complex,ribosome,structural constituent of ribosome,macromolecular complex,structural molecule activity,cellular_component,translation,cellular protein metabolic process,molecular_function,non-membrane-bounded organelle,intracellular non-membrane-bounded organelle,cytoplasm,cellular metabolic process,protein metabolic process,metabolic process,ribosomal subunit,cell,cell part,cy…	sly03010	Ribosome
LNC_000563	XLOC_010878	11:45403858-45404930	5e-05	0.00428946	co_location	Solyc11g056480.1	GO:0030529,GO:0005840,GO:0003735,GO:0032991,GO:0005198,GO:0005575,GO:0006412,GO:0005488,GO:0044267,GO:0003723,GO:0003674,GO:0043228,GO:0043232,GO:0003676,GO:0005737,GO:0044237,GO:0019538,GO:0008152,GO:0005623,GO:0044464,GO:0044444,GO:0008150,GO:0097159,GO:1901363,GO:0009987,GO:0044424,GO:0005622,GO:0009059,GO:0044260,GO:0010467,GO:0034645,GO:0071704,GO:0044249,GO:0044238,GO:0009058,GO:0043170,GO:…	ribonucleoprotein complex,ribosome,structural constituent of ribosome,macromolecular complex,structural molecule activity,cellular_component,translation,binding,cellular protein metabolic process,RNA binding,molecular_function,non-membrane-bounded organelle,intracellular non-membrane-bounded organelle,nucleic acid binding,cytoplasm,cellular metabolic process,protein metabolic process,metabolic pr…	sly03010	Ribosome
LNC_000563	XLOC_010878	11:45403858-45404930	5e-05	0.00428946	co_expression	Solyc11g009090.1	GO:0003676,GO:0097159,GO:1901363,GO:0005488,GO:0036094,GO:0000166,GO:1901265,GO:0003674	nucleic acid binding,organic cyclic compound binding,heterocyclic compound binding,binding,small molecule binding,nucleotide binding,nucleoside phosphate binding,molecular_function	sly03015	mRNA surveillance pathway
LNC_000563	XLOC_010878	11:45403858-45404930	5e-05	0.00428946	co_expression	Solyc09g055700.2	GO:0016787,GO:0003824,GO:0016788,GO:0003674	hydrolase activity,catalytic activity,hydrolase activity, acting on ester bonds,molecular_function	--	--
LNC_001856	XLOC_034339	7:44222716-44225120	5e-05	0.00428946	co_expression	Solyc08g080850.2	GO:0003824,GO:0097159,GO:1901363,GO:0005488,GO:0043167,GO:0004674,GO:0016740,GO:0003674,GO:0016772,GO:0036094,GO:0005524,GO:0035639,GO:0000166,GO:1901265,GO:0016301,GO:0032553,GO:0032559,GO:0030554,GO:0043168,GO:0001883,GO:0032550,GO:0032555,GO:0017076,GO:0032549,GO:0001882,GO:0016773,GO:0004672	catalytic activity,organic cyclic compound binding,heterocyclic compound binding,binding,ion binding,protein serine/threonine kinase activity,transferase activity,molecular_function,transferase activity, transferring phosphorus-containing groups,small molecule binding,ATP binding,purine ribonucleoside triphosphate binding,nucleotide binding,nucleoside phosphate binding,kinase activity,ribonucleot…	sly03008	Ribosome biogenesis in eukaryotes
LNC_001856	XLOC_034339	7:44222716-44225120	5e-05	0.00428946	co_expression	Solyc08g006670.2	GO:0044446,GO:0044422,GO:0043231,GO:0043227,GO:0005634,GO:0043229,GO:0043226,GO:0005575,GO:0044424,GO:0005622,GO:0005623,GO:0044464,GO:0044428,GO:0016592,GO:0032991,GO:0043234,GO:0044451,GO:0005654,GO:0043233,GO:0070013,GO:0031974,GO:0031981	intracellular organelle part,organelle part,intracellular membrane-bounded organelle,membrane-bounded organelle,nucleus,intracellular organelle,organelle,cellular_component,intracellular part,intracellular,cell,cell part,nuclear part,mediator complex,macromolecular complex,protein complex,nucleoplasm part,nucleoplasm,organelle lumen,intracellular organelle lumen,membrane-enclosed lumen,nuclear lu…	--	--
LNC_001856	XLOC_034339	7:44222716-44225120	5e-05	0.00428946	co_expression	Solyc04g072640.2	GO:0005488,GO:0005515,GO:0003674	binding,protein binding,molecular_function	--	--
LNC_001856	XLOC_034339	7:44222716-44225120	5e-05	0.00428946	co_expression	Solyc08g081330.2	GO:0000003,GO:0048856,GO:0009793,GO:0044699,GO:0048608,GO:0061458,GO:0048731,GO:0009790,GO:0010154,GO:0044424,GO:0016787,GO:0007275,GO:0003006,GO:0043229,GO:0043226,GO:0044707,GO:0032501,GO:0009987,GO:0048316,GO:0022414,GO:0005622,GO:0032502,GO:0044446,GO:0044422,GO:0044767,GO:0044763,GO:0009791,GO:0005623,GO:0044464,GO:0008150,GO:0003924,GO:0032991,GO:0043234,GO:0005856,GO:0003824,GO:0016462,GO:…	reproduction,anatomical structure development,embryo development ending in seed dormancy,single-organism process,reproductive structure development,reproductive system development,system development,embryo development,fruit development,intracellular part,hydrolase activity,multicellular organismal development,developmental process involved in reproduction,intracellular organelle,organelle,single-…	--	--
LNC_002209	XLOC_040425	9:11309985-11312281	0.00095	0.0384387	co_location	Solyc09g015860.1	GO:0008152,GO:0008150,GO:0044238,GO:0071704,GO:0034645,GO:0010467,GO:0009059,GO:0043170,GO:0003674,GO:0019843,GO:0097159,GO:1901363,GO:0044249,GO:1901576,GO:0003676,GO:0044237,GO:0030529,GO:0044260,GO:0005840,GO:0009058,GO:0019538,GO:0044267,GO:0005198,GO:0005488,GO:0003735,GO:0005623,GO:0044464,GO:0005575,GO:0009987,GO:0043228,GO:0043232,GO:0006412,GO:0032991,GO:0003723,GO:0043229,GO:0043226,GO:…	metabolic process,biological_process,primary metabolic process,organic substance metabolic process,cellular macromolecule biosynthetic process,gene expression,macromolecule biosynthetic process,macromolecule metabolic process,molecular_function,rRNA binding,organic cyclic compound binding,heterocyclic compound binding,cellular biosynthetic process,organic substance biosynthetic process,nucleic ac…	sly03010	Ribosome
LNC_002209	XLOC_040425	9:11309985-11312281	0.00095	0.0384387	co_location	Solyc09g015850.2	--	--	sly03010	Ribosome
LNC_002209	XLOC_040425	9:11309985-11312281	0.00095	0.0384387	co_expression	Solyc06g010060.1	GO:0005784,GO:0071256,GO:0043231,GO:0043227,GO:0005791,GO:0030867,GO:0044432,GO:0044424,GO:0005622,GO:0005789,GO:0042175,GO:0031090,GO:0044446,GO:0044422,GO:0043229,GO:0043226,GO:0012505,GO:0005783,GO:0005623,GO:0044464,GO:0044444,GO:0005737,GO:0043234,GO:0044699,GO:0032991,GO:0008150,GO:0009987,GO:0005575,GO:0033036,GO:0006886,GO:0070727,GO:0044763,GO:0015031,GO:0045184,GO:0071702,GO:0034613,GO:…	Sec61 translocon complex,translocon complex,intracellular membrane-bounded organelle,membrane-bounded organelle,rough endoplasmic reticulum,rough endoplasmic reticulum membrane,endoplasmic reticulum part,intracellular part,intracellular,endoplasmic reticulum membrane,nuclear outer membrane-endoplasmic reticulum membrane network,organelle membrane,intracellular organelle part,organelle part,intrac…	sly04141,sly03060,sly04145	Protein processing in endoplasmic reticulum,Protein export,Phagosome
LNC_002209	XLOC_040425	9:11309985-11312281	0.00095	0.0384387	co_expression	Solyc01g008360.2	GO:0005488,GO:0097159,GO:1901363,GO:0003676,GO:0003674,GO:0036094,GO:0000166,GO:1901265	binding,organic cyclic compound binding,heterocyclic compound binding,nucleic acid binding,molecular_function,small molecule binding,nucleotide binding,nucleoside phosphate binding	sly03040	Spliceosome
LNC_002209	XLOC_040425	9:11309985-11312281	0.00095	0.0384387	co_expression	Solyc07g063900.2	GO:0043231,GO:0043227,GO:0003676,GO:0044424,GO:0005622,GO:0005739,GO:0043229,GO:0043226,GO:0005623,GO:0044464,GO:0044444,GO:0005737,GO:0005575,GO:0097159,GO:1901363,GO:0005488,GO:0036094,GO:0000166,GO:1901265,GO:0003674	intracellular membrane-bounded organelle,membrane-bounded organelle,nucleic acid binding,intracellular part,intracellular,mitochondrion,intracellular organelle,organelle,cell,cell part,cytoplasmic part,cytoplasm,cellular_component,organic cyclic compound binding,heterocyclic compound binding,binding,small molecule binding,nucleotide binding,nucleoside phosphate binding,molecular_function	--	--
LNC_002209	XLOC_040425	9:11309985-11312281	0.00095	0.0384387	co_expression	Solyc07g053690.2	--	--	sly03030,sly03440,sly03430,sly03420	DNA replication,Homologous recombination,Mismatch repair,Nucleotide excision repair
LNC_002209	XLOC_040425	9:11309985-11312281	0.00095	0.0384387	co_expression	Solyc10g083870.1	GO:0005515,GO:0005488,GO:0003674	protein binding,binding,molecular_function	--	--
LNC_001870	XLOC_034599	7:57883451-57891395	0.00055	0.0263241	co_location	Solyc07g044780.2	GO:0005488,GO:0003674,GO:0008270,GO:0043167,GO:0046914,GO:0046872,GO:0043169	binding,molecular_function,zinc ion binding,ion binding,transition metal ion binding,metal ion binding,cation binding	--	--
LNC_001870	XLOC_034599	7:57883451-57891395	0.00055	0.0263241	co_location	Solyc07g044920.1	GO:0005488,GO:0005515,GO:0003674	binding,protein binding,molecular_function	--	--
LNC_001870	XLOC_034599	7:57883451-57891395	0.00055	0.0263241	co_location	Solyc07g044820.1	GO:0016021,GO:0031224,GO:0044425,GO:0005737,GO:0005575,GO:0016020,GO:0044444,GO:0044723,GO:0005623,GO:0044464,GO:0005975,GO:0008378,GO:0044424,GO:0005622,GO:0009058,GO:0034645,GO:0009059,GO:0044249,GO:1901576,GO:0005794,GO:0043229,GO:0043226,GO:0016758,GO:0043231,GO:0043227,GO:1901135,GO:0006486,GO:0043413,GO:0009101,GO:0009100,GO:0070085,GO:0016757,GO:0008150,GO:1901137,GO:0044238,GO:0044237,GO:…	integral to membrane,intrinsic to membrane,membrane part,cytoplasm,cellular_component,membrane,cytoplasmic part,single-organism carbohydrate metabolic process,cell,cell part,carbohydrate metabolic process,galactosyltransferase activity,intracellular part,intracellular,biosynthetic process,cellular macromolecule biosynthetic process,macromolecule biosynthetic process,cellular biosynthetic process,…	--	--
LNC_001870	XLOC_034599	7:57883451-57891395	0.00055	0.0263241	co_location	Solyc07g044830.2	GO:0050789,GO:0065007,GO:0006301,GO:0050794,GO:0006725,GO:0097159,GO:1901363,GO:0006139,GO:0006807,GO:1901360,GO:0046483,GO:0006281,GO:0005488,GO:0090304,GO:0046906,GO:0006974,GO:0034641,GO:0044699,GO:0006950,GO:0008150,GO:0050896,GO:0020037,GO:0051716,GO:0044238,GO:0044237,GO:0048523,GO:0033554,GO:0044260,GO:0008152,GO:0003674,GO:0071704,GO:0043170,GO:0006259,GO:0009987,GO:0048519,GO:0044763	regulation of biological process,biological regulation,postreplication repair,regulation of cellular process,cellular aromatic compound metabolic process,organic cyclic compound binding,heterocyclic compound binding,nucleobase-containing compound metabolic process,nitrogen compound metabolic process,organic cyclic compound metabolic process,heterocycle metabolic process,DNA repair,binding,nucleic…	--	--
LNC_001870	XLOC_034599	7:57883451-57891395	0.00055	0.0263241	co_location	Solyc07g044800.2	GO:0097159,GO:1901363,GO:0005488,GO:0001883,GO:0032550,GO:0032555,GO:0017076,GO:0032549,GO:0001882,GO:0032553,GO:0032559,GO:0030554,GO:0043168,GO:0000166,GO:1901265,GO:0036094,GO:0043531,GO:0003674,GO:0043167	organic cyclic compound binding,heterocyclic compound binding,binding,purine nucleoside binding,purine ribonucleoside binding,purine ribonucleotide binding,purine nucleotide binding,ribonucleoside binding,nucleoside binding,ribonucleotide binding,adenyl ribonucleotide binding,adenyl nucleotide binding,anion binding,nucleotide binding,nucleoside phosphate binding,small molecule binding,ADP binding…	--	--
LNC_001870	XLOC_034599	7:57883451-57891395	0.00055	0.0263241	co_location	Solyc07g044840.2	GO:0006007,GO:0019320,GO:0046365,GO:0006006,GO:0005737,GO:0005575,GO:0044724,GO:0004619,GO:0019318,GO:0005996,GO:0016866,GO:0016052,GO:0044723,GO:0016868,GO:0005623,GO:0044464,GO:0005975,GO:0044424,GO:0005622,GO:0030145,GO:0016853,GO:0005488,GO:0008150,GO:1901575,GO:0044238,GO:0009056,GO:0008152,GO:0003674,GO:0071704,GO:0043167,GO:0046914,GO:0046872,GO:0043169,GO:0003824	glucose catabolic process,hexose catabolic process,monosaccharide catabolic process,glucose metabolic process,cytoplasm,cellular_component,single-organism carbohydrate catabolic process,phosphoglycerate mutase activity,hexose metabolic process,monosaccharide metabolic process,intramolecular transferase activity,carbohydrate catabolic process,single-organism carbohydrate metabolic process,intramol…	sly01200,sly01230,sly00010,sly00260,sly01110,sly01100	Carbon metabolism,Biosynthesis of amino acids,Glycolysis / Gluconeogenesis,Glycine, serine and threonine metabolism,Biosynthesis of secondary metabolites,Metabolic pathways
LNC_001870	XLOC_034599	7:57883451-57891395	0.00055	0.0263241	co_location	Solyc07g044930.2	GO:0004386,GO:0003676,GO:0017111,GO:0097159,GO:1901363,GO:0016462,GO:0016818,GO:0016817,GO:0035639,GO:0005488,GO:0001883,GO:0032550,GO:0032555,GO:0017076,GO:0032549,GO:0001882,GO:0032553,GO:0005524,GO:0032559,GO:0030554,GO:0043168,GO:0000166,GO:1901265,GO:0036094,GO:0016787,GO:0003674,GO:0043167,GO:0003824	helicase activity,nucleic acid binding,nucleoside-triphosphatase activity,organic cyclic compound binding,heterocyclic compound binding,pyrophosphatase activity,hydrolase activity, acting on acid anhydrides, in phosphorus-containing anhydrides,hydrolase activity, acting on acid anhydrides,purine ribonucleoside triphosphate binding,binding,purine nucleoside binding,purine ribonucleoside binding,pu…	--	--
LNC_000638	XLOC_012092	12:38353321-38354925	0.0014	0.0498795	co_location	Solyc12g044480.1	GO:0008234,GO:0003674,GO:0006508,GO:0019538,GO:0008152,GO:0070011,GO:0008233,GO:0008150,GO:0003824,GO:0016787,GO:0071704,GO:0044238,GO:0043170	cysteine-type peptidase activity,molecular_function,proteolysis,protein metabolic process,metabolic process,peptidase activity, acting on L-amino acid peptides,peptidase activity,biological_process,catalytic activity,hydrolase activity,organic substance metabolic process,primary metabolic process,macromolecule metabolic process	--	--
LNC_000638	XLOC_012092	12:38353321-38354925	0.0014	0.0498795	co_location	Solyc12g044520.1	GO:0005515,GO:0005488,GO:0003674	protein binding,binding,molecular_function	sly00480	Glutathione metabolism
LNC_000638	XLOC_012092	12:38353321-38354925	0.0014	0.0498795	co_location	Solyc12g044540.1	GO:0005488,GO:0003674,GO:0003676,GO:0097159,GO:1901363	binding,molecular_function,nucleic acid binding,organic cyclic compound binding,heterocyclic compound binding	--	--
LNC_002025	XLOC_037173	8:7731911-7735026	5e-05	0.00428946	co_expression	Solyc11g066830.1	GO:0043231,GO:0043227,GO:0005634,GO:0003676,GO:0043229,GO:0043226,GO:0005575,GO:0003674,GO:0044424,GO:0046872,GO:0043169,GO:0005622,GO:0005623,GO:0044464,GO:0043167,GO:0005488,GO:0097159,GO:1901363,GO:0003723,GO:0036094,GO:0000166,GO:1901265	intracellular membrane-bounded organelle,membrane-bounded organelle,nucleus,nucleic acid binding,intracellular organelle,organelle,cellular_component,molecular_function,intracellular part,metal ion binding,cation binding,intracellular,cell,cell part,ion binding,binding,organic cyclic compound binding,heterocyclic compound binding,RNA binding,small molecule binding,nucleotide binding,nucleoside ph…	sly03040	Spliceosome
LNC_002025	XLOC_037173	8:7731911-7735026	5e-05	0.00428946	co_expression	Solyc10g078190.1	GO:0010468,GO:0019222,GO:0050789,GO:0060255,GO:0065007,GO:0006305,GO:0006306,GO:0044728,GO:0006304,GO:0040029,GO:0008152,GO:0006807,GO:0071704,GO:1901360,GO:0044237,GO:0006725,GO:0044238,GO:0008150,GO:0046483,GO:0006139,GO:0010467,GO:0034641,GO:0090304,GO:0043414,GO:0032259,GO:0009987,GO:0044260,GO:0043170,GO:0043412,GO:0006259	regulation of gene expression,regulation of metabolic process,regulation of biological process,regulation of macromolecule metabolic process,biological regulation,DNA alkylation,DNA methylation,DNA methylation or demethylation,DNA modification,regulation of gene expression, epigenetic,metabolic process,nitrogen compound metabolic process,organic substance metabolic process,organic cyclic compound…	--	--
LNC_002025	XLOC_037173	8:7731911-7735026	5e-05	0.00428946	co_expression	Solyc01g057780.2	GO:0044434,GO:0044435,GO:0009570,GO:0009532,GO:0044446,GO:0044422,GO:0009507,GO:0009536,GO:0008150,GO:0043231,GO:0043227,GO:0043229,GO:0043226,GO:0005737,GO:0005575,GO:0003674,GO:0044424,GO:0044699,GO:0046872,GO:0043169,GO:0005622,GO:0005623,GO:0044464,GO:0009658,GO:0043167,GO:0009987,GO:0071840,GO:0044444,GO:0044763,GO:0005488,GO:0016043,GO:0009657,GO:0006996,GO:0046914,GO:0008270	chloroplast part,plastid part,chloroplast stroma,plastid stroma,intracellular organelle part,organelle part,chloroplast,plastid,biological_process,intracellular membrane-bounded organelle,membrane-bounded organelle,intracellular organelle,organelle,cytoplasm,cellular_component,molecular_function,intracellular part,single-organism process,metal ion binding,cation binding,intracellular,cell,cell pa…	--	--
LNC_002025	XLOC_037173	8:7731911-7735026	5e-05	0.00428946	co_expression	Solyc02g087290.2	GO:0044444,GO:0015923,GO:0005737,GO:0043231,GO:0043227,GO:0044237,GO:0006013,GO:0044249,GO:0044238,GO:0009058,GO:0004559,GO:1901576,GO:0044424,GO:0016787,GO:0071704,GO:0005996,GO:0046872,GO:0043229,GO:0043226,GO:0043169,GO:0008152,GO:0009987,GO:0019318,GO:0030246,GO:0005622,GO:0006487,GO:0005768,GO:0005975,GO:0005623,GO:0044464,GO:0070085,GO:0046914,GO:0008150,GO:0044260,GO:0003824,GO:0005802,GO:…	cytoplasmic part,mannosidase activity,cytoplasm,intracellular membrane-bounded organelle,membrane-bounded organelle,cellular metabolic process,mannose metabolic process,cellular biosynthetic process,primary metabolic process,biosynthetic process,alpha-mannosidase activity,organic substance biosynthetic process,intracellular part,hydrolase activity,organic substance metabolic process,monosaccharid…	sly00510,sly01100	N-Glycan biosynthesis,Metabolic pathways
LNC_002025	XLOC_037173	8:7731911-7735026	5e-05	0.00428946	co_expression	Solyc08g007530.2	GO:0003676,GO:0097159,GO:1901363,GO:0005488,GO:0003677,GO:0003674	nucleic acid binding,organic cyclic compound binding,heterocyclic compound binding,binding,DNA binding,molecular_function	--	--
LNC_001510	XLOC_027897	5:30205477-30208471	5e-05	0.00428946	co_location	Solyc05g024010.2	GO:0005623,GO:0044464,GO:0005575,GO:0005622,GO:0043169,GO:0003674,GO:0046914,GO:0046872,GO:0005515,GO:0043167,GO:0008270,GO:0005488	cell,cell part,cellular_component,intracellular,cation binding,molecular_function,transition metal ion binding,metal ion binding,protein binding,ion binding,zinc ion binding,binding	--	--
LNC_001510	XLOC_027897	5:30205477-30208471	5e-05	0.00428946	co_expression	Solyc08g005970.2	GO:0009933,GO:0048532,GO:0006406,GO:0006405,GO:0051028,GO:0042221,GO:0051168,GO:0006403,GO:0050657,GO:0050658,GO:0051236,GO:0010219,GO:0010220,GO:0009845,GO:0090351,GO:0044424,GO:0010033,GO:0018195,GO:0018216,GO:0035246,GO:0007165,GO:0010162,GO:0022611,GO:0010074,GO:0005622,GO:0050896,GO:0044700,GO:0023052,GO:0010073,GO:0019827,GO:0045596,GO:0048864,GO:0015931,GO:0048863,GO:0010431,GO:0005623,GO:…	meristem structural organization,anatomical structure arrangement,mRNA export from nucleus,RNA export from nucleus,mRNA transport,response to chemical stimulus,nuclear export,RNA localization,nucleic acid transport,RNA transport,establishment of RNA localization,regulation of vernalization response,positive regulation of vernalization response,seed germination,seedling development,intracellular p…	sly03013	RNA transport
LNC_001510	XLOC_027897	5:30205477-30208471	5e-05	0.00428946	co_expression	Solyc05g015500.2	GO:0046872,GO:0043169,GO:0043167,GO:0046914,GO:0005488,GO:0003674,GO:0008270	metal ion binding,cation binding,ion binding,transition metal ion binding,binding,molecular_function,zinc ion binding	--	--
LNC_000887	XLOC_016662	2:29207131-29208262	0.00105	0.0410637	co_expression	Solyc10g050730.1	GO:0003674,GO:0009055	molecular_function,electron carrier activity	--	--
LNC_000887	XLOC_016662	2:29207131-29208262	0.00105	0.0410637	co_expression	Solyc07g056230.2	GO:0016021,GO:0031224,GO:0044425,GO:0016020,GO:0005575	integral to membrane,intrinsic to membrane,membrane part,membrane,cellular_component	--	--
LNC_000887	XLOC_016662	2:29207131-29208262	0.00105	0.0410637	co_expression	Solyc12g096260.1	GO:0003674,GO:0005515,GO:0005488	molecular_function,protein binding,binding	--	--
LNC_000887	XLOC_016662	2:29207131-29208262	0.00105	0.0410637	co_expression	Solyc04g012050.2	GO:0019222,GO:0065007,GO:0050789,GO:0080090,GO:0001071,GO:0003700,GO:0060255,GO:0031323,GO:0003674,GO:0050794,GO:0009889,GO:0010468,GO:1901362,GO:0051171,GO:0006355,GO:2001141,GO:0008152,GO:0051252,GO:0019219,GO:0031326,GO:0019438,GO:0010556,GO:2000112,GO:0018130,GO:0008150,GO:0006351,GO:0032774,GO:0005488,GO:1901576,GO:0044271,GO:0009058,GO:0071704,GO:0044238,GO:0034654,GO:0044249,GO:0003677,GO:…	regulation of metabolic process,biological regulation,regulation of biological process,regulation of primary metabolic process,nucleic acid binding transcription factor activity,sequence-specific DNA binding transcription factor activity,regulation of macromolecule metabolic process,regulation of cellular metabolic process,molecular_function,regulation of cellular process,regulation of biosynthet…	--	--
LNC_000887	XLOC_016662	2:29207131-29208262	0.00105	0.0410637	co_expression	Solyc02g077240.2	GO:0019842,GO:0030976,GO:1901681,GO:0046872,GO:0043169,GO:0000287,GO:0016831,GO:0016830,GO:0043167,GO:0048037,GO:0016829,GO:0005488,GO:0050662,GO:0003674,GO:0097159,GO:1901363,GO:0043168,GO:0003824,GO:0036094	vitamin binding,thiamine pyrophosphate binding,sulfur compound binding,metal ion binding,cation binding,magnesium ion binding,carboxy-lyase activity,carbon-carbon lyase activity,ion binding,cofactor binding,lyase activity,binding,coenzyme binding,molecular_function,organic cyclic compound binding,heterocyclic compound binding,anion binding,catalytic activity,small molecule binding	sly00010,sly01110,sly01100	Glycolysis / Gluconeogenesis,Biosynthesis of secondary metabolites,Metabolic pathways
LNC_000887	XLOC_016662	2:29207131-29208262	0.00105	0.0410637	co_expression	Solyc08g013810.1	GO:0003674,GO:0005515,GO:0005488	molecular_function,protein binding,binding	--	--
LNC_001817	XLOC_033910	7:4969119-4970000	5e-05	0.00428946	co_location	Solyc07g014610.2	GO:0003824,GO:0008150,GO:0003674,GO:0008152	catalytic activity,biological_process,molecular_function,metabolic process	sly00563,sly01100	Glycosylphosphatidylinositol(GPI)-anchor biosynthesis,Metabolic pathways
LNC_001817	XLOC_033910	7:4969119-4970000	5e-05	0.00428946	co_location	Solyc07g014640.2	GO:0004335,GO:0046835,GO:0006012,GO:0019200,GO:0005623,GO:0044464,GO:0005737,GO:0005575,GO:0005622,GO:0044262,GO:0003824,GO:0008150,GO:0044424,GO:0003674,GO:0044723,GO:0016740,GO:0008152,GO:0019318,GO:0005975,GO:0005996,GO:0043167,GO:0016772,GO:0016310,GO:0016773,GO:0016301,GO:0009987,GO:0005488,GO:0097159,GO:1901363,GO:0043168,GO:0044237,GO:0006796,GO:0006793,GO:0000166,GO:1901265,GO:0036094,GO:…	galactokinase activity,carbohydrate phosphorylation,galactose metabolic process,carbohydrate kinase activity,cell,cell part,cytoplasm,cellular_component,intracellular,cellular carbohydrate metabolic process,catalytic activity,biological_process,intracellular part,molecular_function,single-organism carbohydrate metabolic process,transferase activity,metabolic process,hexose metabolic process,carbo…	sly00520	Amino sugar and nucleotide sugar metabolism
LNC_001817	XLOC_033910	7:4969119-4970000	5e-05	0.00428946	co_location	Solyc07g014590.2	GO:0010368,GO:0043033,GO:0019156,GO:0055114,GO:0010021,GO:2000896,GO:0004133,GO:0043085,GO:0044093,GO:0005977,GO:0006112,GO:0044434,GO:0044435,GO:0050790,GO:0044710,GO:0065009,GO:0005623,GO:0044464,GO:0005737,GO:0005575,GO:0004553,GO:0005622,GO:0016798,GO:0044262,GO:0003824,GO:0009507,GO:0006091,GO:0044444,GO:0009536,GO:0043229,GO:0043226,GO:0006073,GO:0044042,GO:0000023,GO:0015980,GO:0043231,GO:…	chloroplast isoamylase complex,isoamylase complex,isoamylase activity,oxidation-reduction process,amylopectin biosynthetic process,amylopectin metabolic process,glycogen debranching enzyme activity,positive regulation of catalytic activity,positive regulation of molecular function,glycogen metabolic process,energy reserve metabolic process,chloroplast part,plastid part,regulation of catalytic act…	--	--
LNC_001817	XLOC_033910	7:4969119-4970000	5e-05	0.00428946	co_location	Solyc07g014650.2	GO:0007021,GO:0072668,GO:0009558,GO:0007349,GO:0009960,GO:0048646,GO:0005623,GO:0044464,GO:0009790,GO:0005575,GO:0005622,GO:0044767,GO:0043623,GO:0009561,GO:0050896,GO:0008150,GO:0044699,GO:0006461,GO:0070271,GO:0009653,GO:0007264,GO:0009553,GO:0034622,GO:0071822,GO:0071840,GO:0048856,GO:0065003,GO:0003674,GO:0016043,GO:0009793,GO:0032502,GO:0043933,GO:0048229,GO:0035556,GO:0044085,GO:0044763,GO:…	tubulin complex assembly,tubulin complex biogenesis,embryo sac cellularization,cellularization,endosperm development,anatomical structure formation involved in morphogenesis,cell,cell part,embryo development,cellular_component,intracellular,single-organism developmental process,cellular protein complex assembly,megagametogenesis,response to stimulus,biological_process,single-organism process,prot…	--	--
LNC_002084	XLOC_038185	8:63365396-63367985	5e-05	0.00428946	co_location	Solyc08g079990.1	GO:0004252,GO:0008236,GO:0017171,GO:0004175,GO:0006508,GO:0070011,GO:0008233,GO:0043170,GO:0008150,GO:0071704,GO:0003824,GO:0044238,GO:0008152,GO:0019538,GO:0016787,GO:0003674	serine-type endopeptidase activity,serine-type peptidase activity,serine hydrolase activity,endopeptidase activity,proteolysis,peptidase activity, acting on L-amino acid peptides,peptidase activity,macromolecule metabolic process,biological_process,organic substance metabolic process,catalytic activity,primary metabolic process,metabolic process,protein metabolic process,hydrolase activity,molecu…	--	--
LNC_002084	XLOC_038185	8:63365396-63367985	5e-05	0.00428946	co_location	Solyc08g079930.1	GO:0004252,GO:0008236,GO:0017171,GO:0004175,GO:0006508,GO:0070011,GO:0008233,GO:0043170,GO:0008150,GO:0071704,GO:0003824,GO:0044238,GO:0008152,GO:0019538,GO:0016787,GO:0003674	serine-type endopeptidase activity,serine-type peptidase activity,serine hydrolase activity,endopeptidase activity,proteolysis,peptidase activity, acting on L-amino acid peptides,peptidase activity,macromolecule metabolic process,biological_process,organic substance metabolic process,catalytic activity,primary metabolic process,metabolic process,protein metabolic process,hydrolase activity,molecu…	--	--
LNC_002084	XLOC_038185	8:63365396-63367985	5e-05	0.00428946	co_location	Solyc08g079870.1	GO:0003824,GO:0008152,GO:0008150,GO:0016787,GO:0004175,GO:0003674,GO:0004252,GO:0071704,GO:0008236,GO:0017171,GO:0044238,GO:0070011,GO:0008233,GO:0006508,GO:0043170,GO:0019538	catalytic activity,metabolic process,biological_process,hydrolase activity,endopeptidase activity,molecular_function,serine-type endopeptidase activity,organic substance metabolic process,serine-type peptidase activity,serine hydrolase activity,primary metabolic process,peptidase activity, acting on L-amino acid peptides,peptidase activity,proteolysis,macromolecule metabolic process,protein metab…	--	--
LNC_002084	XLOC_038185	8:63365396-63367985	5e-05	0.00428946	co_location	Solyc08g080100.2	GO:0050789,GO:0043170,GO:0065007,GO:0008150,GO:0050794,GO:0019222,GO:0019219,GO:0071704,GO:0044238,GO:0051171,GO:0006355,GO:2001141,GO:0051252,GO:0010556,GO:2000112,GO:0008152,GO:0005634,GO:0031326,GO:0009889,GO:0010468,GO:0060255,GO:0080090,GO:0031323,GO:0006139,GO:0090304,GO:0006351,GO:0032774,GO:0046983,GO:0046483,GO:0016070,GO:0018130,GO:1901360,GO:0044260,GO:0005623,GO:0044464,GO:0006725,GO:…	regulation of biological process,macromolecule metabolic process,biological regulation,biological_process,regulation of cellular process,regulation of metabolic process,regulation of nucleobase-containing compound metabolic process,organic substance metabolic process,primary metabolic process,regulation of nitrogen compound metabolic process,regulation of transcription, DNA-dependent,regulation o…	--	--
LNC_001107	XLOC_020819	3:21563483-21571331	0.0003	0.0170986	co_expression	Solyc12g009930.1	GO:0003674,GO:0008150,GO:0008152,GO:0003824,GO:0016758,GO:0016740,GO:0016757	molecular_function,biological_process,metabolic process,catalytic activity,transferase activity, transferring hexosyl groups,transferase activity,transferase activity, transferring glycosyl groups	sly00908	Zeatin biosynthesis
LNC_001107	XLOC_020819	3:21563483-21571331	0.0003	0.0170986	co_expression	Solyc01g086920.2	GO:0005488,GO:0003674,GO:0005515	binding,molecular_function,protein binding	--	--
LNC_001107	XLOC_020819	3:21563483-21571331	0.0003	0.0170986	co_expression	Solyc04g063210.2	GO:0008171,GO:0003674,GO:0008168,GO:0016741,GO:0003824,GO:0016740	O-methyltransferase activity,molecular_function,methyltransferase activity,transferase activity, transferring one-carbon groups,catalytic activity,transferase activity	sly01110,sly00360,sly00945,sly00941,sly00940,sly01100	Biosynthesis of secondary metabolites,Phenylalanine metabolism,Stilbenoid, diarylheptanoid and gingerol biosynthesis,Flavonoid biosynthesis,Phenylpropanoid biosynthesis,Metabolic pathways
LNC_001107	XLOC_020819	3:21563483-21571331	0.0003	0.0170986	co_expression	Solyc01g105880.2	GO:0046872,GO:0043169,GO:0000287,GO:0043167,GO:0016829,GO:0005488,GO:0010333,GO:0016838,GO:0003674,GO:0016835,GO:0008150,GO:0008152,GO:0003824	metal ion binding,cation binding,magnesium ion binding,ion binding,lyase activity,binding,terpene synthase activity,carbon-oxygen lyase activity, acting on phosphates,molecular_function,carbon-oxygen lyase activity,biological_process,metabolic process,catalytic activity	--	--
LNC_001107	XLOC_020819	3:21563483-21571331	0.0003	0.0170986	co_expression	Solyc11g028250.1	GO:0046872,GO:0043169,GO:0043167,GO:0046914,GO:0003676,GO:0005488,GO:0003674,GO:0008270,GO:0097159,GO:1901363	metal ion binding,cation binding,ion binding,transition metal ion binding,nucleic acid binding,binding,molecular_function,zinc ion binding,organic cyclic compound binding,heterocyclic compound binding	--	--
LNC_000163	XLOC_003612	1:70737429-70739549	0.00025	0.0149406	co_location	Solyc01g060420.2	GO:0043167,GO:0097159,GO:1901363,GO:0005488,GO:0003676,GO:0003674,GO:0043169,GO:0046872	ion binding,organic cyclic compound binding,heterocyclic compound binding,binding,nucleic acid binding,molecular_function,cation binding,metal ion binding	--	--
LNC_000163	XLOC_003612	1:70737429-70739549	0.00025	0.0149406	co_location	Solyc01g060380.1	--	--	sly04120	Ubiquitin mediated proteolysis
LNC_000163	XLOC_003612	1:70737429-70739549	0.00025	0.0149406	co_location	Solyc01g060400.1	--	--	sly03060,sly04141	Protein export,Protein processing in endoplasmic reticulum
LNC_000163	XLOC_003612	1:70737429-70739549	0.00025	0.0149406	co_location	Solyc01g060390.1	--	--	sly04120	Ubiquitin mediated proteolysis
LNC_000425	XLOC_008464	11:681237-683973	0.00015	0.010236	co_location	Solyc11g005970.1	GO:0003674,GO:0005488,GO:0043167,GO:0005515,GO:0046914,GO:0008270,GO:0043169,GO:0046872	molecular_function,binding,ion binding,protein binding,transition metal ion binding,zinc ion binding,cation binding,metal ion binding	--	--
LNC_000425	XLOC_008464	11:681237-683973	0.00015	0.010236	co_location	Solyc11g005940.1	GO:0003674,GO:0005488,GO:0005515	molecular_function,binding,protein binding	--	--
LNC_000425	XLOC_008464	11:681237-683973	0.00015	0.010236	co_location	Solyc11g005740.1	GO:0003674,GO:0005488,GO:0043167,GO:0043169,GO:0046872	molecular_function,binding,ion binding,cation binding,metal ion binding	--	--
LNC_000425	XLOC_008464	11:681237-683973	0.00015	0.010236	co_location	Solyc11g005820.1	GO:0050789,GO:0065007,GO:0008150,GO:0019222,GO:0003824,GO:0008152,GO:0052689,GO:0050790,GO:0016787,GO:0065009,GO:0004857,GO:0030599,GO:0043086,GO:0044092,GO:0030234,GO:0003674,GO:0016788	regulation of biological process,biological regulation,biological_process,regulation of metabolic process,catalytic activity,metabolic process,carboxylic ester hydrolase activity,regulation of catalytic activity,hydrolase activity,regulation of molecular function,enzyme inhibitor activity,pectinesterase activity,negative regulation of catalytic activity,negative regulation of molecular function,e…	--	--
LNC_000425	XLOC_008464	11:681237-683973	0.00015	0.010236	co_location	Solyc11g005830.1	GO:0030170,GO:0048037,GO:0003824,GO:0043168,GO:0003674,GO:0005488,GO:0043167	pyridoxal phosphate binding,cofactor binding,catalytic activity,anion binding,molecular_function,binding,ion binding	--	--
LNC_000810	XLOC_015180	2:39146180-39148982	5e-05	0.00428946	co_location	Solyc02g069310.2	GO:0005515,GO:0005488,GO:0003674	protein binding,binding,molecular_function	sly04075	Plant hormone signal transduction
LNC_000810	XLOC_015180	2:39146180-39148982	5e-05	0.00428946	co_location	Solyc02g069080.2	GO:0010050,GO:0009799,GO:0009855,GO:0009933,GO:0048532,GO:0016458,GO:0010014,GO:0007275,GO:0009616,GO:0052018,GO:0052249,GO:0048856,GO:0044003,GO:0051817,GO:0002252,GO:0035821,GO:0007389,GO:0009791,GO:0044700,GO:0051701,GO:0023052,GO:0009653,GO:0032502,GO:0050789,GO:0048513,GO:0044707,GO:0044403,GO:0065007,GO:0032501,GO:0048731,GO:0044419,GO:0051607,GO:0010629,GO:0044699,GO:0009615,GO:0009888,GO:…	vegetative phase change,specification of symmetry,determination of bilateral symmetry,meristem structural organization,anatomical structure arrangement,gene silencing,meristem initiation,multicellular organismal development,virus induced gene silencing,modulation by symbiont of RNA levels in host,modulation of RNA levels in other organism involved in symbiotic interaction,anatomical structure dev…	--	--
LNC_000810	XLOC_015180	2:39146180-39148982	5e-05	0.00428946	co_location	Solyc02g069170.1	GO:0005515,GO:0046983,GO:0005488,GO:0046982,GO:0003674	protein binding,protein dimerization activity,binding,protein heterodimerization activity,molecular_function	sly03022	Basal transcription factors
LNC_000810	XLOC_015180	2:39146180-39148982	5e-05	0.00428946	co_location	Solyc02g069280.2	GO:0005515,GO:0016458,GO:0050789,GO:0065007,GO:0005488,GO:0010629,GO:0044699,GO:0031047,GO:0044763,GO:0019222,GO:0048519,GO:0010605,GO:0009892,GO:0060255,GO:0010468,GO:0003676,GO:0097159,GO:1901363,GO:0008152,GO:0010467,GO:0009987,GO:0008150,GO:0003674,GO:0043170,GO:0071704	protein binding,gene silencing,regulation of biological process,biological regulation,binding,negative regulation of gene expression,single-organism process,gene silencing by RNA,single-organism cellular process,regulation of metabolic process,negative regulation of biological process,negative regulation of macromolecule metabolic process,negative regulation of metabolic process,regulation of mac…	--	--
LNC_000810	XLOC_015180	2:39146180-39148982	5e-05	0.00428946	co_location	Solyc02g069320.1	GO:0050789,GO:0065007,GO:0005488,GO:0019222,GO:0003677,GO:0050794,GO:0090304,GO:0060255,GO:0010468,GO:0003676,GO:0006139,GO:0031323,GO:0005575,GO:0003690,GO:0019219,GO:0016070,GO:0031326,GO:0051171,GO:0034641,GO:0097159,GO:1901363,GO:0009889,GO:0010556,GO:2000112,GO:0006355,GO:2001141,GO:0051252,GO:0046483,GO:0006351,GO:0032774,GO:0008152,GO:0010467,GO:0080090,GO:0006725,GO:0043566,GO:0009987,GO:…	regulation of biological process,biological regulation,binding,regulation of metabolic process,DNA binding,regulation of cellular process,nucleic acid metabolic process,regulation of macromolecule metabolic process,regulation of gene expression,nucleic acid binding,nucleobase-containing compound metabolic process,regulation of cellular metabolic process,cellular_component,double-stranded DNA bind…	--	--

## Sheet: fig. 6b
Table S7b. Data of lncRNA-mRNA network
transcript_id	gene_id	pvalue	qvalue	Target_prediction_method	Target_gene_id	Target_GO_id	Target_GO_description	Target_KO_id	Target_KO_description
LNC_000887	XLOC_016662	0.00105	0.0410637	co_expression	Solyc07g026650.3	GO:0044710,GO:0009815,GO:0005488,GO:0016491,GO:0046872,GO:0043169,GO:0055114,GO:0043167,GO:0016641,GO:0003824,GO:0008152,GO:0016638,GO:0008150,GO:0051213,GO:0009888,GO:0071704,GO:0003674,GO:0016706,GO:0044237,GO:0048856,GO:0071554,GO:0032502,GO:0010089,GO:0016705,GO:0044036,GO:0010087,GO:0044260,GO:0009987,GO:0044699,GO:0043170,GO:0044763,GO:0071840	single-organism metabolic process,1-aminocyclopropane-1-carboxylate oxidase activity,binding,oxidoreductase activity,metal ion binding,cation binding,oxidation-reduction process,ion binding,oxidoreductase activity, acting on the CH-NH2 group of donors, oxygen as acceptor,catalytic activity,metabolic process,oxidoreductase activity, acting on the CH-NH2 group of donors,biological_process,dioxygena…	sly01110,sly00270,sly01100	Biosynthesis of secondary metabolites,Cysteine and methionine metabolism,Metabolic pathways
LNC_000887	XLOC_016662	0.00105	0.0410637	co_expression	Solyc08g081000.3	GO:0051213,GO:0016706,GO:0016705,GO:0016491,GO:0055114,GO:0044710,GO:0046872,GO:0043169,GO:0003824,GO:0044262,GO:0005975,GO:0044036,GO:0043167,GO:0005976,GO:0010410,GO:0016051,GO:0010383,GO:0034637,GO:0046914,GO:0009791,GO:0022414,GO:0048608,GO:0061458,GO:0044264,GO:0044707,GO:0033692,GO:0000003,GO:0001071,GO:0003700,GO:0044723,GO:0048731,GO:0032501,GO:0007275,GO:0003674,GO:0005515,GO:0003006,GO:…	dioxygenase activity,oxidoreductase activity, acting on paired donors, with incorporation or reduction of molecular oxygen, 2-oxoglutarate as one donor, and incorporation of one atom each of oxygen into both donors,oxidoreductase activity, acting on paired donors, with incorporation or reduction of molecular oxygen,oxidoreductase activity,oxidation-reduction process,single-organism metabolic proc…	--	--
LNC_000887	XLOC_016662	0.00105	0.0410637	co_expression	Solyc03g031880.3	GO:0016491,GO:0055114,GO:0003824,GO:0044710,GO:0008150,GO:0003674,GO:0008152	oxidoreductase activity,oxidation-reduction process,catalytic activity,single-organism metabolic process,biological_process,molecular_function,metabolic process	sly00330,sly00410	Arginine and proline metabolism,beta-Alanine metabolism
LNC_000887	XLOC_016662	0.00105	0.0410637	co_expression	Solyc03g083440.3	GO:0003824,GO:0048037,GO:0055114,GO:0044710,GO:0016491,GO:0008152,GO:0008150,GO:0043648,GO:0043650,GO:0016040,GO:0045181,GO:0019752,GO:0043167,GO:0043436,GO:0006082,GO:0006536,GO:0010181,GO:0046872,GO:0043169,GO:0009064,GO:0005506,GO:0006537,GO:0015930,GO:0050662,GO:0016638,GO:0044281,GO:0003674,GO:0016639,GO:0050660,GO:0043168,GO:0071704,GO:0006520,GO:0009084,GO:0044238,GO:0016053,GO:0046394,GO:…	catalytic activity,cofactor binding,oxidation-reduction process,single-organism metabolic process,oxidoreductase activity,metabolic process,biological_process,dicarboxylic acid metabolic process,dicarboxylic acid biosynthetic process,glutamate synthase (NADH) activity,glutamate synthase activity, NAD(P)H as acceptor,carboxylic acid metabolic process,ion binding,oxoacid metabolic process,organic a…	sly01100,sly00250,sly01110,sly00910,sly01230	Metabolic pathways,Alanine, aspartate and glutamate metabolism,Biosynthesis of secondary metabolites,Nitrogen metabolism,Biosynthesis of amino acids
LNC_000887	XLOC_016662	0.00105	0.0410637	co_expression	Solyc10g076680.2	GO:0051213,GO:0016706,GO:0016705,GO:0016491,GO:0055114,GO:0044710,GO:0003824,GO:0003674,GO:0008152,GO:0008150	dioxygenase activity,oxidoreductase activity, acting on paired donors, with incorporation or reduction of molecular oxygen, 2-oxoglutarate as one donor, and incorporation of one atom each of oxygen into both donors,oxidoreductase activity, acting on paired donors, with incorporation or reduction of molecular oxygen,oxidoreductase activity,oxidation-reduction process,single-organism metabolic proc…	--	--
LNC_000887	XLOC_016662	0.00105	0.0410637	co_expression	Solyc01g017090.3	GO:0016491,GO:0055114,GO:0044710,GO:0016651,GO:0003824,GO:0003954,GO:0050136,GO:0016310,GO:0006091,GO:0045333,GO:0016655,GO:0015980,GO:0003674,GO:0042773,GO:0008152,GO:0006119,GO:0022904,GO:0008137,GO:0008150,GO:0006796,GO:0006793,GO:0044237,GO:0022900,GO:0009987	oxidoreductase activity,oxidation-reduction process,single-organism metabolic process,oxidoreductase activity, acting on NAD(P)H,catalytic activity,NADH dehydrogenase activity,NADH dehydrogenase (quinone) activity,phosphorylation,generation of precursor metabolites and energy,cellular respiration,oxidoreductase activity, acting on NAD(P)H, quinone or similar compound as acceptor,energy derivation…	sly01100,sly00190	Metabolic pathways,Oxidative phosphorylation
LNC_000887	XLOC_016662	0.00105	0.0410637	co_expression	Solyc05g005470.3	GO:0016667,GO:0016491,GO:0047134,GO:0016668,GO:0016651,GO:0003674,GO:0003824	oxidoreductase activity, acting on a sulfur group of donors,oxidoreductase activity,protein-disulfide reductase activity,oxidoreductase activity, acting on a sulfur group of donors, NAD(P) as acceptor,oxidoreductase activity, acting on NAD(P)H,molecular_function,catalytic activity	--	--
LNC_000887	XLOC_016662	0.00105	0.0410637	co_expression	Solyc11g008680.2	GO:0044710,GO:0016491,GO:0044281,GO:0044711,GO:0055114,GO:0044283,GO:0043436,GO:0006082,GO:0003824,GO:0019752,GO:0016053,GO:0046394,GO:0008152,GO:1901576,GO:0009058,GO:0008150,GO:0044249,GO:0071704,GO:0045300,GO:0044238,GO:0003674,GO:0044237,GO:0006629,GO:0072330,GO:0016717,GO:0016705,GO:0043231,GO:0043227,GO:0009987,GO:0032787,GO:0043229,GO:0043226,GO:0006631,GO:0006633,GO:0005575,GO:0044255,GO:…	single-organism metabolic process,oxidoreductase activity,small molecule metabolic process,single-organism biosynthetic process,oxidation-reduction process,small molecule biosynthetic process,oxoacid metabolic process,organic acid metabolic process,catalytic activity,carboxylic acid metabolic process,organic acid biosynthetic process,carboxylic acid biosynthetic process,metabolic process,organic …	sly01040,sly00061,sly01212	Biosynthesis of unsaturated fatty acids,Fatty acid biosynthesis,Fatty acid metabolism
LNC_000887	XLOC_016662	0.00105	0.0410637	co_expression	Solyc11g021090.2	--	--	sly01100,sly00190	Metabolic pathways,Oxidative phosphorylation
LNC_001817	XLOC_033910	5e-05	0.00428946	co_expression	Solyc06g060070.3	GO:0051213,GO:0016706,GO:0016705,GO:0016491,GO:0044711,GO:0006066,GO:0055114,GO:0046165,GO:1901615,GO:0044710,GO:1901617,GO:0046872,GO:0043169,GO:0044283,GO:0003824,GO:0015698,GO:0010106,GO:0006694,GO:0008202,GO:0006950,GO:0007154,GO:0043167,GO:0006826,GO:0010167,GO:0042446,GO:0016129,GO:0016132,GO:0016128,GO:0016131,GO:0015706,GO:0010817,GO:0065007,GO:0033554,GO:0051716,GO:0006820,GO:0042445,GO:…	dioxygenase activity,oxidoreductase activity, acting on paired donors, with incorporation or reduction of molecular oxygen, 2-oxoglutarate as one donor, and incorporation of one atom each of oxygen into both donors,oxidoreductase activity, acting on paired donors, with incorporation or reduction of molecular oxygen,oxidoreductase activity,single-organism biosynthetic process,alcohol metabolic pro…	sly00270,sly01110,sly01100	Cysteine and methionine metabolism,Biosynthesis of secondary metabolites,Metabolic pathways
LNC_001817	XLOC_033910	5e-05	0.00428946	co_location	Solyc07g014670.3	GO:0055114,GO:0020037,GO:0044710,GO:0046906,GO:0016491,GO:0005506,GO:0003824,GO:0004497,GO:0008150,GO:0043169,GO:0003674,GO:0046914,GO:0046872,GO:0016705,GO:0008152,GO:0043167,GO:0005488,GO:0097159,GO:1901363	oxidation-reduction process,heme binding,single-organism metabolic process,tetrapyrrole binding,oxidoreductase activity,iron ion binding,catalytic activity,monooxygenase activity,biological_process,cation binding,molecular_function,transition metal ion binding,metal ion binding,oxidoreductase activity, acting on paired donors, with incorporation or reduction of molecular oxygen,metabolic process,…	--	--
LNC_001817	XLOC_033910	5e-05	0.00428946	co_expression	Solyc05g055590.2	GO:0016491,GO:0055114,GO:0003676,GO:0005488,GO:0044710,GO:0003674,GO:0003677,GO:0008150,GO:0097159,GO:1901363,GO:0008152,GO:0003824,GO:0005515	oxidoreductase activity,oxidation-reduction process,nucleic acid binding,binding,single-organism metabolic process,molecular_function,DNA binding,biological_process,organic cyclic compound binding,heterocyclic compound binding,metabolic process,catalytic activity,protein binding	--	--
LNC_001817	XLOC_033910	5e-05	0.00428946	co_expression	Solyc01g108630.3	GO:0016491,GO:0055114,GO:0044710,GO:0003824,GO:0051536,GO:0051540,GO:0020037,GO:0046906,GO:0003674,GO:0008152,GO:0008150,GO:0005488,GO:0097159,GO:1901363	oxidoreductase activity,oxidation-reduction process,single-organism metabolic process,catalytic activity,iron-sulfur cluster binding,metal cluster binding,heme binding,tetrapyrrole binding,molecular_function,metabolic process,biological_process,binding,organic cyclic compound binding,heterocyclic compound binding	sly00910	Nitrogen metabolism
LNC_001817	XLOC_033910	5e-05	0.00428946	co_expression	Solyc03g006690.2	GO:0016491,GO:0055114,GO:0044710,GO:0003824,GO:0043167,GO:0003674,GO:0050662,GO:0008152,GO:0043168,GO:0048037,GO:0008150,GO:0005488,GO:0050660,GO:0036094,GO:0097159,GO:1901363,GO:0000166,GO:1901265	oxidoreductase activity,oxidation-reduction process,single-organism metabolic process,catalytic activity,ion binding,molecular_function,coenzyme binding,metabolic process,anion binding,cofactor binding,biological_process,binding,flavin adenine dinucleotide binding,small molecule binding,organic cyclic compound binding,heterocyclic compound binding,nucleotide binding,nucleoside phosphate binding	--	--
LNC_001817	XLOC_033910	5e-05	0.00428946	co_expression	Solyc02g068710.3	GO:0032542,GO:0016667,GO:0016491,GO:0016209,GO:0043167,GO:0055114,GO:0005488,GO:0044710,GO:0003674,GO:0008150,GO:0097159,GO:1901363,GO:0008152,GO:0043168,GO:0003824,GO:0036094,GO:0035639,GO:0032553,GO:0005524,GO:0001883,GO:0032550,GO:0032555,GO:0017076,GO:0032549,GO:0001882,GO:0032559,GO:0030554,GO:0000166,GO:1901265	sulfiredoxin activity,oxidoreductase activity, acting on a sulfur group of donors,oxidoreductase activity,antioxidant activity,ion binding,oxidation-reduction process,binding,single-organism metabolic process,molecular_function,biological_process,organic cyclic compound binding,heterocyclic compound binding,metabolic process,anion binding,catalytic activity,small molecule binding,purine ribonucle…	--	--
LNC_000563	XLOC_010878	5e-05	0.00428946	co_location	Solyc11g056410.2	GO:0016020,GO:0004129,GO:0016675,GO:0016676,GO:0015077,GO:0015002,GO:0015078,GO:0022891,GO:0005575,GO:0022892,GO:0015075,GO:0022890,GO:0008324,GO:0016491,GO:0005488,GO:0022857,GO:0003674,GO:0005507,GO:0005215,GO:0003824,GO:0043167,GO:0046914,GO:0043169,GO:0046872	membrane,cytochrome-c oxidase activity,oxidoreductase activity, acting on a heme group of donors,oxidoreductase activity, acting on a heme group of donors, oxygen as acceptor,monovalent inorganic cation transmembrane transporter activity,heme-copper terminal oxidase activity,hydrogen ion transmembrane transporter activity,substrate-specific transmembrane transporter activity,cellular_component,su…	sly00190,sly01100	Oxidative phosphorylation,Metabolic pathways
LNC_000563	XLOC_010878	5e-05	0.00428946	co_location	Solyc11g056390.2	--	--	sly00190,sly01100	Oxidative phosphorylation,Metabolic pathways
LNC_000563	XLOC_010878	5e-05	0.00428946	co_location	Solyc11g056370.2	GO:0016020,GO:0044425,GO:0055114,GO:0005575,GO:0005739,GO:0016491,GO:0044710,GO:0008137,GO:0003954,GO:0050136,GO:0003674,GO:0005737,GO:0016655,GO:0008152,GO:0005623,GO:0044464,GO:0044444,GO:0070469,GO:0008150,GO:0031090,GO:0044429,GO:0031966,GO:0031967,GO:0031975,GO:0005740,GO:0044424,GO:0005622,GO:0003824,GO:0016651,GO:0043229,GO:0043226,GO:0044446,GO:0044422,GO:0043231,GO:0043227	membrane,membrane part,oxidation-reduction process,cellular_component,mitochondrion,oxidoreductase activity,single-organism metabolic process,NADH dehydrogenase (ubiquinone) activity,NADH dehydrogenase activity,NADH dehydrogenase (quinone) activity,molecular_function,cytoplasm,oxidoreductase activity, acting on NAD(P)H, quinone or similar compound as acceptor,metabolic process,cell,cell part,cyto…	sly00190,sly01100	Oxidative phosphorylation,Metabolic pathways
LNC_000563	XLOC_010878	5e-05	0.00428946	co_expression	Solyc03g096640.3	GO:0016491,GO:0008152,GO:0008150,GO:0003824,GO:0003674	oxidoreductase activity,metabolic process,biological_process,catalytic activity,molecular_function	sly00960,sly01100,sly01110	Tropane, piperidine and pyridine alkaloid biosynthesis,Metabolic pathways,Biosynthesis of secondary metabolites
LNC_000887	XLOC_016662	0.00105	0.0410637	co_expression	Solyc07g026650.3	GO:0044710,GO:0009815,GO:0005488,GO:0016491,GO:0046872,GO:0043169,GO:0055114,GO:0043167,GO:0016641,GO:0003824,GO:0008152,GO:0016638,GO:0008150,GO:0051213,GO:0009888,GO:0071704,GO:0003674,GO:0016706,GO:0044237,GO:0048856,GO:0071554,GO:0032502,GO:0010089,GO:0016705,GO:0044036,GO:0010087,GO:0044260,GO:0009987,GO:0044699,GO:0043170,GO:0044763,GO:0071840	oxidation-reduction related	sly01110,sly00270,sly01100	Biosynthesis of secondary metabolites,Cysteine and methionine metabolism,Metabolic pathways
LNC_000887	XLOC_016662	0.00105	0.0410637	co_expression	Solyc08g081000.3	GO:0051213,GO:0016706,GO:0016705,GO:0016491,GO:0055114,GO:0044710,GO:0046872,GO:0043169,GO:0003824,GO:0044262,GO:0005975,GO:0044036,GO:0043167,GO:0005976,GO:0010410,GO:0016051,GO:0010383,GO:0034637,GO:0046914,GO:0009791,GO:0022414,GO:0048608,GO:0061458,GO:0044264,GO:0044707,GO:0033692,GO:0000003,GO:0001071,GO:0003700,GO:0044723,GO:0048731,GO:0032501,GO:0007275,GO:0003674,GO:0005515,GO:0003006,GO:…	oxidation-reduction related	--	--
LNC_000887	XLOC_016662	0.00105	0.0410637	co_expression	Solyc03g031880.3	GO:0016491,GO:0055114,GO:0003824,GO:0044710,GO:0008150,GO:0003674,GO:0008152	oxidation-reduction related	sly00330,sly00410	Arginine and proline metabolism,beta-Alanine metabolism
LNC_000887	XLOC_016662	0.00105	0.0410637	co_expression	Solyc03g083440.3	GO:0003824,GO:0048037,GO:0055114,GO:0044710,GO:0016491,GO:0008152,GO:0008150,GO:0043648,GO:0043650,GO:0016040,GO:0045181,GO:0019752,GO:0043167,GO:0043436,GO:0006082,GO:0006536,GO:0010181,GO:0046872,GO:0043169,GO:0009064,GO:0005506,GO:0006537,GO:0015930,GO:0050662,GO:0016638,GO:0044281,GO:0003674,GO:0016639,GO:0050660,GO:0043168,GO:0071704,GO:0006520,GO:0009084,GO:0044238,GO:0016053,GO:0046394,GO:…	oxidation-reduction related	sly01100,sly00250,sly01110,sly00910,sly01230	Metabolic pathways,Alanine, aspartate and glutamate metabolism,Biosynthesis of secondary metabolites,Nitrogen metabolism,Biosynthesis of amino acids
LNC_000887	XLOC_016662	0.00105	0.0410637	co_expression	Solyc10g076680.2	GO:0051213,GO:0016706,GO:0016705,GO:0016491,GO:0055114,GO:0044710,GO:0003824,GO:0003674,GO:0008152,GO:0008150	oxidation-reduction related	--	--
LNC_000887	XLOC_016662	0.00105	0.0410637	co_expression	Solyc01g017090.3	GO:0016491,GO:0055114,GO:0044710,GO:0016651,GO:0003824,GO:0003954,GO:0050136,GO:0016310,GO:0006091,GO:0045333,GO:0016655,GO:0015980,GO:0003674,GO:0042773,GO:0008152,GO:0006119,GO:0022904,GO:0008137,GO:0008150,GO:0006796,GO:0006793,GO:0044237,GO:0022900,GO:0009987	oxidation-reduction related	sly01100,sly00190	Metabolic pathways,Oxidative phosphorylation
LNC_000887	XLOC_016662	0.00105	0.0410637	co_expression	Solyc05g005470.3	GO:0016667,GO:0016491,GO:0047134,GO:0016668,GO:0016651,GO:0003674,GO:0003824	oxidation-reduction related	--	--
LNC_000887	XLOC_016662	0.00105	0.0410637	co_expression	Solyc11g008680.2	GO:0044710,GO:0016491,GO:0044281,GO:0044711,GO:0055114,GO:0044283,GO:0043436,GO:0006082,GO:0003824,GO:0019752,GO:0016053,GO:0046394,GO:0008152,GO:1901576,GO:0009058,GO:0008150,GO:0044249,GO:0071704,GO:0045300,GO:0044238,GO:0003674,GO:0044237,GO:0006629,GO:0072330,GO:0016717,GO:0016705,GO:0043231,GO:0043227,GO:0009987,GO:0032787,GO:0043229,GO:0043226,GO:0006631,GO:0006633,GO:0005575,GO:0044255,GO:…	oxidation-reduction related	sly01040,sly00061,sly01212	Biosynthesis of unsaturated fatty acids,Fatty acid biosynthesis,Fatty acid metabolism

## Sheet: fig. 6c
Table S7c. Data of lncRNA-mRNA network
transcript_id	gene_id	gene_location	pvalue	qvalue	Target_prediction_method	Target_gene_id	Target_GO_id		Target_GO_description		Target_KO_id	Target_KO_description
LNC_000425	XLOC_008464	11:681237-683973	0.00015	0.010236	co_expression	Solyc09g092670.3	GO:0016705,GO:0016491,GO:0055114,GO:0044710,GO:0005506,GO:0046872,GO:0043169,GO:0003824,GO:0043167,GO:0020037,GO:0046914,GO:0046906,GO:0003674,GO:0004497,GO:0008152,GO:0008150,GO:0005488,GO:0097159,GO:1901363	oxidation-reduction related	oxidoreductase activity, acting on paired donors, with incorporation or reduction of molecular oxygen,oxidoreductase activity,oxidation-reduction process,single-organism metabolic process,iron ion binding,metal ion binding,cation binding,catalytic activity,ion binding,heme binding,transition metal ion binding,tetrapyrrole binding,molecular_function,monooxygenase activity,metabolic process,biologi…		--	--
LNC_000425	XLOC_008464	11:681237-683973	0.00015	0.010236	co_expression	Solyc03g123550.1	GO:0050896,GO:0009733,GO:0008150,GO:0010033,GO:0042221,GO:0009725,GO:0009719	Hormone related	response to stimulus,response to auxin stimulus,biological_process,response to organic substance,response to chemical stimulus,response to hormone stimulus,response to endogenous stimulus		sly04075	Plant hormone signal transduction
LNC_000425	XLOC_008464	11:681237-683973	0.00015	0.010236	co_location	Solyc11g005750.2	GO:0030312,GO:0005618,GO:0071944,GO:0071555,GO:0045229,GO:0071554,GO:0043170,GO:0010393,GO:0045488,GO:0005976,GO:0008150,GO:0071704,GO:0003824,GO:0044238,GO:0016052,GO:0008152,GO:0052689,GO:0045490,GO:0000272,GO:0016787,GO:0004857,GO:0005975,GO:0030599,GO:0042545,GO:0005623,GO:0044464,GO:0009057,GO:0009987,GO:0045330,GO:0071840,GO:0030234,GO:0016043,GO:0044699,GO:0003674,GO:1901575,GO:0044763,GO:…	Cell wall component related	external encapsulating structure,cell wall,cell periphery,cell wall organization,external encapsulating structure organization,cell wall organization or biogenesis,macromolecule metabolic process,galacturonan metabolic process,pectin metabolic process,polysaccharide metabolic process,biological_process,organic substance metabolic process,catalytic activity,primary metabolic process,carbohydrate c…		--	--
LNC_000425	XLOC_008464	11:681237-683973	0.00015	0.010236	co_location	Solyc11g005760.2	GO:0071669,GO:0071554,GO:0043170,GO:0010383,GO:0080116,GO:0005976,GO:0044262,GO:0008150,GO:0010410,GO:0044264,GO:0044036,GO:0071704,GO:0003824,GO:0010417,GO:0044238,GO:0009834,GO:0008152,GO:0042546,GO:0009832,GO:0005975,GO:0044085,GO:0010413,GO:0015020,GO:0044723,GO:0044260,GO:0005623,GO:0044464,GO:0008194,GO:0045492,GO:0009987,GO:0045491,GO:0070592,GO:0044038,GO:0070589,GO:0043231,GO:0043227,GO:…	Cell wall component related	plant-type cell wall organization or biogenesis,cell wall organization or biogenesis,macromolecule metabolic process,cell wall polysaccharide metabolic process,glucuronoxylan glucuronosyltransferase activity,polysaccharide metabolic process,cellular carbohydrate metabolic process,biological_process,hemicellulose metabolic process,cellular polysaccharide metabolic process,cell wall macromolecule m…		--	--
LNC_001817	XLOC_033910	7:4969119-4970000	5e-05	0.00428946	co_expression	Solyc06g060070.3	GO:0051213,GO:0016706,GO:0016705,GO:0016491,GO:0044711,GO:0006066,GO:0055114,GO:0046165,GO:1901615,GO:0044710,GO:1901617,GO:0046872,GO:0043169,GO:0044283,GO:0003824,GO:0015698,GO:0010106,GO:0006694,GO:0008202,GO:0006950,GO:0007154,GO:0043167,GO:0006826,GO:0010167,GO:0042446,GO:0016129,GO:0016132,GO:0016128,GO:0016131,GO:0015706,GO:0010817,GO:0065007,GO:0033554,GO:0051716,GO:0006820,GO:0042445,GO:…	oxidation-reduction related	dioxygenase activity,oxidoreductase activity, acting on paired donors, with incorporation or reduction of molecular oxygen, 2-oxoglutarate as one donor, and incorporation of one atom each of oxygen into both donors,oxidoreductase activity, acting on paired donors, with incorporation or reduction of molecular oxygen,oxidoreductase activity,single-organism biosynthetic process,alcohol metabolic pro…		sly00270,sly01110,sly01100	Cysteine and methionine metabolism,Biosynthesis of secondary metabolites,Metabolic pathways
LNC_001817	XLOC_033910	7:4969119-4970000	5e-05	0.00428946	co_location	Solyc07g014670.3	GO:0055114,GO:0020037,GO:0044710,GO:0046906,GO:0016491,GO:0005506,GO:0003824,GO:0004497,GO:0008150,GO:0043169,GO:0003674,GO:0046914,GO:0046872,GO:0016705,GO:0008152,GO:0043167,GO:0005488,GO:0097159,GO:1901363	oxidation-reduction related	oxidation-reduction process,heme binding,single-organism metabolic process,tetrapyrrole binding,oxidoreductase activity,iron ion binding,catalytic activity,monooxygenase activity,biological_process,cation binding,molecular_function,transition metal ion binding,metal ion binding,oxidoreductase activity, acting on paired donors, with incorporation or reduction of molecular oxygen,metabolic process,…		--	--
LNC_001817	XLOC_033910	7:4969119-4970000	5e-05	0.00428946	co_expression	Solyc05g055590.2	GO:0016491,GO:0055114,GO:0003676,GO:0005488,GO:0044710,GO:0003674,GO:0003677,GO:0008150,GO:0097159,GO:1901363,GO:0008152,GO:0003824,GO:0005515	oxidation-reduction related	oxidoreductase activity,oxidation-reduction process,nucleic acid binding,binding,single-organism metabolic process,molecular_function,DNA binding,biological_process,organic cyclic compound binding,heterocyclic compound binding,metabolic process,catalytic activity,protein binding		--	--
LNC_001817	XLOC_033910	7:4969119-4970000	5e-05	0.00428946	co_expression	Solyc01g108630.3	GO:0016491,GO:0055114,GO:0044710,GO:0003824,GO:0051536,GO:0051540,GO:0020037,GO:0046906,GO:0003674,GO:0008152,GO:0008150,GO:0005488,GO:0097159,GO:1901363	oxidation-reduction related	oxidoreductase activity,oxidation-reduction process,single-organism metabolic process,catalytic activity,iron-sulfur cluster binding,metal cluster binding,heme binding,tetrapyrrole binding,molecular_function,metabolic process,biological_process,binding,organic cyclic compound binding,heterocyclic compound binding		sly00910	Nitrogen metabolism
LNC_001817	XLOC_033910	7:4969119-4970000	5e-05	0.00428946	co_expression	Solyc03g006690.2	GO:0016491,GO:0055114,GO:0044710,GO:0003824,GO:0043167,GO:0003674,GO:0050662,GO:0008152,GO:0043168,GO:0048037,GO:0008150,GO:0005488,GO:0050660,GO:0036094,GO:0097159,GO:1901363,GO:0000166,GO:1901265	oxidation-reduction related	oxidoreductase activity,oxidation-reduction process,single-organism metabolic process,catalytic activity,ion binding,molecular_function,coenzyme binding,metabolic process,anion binding,cofactor binding,biological_process,binding,flavin adenine dinucleotide binding,small molecule binding,organic cyclic compound binding,heterocyclic compound binding,nucleotide binding,nucleoside phosphate binding		--	--
LNC_001817	XLOC_033910	7:4969119-4970000	5e-05	0.00428946	co_expression	Solyc02g068710.3	GO:0032542,GO:0016667,GO:0016491,GO:0016209,GO:0043167,GO:0055114,GO:0005488,GO:0044710,GO:0003674,GO:0008150,GO:0097159,GO:1901363,GO:0008152,GO:0043168,GO:0003824,GO:0036094,GO:0035639,GO:0032553,GO:0005524,GO:0001883,GO:0032550,GO:0032555,GO:0017076,GO:0032549,GO:0001882,GO:0032559,GO:0030554,GO:0000166,GO:1901265	oxidation-reduction related	sulfiredoxin activity,oxidoreductase activity, acting on a sulfur group of donors,oxidoreductase activity,antioxidant activity,ion binding,oxidation-reduction process,binding,single-organism metabolic process,molecular_function,biological_process,organic cyclic compound binding,heterocyclic compound binding,metabolic process,anion binding,catalytic activity,small molecule binding,purine ribonucle…		--	--
LNC_001817	XLOC_033910	7:4969119-4970000	5e-05	0.00428946	co_location	Solyc07g014620.2	GO:0009725,GO:0009719,GO:0010033,GO:0050896,GO:0008150,GO:0042221,GO:0009733	Hormone related	response to hormone stimulus,response to endogenous stimulus,response to organic substance,response to stimulus,biological_process,response to chemical stimulus,response to auxin stimulus		sly04075	Plant hormone signal transduction
LNC_001817	XLOC_033910	7:4969119-4970000	5e-05	0.00428946	co_expression	Solyc01g081060.3	GO:0005618,GO:0030312,GO:0048046,GO:0005576,GO:0005623,GO:0044464,GO:0010411,GO:0016762,GO:0005575,GO:0044763,GO:0044036,GO:0003674,GO:0071944,GO:0044699,GO:0004553,GO:0008150,GO:0016798,GO:0071840,GO:0010410,GO:0010383,GO:0008152,GO:0044262,GO:0005975,GO:0044260,GO:0071555,GO:0044085,GO:0071554,GO:0045229,GO:0016043,GO:0006073,GO:0044042,GO:0042546,GO:0003824,GO:0016758,GO:0044237,GO:0043170,GO:…	Cell wall component related	cell wall,external encapsulating structure,apoplast,extracellular region,cell,cell part,xyloglucan metabolic process,xyloglucan:xyloglucosyl transferase activity,cellular_component,single-organism cellular process,cell wall macromolecule metabolic process,molecular_function,cell periphery,single-organism process,hydrolase activity, hydrolyzing O-glycosyl compounds,biological_process,hydrolase act…		--	--
LNC_000341	XLOC_007053	10:5479873-5485103	0.00035	0.0190872	co_location	Solyc10g017510.3	GO:0008150,GO:0003824,GO:0008152,GO:0016705,GO:0097159,GO:1901363,GO:0005506,GO:0003674,GO:0004497,GO:0005488,GO:0046906,GO:0020037,GO:0016491,GO:0043167,GO:0046914,GO:0044710,GO:0055114,GO:0043169,GO:0046872	oxidation-reduction related	biological_process,catalytic activity,metabolic process,oxidoreductase activity, acting on paired donors, with incorporation or reduction of molecular oxygen,organic cyclic compound binding,heterocyclic compound binding,iron ion binding,molecular_function,monooxygenase activity,binding,tetrapyrrole binding,heme binding,oxidoreductase activity,ion binding,transition metal ion binding,single-organi…		--	--
LNC_000341	XLOC_007053	10:5479873-5485103	0.00035	0.0190872	co_location	Solyc10g017570.3	GO:0008150,GO:0003824,GO:0008152,GO:0003674,GO:0016491	oxidation-reduction related	biological_process,catalytic activity,metabolic process,molecular_function,oxidoreductase activity		sly01110,sly00902	Biosynthesis of secondary metabolites,Monoterpenoid biosynthesis
LNC_000341	XLOC_007053	10:5479873-5485103	0.00035	0.0190872	co_location	Solyc10g017600.3	GO:0071555,GO:0045229,GO:0071554,GO:0043170,GO:0010393,GO:0045488,GO:0005976,GO:0008150,GO:0071704,GO:0003824,GO:0044238,GO:0008152,GO:0031090,GO:0005975,GO:0044723,GO:0005623,GO:0044464,GO:0045489,GO:0008194,GO:0047262,GO:0009987,GO:0044431,GO:0012505,GO:0043231,GO:0043227,GO:0009059,GO:0071840,GO:0009058,GO:0016043,GO:0016740,GO:0044699,GO:0003674,GO:0043229,GO:0043226,GO:0044763,GO:1901576,GO:…	Cell wall component related	cell wall organization,external encapsulating structure organization,cell wall organization or biogenesis,macromolecule metabolic process,galacturonan metabolic process,pectin metabolic process,polysaccharide metabolic process,biological_process,organic substance metabolic process,catalytic activity,primary metabolic process,metabolic process,organelle membrane,carbohydrate metabolic process,sing…		sly01110,sly00520,sly00500	Biosynthesis of secondary metabolites,Amino sugar and nucleotide sugar metabolism,Starch and sucrose metabolism
