# Supplementary material for: LncRNA regulates tomato fruit cracking by coordinating gene expression via a hormone-redox-cell wall network
Source: BMC Plant Biol. 2020 Apr 15;20:162. doi: 10.1186/s12870-020-02373-9 (PMC7161180; doi:10.1186/s12870-020-02373-9)
Supplement: Supplementary file 10 — Additional file 10: Table S8. Statistics for tomato cracking rate of ‘LA2683’ and ‘LA1698’. [file 12870_2020_2373_MOESM10_ESM.xls]

## Sheet: Sheet1
					Table S8. Statistics for tomato cracking rate of ‘LA2683’ and ‘LA1698’
First planting area	Numbering	‘LA2683’ 30h			‘LA1698’ 30h			‘LA2683’ 8h			‘LA1698’ 8h			‘LA2683’ 0h			‘LA1698’ 0h
		Total	Number of cracked fruits	Fruit cracking rates	Total	Number of cracked fruits	Fruit cracking rates	Total	Number of cracked fruits	Fruit cracking rates	Total	Number of cracked fruits	Fruit cracking rates	Total	Number of cracked fruits	Fruit cracking rates	Total	Number of cracked fruits	Fruit cracking rates
	1	28	24	0.857143	25	5	0.2	28	12	0.428571	25	0	0	28	5	0.178571	25	0	0
	2	27	22	0.814815	30	8	0.266667	27	14	0.518519	30	0	0	27	7	0.259259	30	0	0
	3	24	17	0.708333	26	6	0.230769	24	14	0.583333	26	1	0.0384615	24	6	0.25	26	0	0
	4	30	24	0.8	28	7	0.25	30	18	0.6	28	0	0	30	5	0.166667	28	0	0
	5	25	21	0.84	27	6	0.222222	25	14	0.56	27	0	0	25	4	0.16	27	0	0
	6	28	22	0.785714	26	7	0.269231	28	8	0.285714	26	2	0.0769231	28	8	0.285714	26	0	0
	7	29	26	0.896552	27	5	0.185185	29	12	0.413793	27	0	0	29	6	0.206897	27	0	0
	8	28	24	0.857143	29	5	0.172414	28	18	0.642857	29	0	0	28	4	0.142857	29	0	0
Average				0.819962			0.224561			0.504098			0.0144231			0.206246			0
Second planting area	9	27	19	0.703704	29	5	0.172414	27	11	0.407407	29	0	0	27	6	0.222222	29	0	0
	10	25	16	0.64	28	5	0.178571	25	12	0.48	28	0	0	25	6	0.24	28	0	0
	11	26	21	0.807692	30	7	0.233333	26	9	0.346154	30	3	0.1	26	4	0.153846	30	0	0
	12	28	22	0.785714	25	4	0.16	28	9	0.321429	25	0	0	28	7	0.25	25	0	0
	13	30	24	0.8	28	6	0.214286	30	8	0.266667	28	0	0	30	4	0.133333	28	0	0
	14	28	20	0.714286	27	4	0.148148	28	10	0.357143	27	0	0	28	5	0.178571	27	0	0
	15	29	23	0.793103	28	3	0.107143	29	11	0.37931	28	1	0.0357143	29	6	0.206897	28	0	0
	16	25	17	0.68	25	3	0.12	25	10	0.4	25	0	0	25	6	0.24	25	0	0
Average				0.740562			0.166737			0.369764			0.0169643			0.203109			0
Third planting area	17	28	21	0.75	30	6	0.2	28	9	0.321429	30	0	0	28	5	0.178571	30	0	0
	18	30	25	0.833333	29	7	0.241379	30	12	0.4	29	0	0	30	4	0.133333	29	0	0
	19	27	19	0.703704	28	5	0.178571	27	10	0.37037	28	1	0.0357143	27	0	0	28	0	0
	20	27	21	0.777778	25	6	0.24	27	11	0.407407	25	0	0	27	6	0.222222	25	0	0
	21	28	21	0.75	26	6	0.230769	28	9	0.321429	26	0	0	28	7	0.25	26	0	0
	22	25	20	0.8	28	7	0.25	25	8	0.32	28	3	0.107143	25	7	0.28	28	0	0
	23	27	20	0.740741	28	5	0.178571	27	12	0.444444	28	0	0	27	4	0.148148	28	0	0
	24	30	23	0.766667	26	5	0.192308	30	9	0.3	26	0	0	30	8	0.266667	26	0	0
Average				0.765278			0.21395			0.360635			0.0178571			0.184868			0
Fruit cracking rates				0.775268			0.201749			0.411499			0.0164148			0.198074			0
