# Supplementary material for: LncRNA regulates tomato fruit cracking by coordinating gene expression via a hormone-redox-cell wall network
Source: BMC Plant Biol. 2020 Apr 15;20:162. doi: 10.1186/s12870-020-02373-9 (PMC7161180; doi:10.1186/s12870-020-02373-9)
Supplement: Supplementary file 11 — Additional file 11: Table S9. Detailed primer sequences for qRT-PCR. [file 12870_2020_2373_MOESM11_ESM.xls]

## Sheet: Sheet1
Table S9. Detailed primer sequences for qRT-PCR
Number	Gene ID	Forward primer	Reverse primer
1	actin	AGGCAGGATTTGCTGGTGATGATGCT	ATACGCATCCTTCTGTCCCATTCCGA
2	Solyc02g076680.2	TTGGGAATTGAGTGAGGTGAC	CAGTCTCTGGCAATCTTCCTG
3	Solyc09g011580.2	AGGAGAGGAGCAAGAGAAAGGTA	GTCACCGAAACAACTCCAATTAC
4	Solyc04g080540.2	TATGGGTTCTCTTATGGCAGGT	CTTCGAGGGGATAACGTAGAGA
5	Solyc07g051950.2	CTGGTATCAAGACCAGCCTTATTT	CATCACAAGGTAAAAGTGAAGTGG
6	Solyc12g013690.1	ACCTATCACGGAGGTATCATTTGT	TTAAGGCCTTGGTTCTAATAGTGC
7	Solyc10g085230.1	AAGAAGACAATAGCTGCATCGAG	CGTCCTCTTTCTCCTACCATTTT
8	Solyc01g088400.2	TGGCAAAGAGAGACTATCAACAAG	GTTCCTTTAGGAATGGAGTTGAGA
9	Solyc03g031860.2	CTCCTACAAAAACTGCCTCTCTTC	CTACGGAAAGTTCTCTCAAAGGAG
10	Solyc12g011030.1	CTTGCACCATTCACTGCTTATTAC	TAGTCTATTCCGTCCCTTACCATC
